# Supplementary material for: Adaptive selection of founder segments and epistatic control of plant height in the MAGIC winter wheat population WM-800
Source: BMC Genomics. 2018 Jul 31;19:559. doi: 10.1186/s12864-018-4915-3 (PMC6069784; doi:10.1186/s12864-018-4915-3)
Supplement: Supplementary file 1 — Table S1. SNP genotypes, plant height, QTL detection rate and genotype and allele frequencies for 910 MAGIC WHEAT lines and eight founders. Table S2. Plant height (cm) raw data for MAGIC WM-lines and founders for year 2015 and 2016. Table S3. Distribution of polymorphic SNPs within WM-800 according to genome positions of Wang et al.... [36]. Table S4. Mean, minimum, maximum and coefficient of variation (CV, in %) of linkage disequilibrium (r2) in WM-800, calculated per chromosome, subgenome and across the whole wheat genome. Table S5. Genetic similarity (GS) between founders and WM-800 lines based on 7849 polymorphic SNPs. Table S6. Principle Component Analysis (PCO) based on genetic similarities (GS) between founders and WM-800 lines. Table S7. Distribution of segregation distortion (SD) SNPs and segregation distortion regions (SDR) across the wheat genome and across allele frequency groups. Table S8. Selection of unique SNPs from AFG 1 and AFG 7 in WM-800. Major selection events, represented by > 10 SNPs, are indicated in bold. (ZIP 2660 kb) [file 12864_2018_4915_MOESM1_ESM.zip]

Archive with 2 entries (2 files):
- 12864_2018_4915_MOESM1_ESM.xlsx
- KP Supplementary Table1, Genotype and phenotype data.xlsx
