# Supplementary material for: Adaptive selection of founder segments and epistatic control of plant height in the MAGIC winter wheat population WM-800
Source: BMC Genomics. 2018 Jul 31;19:559. doi: 10.1186/s12864-018-4915-3 (PMC6069784; doi:10.1186/s12864-018-4915-3)
Supplement: Supplementary file 1 — Table S1. SNP genotypes, plant height, QTL detection rate and genotype and allele frequencies for 910 MAGIC WHEAT lines and eight founders. Table S2. Plant height (cm) raw data for MAGIC WM-lines and founders for year 2015 and 2016. Table S3. Distribution of polymorphic SNPs within WM-800 according to genome positions of Wang et al.... [36]. Table S4. Mean, minimum, maximum and coefficient of variation (CV, in %) of linkage disequilibrium (r2) in WM-800, calculated per chromosome, subgenome and across the whole wheat genome. Table S5. Genetic similarity (GS) between founders and WM-800 lines based on 7849 polymorphic SNPs. Table S6. Principle Component Analysis (PCO) based on genetic similarities (GS) between founders and WM-800 lines. Table S7. Distribution of segregation distortion (SD) SNPs and segregation distortion regions (SDR) across the wheat genome and across allele frequency groups. Table S8. Selection of unique SNPs from AFG 1 and AFG 7 in WM-800. Major selection events, represented by > 10 SNPs, are indicated in bold. (ZIP 2660 kb) [file 12864_2018_4915_MOESM1_ESM.zip › 12864_2018_4915_MOESM1_ESM.xlsx]

## Sheet: S2) Plant height raw data
Table S2) Plant height (cm) raw data for MAGIC WM-lines and founders for year 2015 and 2016
					Dunnett-Test against Bernstein						Dunnett-Test against Linus
Genotype	Replication	Plant height, scored in 2015 (in cm)	Plant height, scored in 2016 (in cm)		Estimate	StdErr	DF	tValue	Probt		Estimate	StdErr	DF	tValue	Probt
WM-800_009	1	71	75		-18.4247	4.12216	1029	-4.46968	8.70234e-06		-0.71044	4.26671	1029	-0.166508	0.86779
WM-800_010	1	56	70		-28.4247	4.12216	1029	-6.8956	9.34657e-12		-10.7104	4.26671	1029	-2.51024	0.0122176
WM-800_011	1	80	89		-6.92473	4.12216	1029	-1.67988	0.0932842		10.7896	4.26671	1029	2.52878	0.0115945
WM-800_012	1	75	79		-14.4247	4.12216	1029	-3.49932	0.000486419		3.28956	4.26671	1029	0.770984	0.440894
WM-800_013	1	75	78		-14.9247	4.12216	1029	-3.62061	0.000308229		2.78956	4.26671	1029	0.653797	0.513389
WM-800_014	1	75	84		-11.9247	4.12216	1029	-2.89284	0.00389824		5.78956	4.26671	1029	1.35692	0.175106
WM-800_015	1	81	88		-6.92473	4.12216	1029	-1.67988	0.0932842		10.7896	4.26671	1029	2.52878	0.0115945
WM-800_016	1	90	112		9.57527	4.12216	1029	2.32288	0.0203798		27.2896	4.26671	1029	6.39593	2.41746e-10
WM-800_017	1	99	107		11.5753	4.12216	1029	2.80806	0.00507828		29.2896	4.26671	1029	6.86468	1.15019e-11
WM-800_018	1	102	113		16.0753	4.12216	1029	3.89973	0.000102545		33.7896	4.26671	1029	7.91936	6.15996e-15
WM-800_019	1	92	111		10.0753	4.12216	1029	2.44418	0.0146853		27.7896	4.26671	1029	6.51312	1.14924e-10
WM-800_020	1	100	112		14.5753	4.12216	1029	3.53584	0.000424582		32.2896	4.26671	1029	7.5678	8.40938e-14
WM-800_021	1	91	110		9.07527	4.12216	1029	2.20159	0.027916		26.7896	4.26671	1029	6.27875	5.02509e-10
WM-800_022	1	96	118		15.5753	4.12216	1029	3.77843	0.000166877		33.2896	4.26671	1029	7.80217	1.48898e-14
WM-800_023	1	95	110		11.0753	4.12216	1029	2.68677	0.00733099		28.7896	4.26671	1029	6.74749	2.50666e-11
WM-800_024	1	87	99		1.57527	4.12216	1029	0.382148	0.70243		19.2896	4.26671	1029	4.52095	6.87097e-06
WM-800_025	1	92	97		3.07527	4.12216	1029	0.746036	0.455816		20.7896	4.26671	1029	4.87251	1.27524e-06
WM-800_026	1	81	104		1.07527	4.12216	1029	0.260853	0.794258		18.7896	4.26671	1029	4.40376	1.17508e-05
WM-800_027	1	104	120		20.5753	4.12216	1029	4.99139	7.03618e-07		38.2896	4.26671	1029	8.97403	1.32737e-18
WM-800_028	1	79	89		-7.42473	4.12216	1029	-1.80118	0.0719679		10.2896	4.26671	1029	2.41159	0.0160572
WM-800_029	1	62	75		-22.9247	4.12216	1029	-5.56134	3.41158e-08		-5.21044	4.26671	1029	-1.22119	0.222295
WM-800_030	1	101	118		18.0753	4.12216	1029	4.38491	1.27956e-05		35.7896	4.26671	1029	8.3881	1.6134e-16
WM-800_031	1	89	111		8.57527	4.12216	1029	2.08029	0.037746		26.2896	4.26671	1029	6.16156	1.03216e-09
WM-800_032	1	82	84		-8.42473	4.12216	1029	-2.04377	0.0412308		9.28956	4.26671	1029	2.17722	0.0296908
WM-800_033	1	92	102		5.57527	4.12216	1029	1.35251	0.176508		23.2896	4.26671	1029	5.45844	6.01943e-08
WM-800_034	1	98	113		14.0753	4.12216	1029	3.41454	0.000663817		31.7896	4.26671	1029	7.45061	1.96464e-13
WM-800_035	1	106	112		17.5753	4.12216	1029	4.26361	2.19638e-05		35.2896	4.26671	1029	8.27092	4.07794e-16
WM-800_036	1	87	87		-4.42473	4.12216	1029	-1.0734	0.283343		13.2896	4.26671	1029	3.11471	0.00189218
WM-800_037	1	69	78		-17.9247	4.12216	1029	-4.34839	1.50772e-05		-0.21044	4.26671	1029	-0.0493213	0.960673
WM-800_038	1	88	91		-1.92473	4.12216	1029	-0.466922	0.640654		15.7896	4.26671	1029	3.70064	0.000226446
WM-800_039	1	85	103		2.57527	4.12216	1029	0.62474	0.53228		20.2896	4.26671	1029	4.75532	2.26345e-06
WM-800_040	1	79	82		-10.9247	4.12216	1029	-2.65025	0.00816673		6.78956	4.26671	1029	1.59129	0.111852
WM-800_041	1	64	68		-25.4247	4.12216	1029	-6.16782	9.93498e-10		-7.71044	4.26671	1029	-1.80712	0.0710359
WM-800_042	1	56	65		-30.9247	4.12216	1029	-7.50208	1.35533e-13		-13.2104	4.26671	1029	-3.09617	0.00201343
WM-800_043	1	76	90		-8.42473	4.12216	1029	-2.04377	0.0412308		9.28956	4.26671	1029	2.17722	0.0296908
WM-800_044	1	85	91		-3.42473	4.12216	1029	-0.830809	0.406274		14.2896	4.26671	1029	3.34909	0.000840196
WM-800_045	1	74	86		-11.4247	4.12216	1029	-2.77154	0.00567975		6.28956	4.26671	1029	1.4741	0.14076
WM-800_046	1	60	63		-29.9247	4.12216	1029	-7.25949	7.64936e-13		-12.2104	4.26671	1029	-2.8618	0.00429783
WM-800_047	1	87	100		2.07527	4.12216	1029	0.503444	0.61476		19.7896	4.26671	1029	4.63814	3.9681e-06
WM-800_048	1	82	85		-7.92473	4.12216	1029	-1.92247	0.0548223		9.78956	4.26671	1029	2.29441	0.0219678
WM-800_049	1	89	105		5.57527	4.12216	1029	1.35251	0.176508		23.2896	4.26671	1029	5.45844	6.01943e-08
WM-800_050	1	78	83		-10.9247	4.12216	1029	-2.65025	0.00816673		6.78956	4.26671	1029	1.59129	0.111852
WM-800_051	1	82	91		-4.92473	4.12216	1029	-1.1947	0.232481		12.7896	4.26671	1029	2.99753	0.00278715
WM-800_052	1	82	93		-3.92473	4.12216	1029	-0.952105	0.341267		13.7896	4.26671	1029	3.2319	0.00126874
WM-800_053	1	79	90		-6.92473	4.12216	1029	-1.67988	0.0932842		10.7896	4.26671	1029	2.52878	0.0115945
WM-800_054	1	96	115		14.0753	4.12216	1029	3.41454	0.000663817		31.7896	4.26671	1029	7.45061	1.96464e-13
WM-800_055	1	73	87		-11.4247	4.12216	1029	-2.77154	0.00567975		6.28956	4.26671	1029	1.4741	0.14076
WM-800_056	1	96	109		11.0753	4.12216	1029	2.68677	0.00733099		28.7896	4.26671	1029	6.74749	2.50666e-11
WM-800_057	1	88	101		3.07527	4.12216	1029	0.746036	0.455816		20.7896	4.26671	1029	4.87251	1.27524e-06
WM-800_058	1	83	75		-12.4247	4.12216	1029	-3.01413	0.00264029		5.28956	4.26671	1029	1.23973	0.215358
WM-800_059	1	91	95		1.57527	4.12216	1029	0.382148	0.70243		19.2896	4.26671	1029	4.52095	6.87097e-06
WM-800_060	1	86	92		-2.42473	4.12216	1029	-0.588218	0.556515		15.2896	4.26671	1029	3.58346	0.000354961
WM-800_061	1	86	96		-0.424725	4.12216	1029	-0.103035	0.917955		17.2896	4.26671	1029	4.0522	5.45565e-05
WM-800_062	1	75	77		-15.4247	4.12216	1029	-3.74191	0.000192725		2.28956	4.26671	1029	0.536611	0.591652
WM-800_063	1	78	84		-10.4247	4.12216	1029	-2.52895	0.0115889		7.28956	4.26671	1029	1.70848	0.0878498
WM-800_064	1	70	79		-16.9247	4.12216	1029	-4.1058	4.34855e-05		0.78956	4.26671	1029	0.185052	0.853225
WM-800_065	1	83	92		-3.92473	4.12216	1029	-0.952105	0.341267		13.7896	4.26671	1029	3.2319	0.00126874
WM-800_066	1	63	90		-14.9247	4.12216	1029	-3.62061	0.000308229		2.78956	4.26671	1029	0.653797	0.513389
WM-800_067	1	86	93		-1.92473	4.12216	1029	-0.466922	0.640654		15.7896	4.26671	1029	3.70064	0.000226446
WM-800_068	1	70	74		-19.4247	4.12216	1029	-4.71227	2.78585e-06		-1.71044	4.26671	1029	-0.400881	0.688591
WM-800_069	1	88	107		6.07527	4.12216	1029	1.47381	0.140839		23.7896	4.26671	1029	5.57563	3.1507e-08
WM-800_070	1	85	85		-6.42473	4.12216	1029	-1.55858	0.119402		11.2896	4.26671	1029	2.64597	0.00827005
WM-800_071	1	88	88		-3.42473	4.12216	1029	-0.830809	0.406274		14.2896	4.26671	1029	3.34909	0.000840196
WM-800_072	1	80	93		-4.92473	4.12216	1029	-1.1947	0.232481		12.7896	4.26671	1029	2.99753	0.00278715
WM-800_073	1	74	72		-18.4247	4.12216	1029	-4.46968	8.70234e-06		-0.71044	4.26671	1029	-0.166508	0.86779
WM-800_077	1	77	80		-12.9247	4.12216	1029	-3.13543	0.00176468		4.78956	4.26671	1029	1.12254	0.261894
WM-800_078	1	72	78		-16.4247	4.12216	1029	-3.9845	7.23888e-05		1.28956	4.26671	1029	0.302238	0.762532
WM-800_079	1	65	68		-24.9247	4.12216	1029	-6.04653	2.06796e-09		-7.21044	4.26671	1029	-1.68993	0.091344
WM-800_080	1	60	73		-24.9247	4.12216	1029	-6.04653	2.06796e-09		-7.21044	4.26671	1029	-1.68993	0.091344
WM-800_081	1	68	79		-17.9247	4.12216	1029	-4.34839	1.50772e-05		-0.21044	4.26671	1029	-0.0493213	0.960673
WM-800_082	1	75	89		-9.42473	4.12216	1029	-2.28636	0.0224358		8.28956	4.26671	1029	1.94285	0.052307
WM-800_083	1	58	67		-28.9247	4.12216	1029	-7.01689	4.10886e-12		-11.2104	4.26671	1029	-2.62742	0.00873141
WM-800_084	1	81	93		-4.42473	4.12216	1029	-1.0734	0.283343		13.2896	4.26671	1029	3.11471	0.00189218
WM-800_085	1	71	75		-18.4247	4.12216	1029	-4.46968	8.70234e-06		-0.71044	4.26671	1029	-0.166508	0.86779
WM-800_086	1	72	78		-16.4247	4.12216	1029	-3.9845	7.23888e-05		1.28956	4.26671	1029	0.302238	0.762532
WM-800_087	1	72	87		-11.9247	4.12216	1029	-2.89284	0.00389824		5.78956	4.26671	1029	1.35692	0.175106
WM-800_088	1	69	80		-16.9247	4.12216	1029	-4.1058	4.34855e-05		0.78956	4.26671	1029	0.185052	0.853225
WM-800_089	1	75	90		-8.92473	4.12216	1029	-2.16506	0.0306121		8.78956	4.26671	1029	2.06003	0.0396463
WM-800_090	1	75	103		-2.42473	4.12216	1029	-0.588218	0.556515		15.2896	4.26671	1029	3.58346	0.000354961
WM-800_093	1	84	98		-0.424725	4.12216	1029	-0.103035	0.917955		17.2896	4.26671	1029	4.0522	5.45565e-05
WM-800_094	1	99	125		20.5753	4.12216	1029	4.99139	7.03618e-07		38.2896	4.26671	1029	8.97403	1.32737e-18
WM-800_095	1	85	113		7.57527	4.12216	1029	1.8377	0.0663951		25.2896	4.26671	1029	5.92719	4.20078e-09
WM-800_096	1	77	83		-11.4247	4.12216	1029	-2.77154	0.00567975		6.28956	4.26671	1029	1.4741	0.14076
WM-800_097	1	86	94		-1.42473	4.12216	1029	-0.345626	0.729694		16.2896	4.26671	1029	3.81783	0.000142671
WM-800_098	1	77	77		-14.4247	4.12216	1029	-3.49932	0.000486419		3.28956	4.26671	1029	0.770984	0.440894
WM-800_099	1	92	105		7.07527	4.12216	1029	1.7164	0.0863895		24.7896	4.26671	1029	5.81	8.32298e-09
WM-800_100	1	66	72		-22.4247	4.12216	1029	-5.44005	6.65579e-08		-4.71044	4.26671	1029	-1.104	0.269852
WM-800_101	1	77	85		-10.4247	4.12216	1029	-2.52895	0.0115889		7.28956	4.26671	1029	1.70848	0.0878498
WM-800_102	1	63	77		-21.4247	4.12216	1029	-5.19746	2.43581e-07		-3.71044	4.26671	1029	-0.869626	0.384707
WM-800_103	1	82	94		-3.42473	4.12216	1029	-0.830809	0.406274		14.2896	4.26671	1029	3.34909	0.000840196
WM-800_104	1	75	78		-14.9247	4.12216	1029	-3.62061	0.000308229		2.78956	4.26671	1029	0.653797	0.513389
WM-800_105	1	80	90		-6.42473	4.12216	1029	-1.55858	0.119402		11.2896	4.26671	1029	2.64597	0.00827005
WM-800_106	1	89	101		3.57527	4.12216	1029	0.867331	0.385963		21.2896	4.26671	1029	4.9897	7.09665e-07
WM-800_107	1	77	88		-8.92473	4.12216	1029	-2.16506	0.0306121		8.78956	4.26671	1029	2.06003	0.0396463
WM-800_108	1	98	105		10.0753	4.12216	1029	2.44418	0.0146853		27.7896	4.26671	1029	6.51312	1.14924e-10
WM-800_109	1	87	106		5.07527	4.12216	1029	1.23122	0.218522		22.7896	4.26671	1029	5.34125	1.13608e-07
WM-800_110	1	84	113		7.07527	4.12216	1029	1.7164	0.0863895		24.7896	4.26671	1029	5.81	8.32298e-09
WM-800_111	1	72	73		-18.9247	4.12216	1029	-4.59098	4.95654e-06		-1.21044	4.26671	1029	-0.283694	0.776702
WM-800_112	1	90	115		11.0753	4.12216	1029	2.68677	0.00733099		28.7896	4.26671	1029	6.74749	2.50666e-11
WM-800_113	1	64	90		-14.4247	4.12216	1029	-3.49932	0.000486419		3.28956	4.26671	1029	0.770984	0.440894
WM-800_114	1	89	109		7.57527	4.12216	1029	1.8377	0.0663951		25.2896	4.26671	1029	5.92719	4.20078e-09
WM-800_115	1	79	104		0.0752747	4.12216	1029	0.018261	0.985434		17.7896	4.26671	1029	4.16939	3.31123e-05
WM-800_116	1	66	77		-19.9247	4.12216	1029	-4.83357	1.54519e-06		-2.21044	4.26671	1029	-0.518067	0.604523
WM-800_117	1	74	87		-10.9247	4.12216	1029	-2.65025	0.00816673		6.78956	4.26671	1029	1.59129	0.111852
WM-800_118	1	71	82		-14.9247	4.12216	1029	-3.62061	0.000308229		2.78956	4.26671	1029	0.653797	0.513389
WM-800_119	1	61	65		-28.4247	4.12216	1029	-6.8956	9.34657e-12		-10.7104	4.26671	1029	-2.51024	0.0122176
WM-800_120	1	73	86		-11.9247	4.12216	1029	-2.89284	0.00389824		5.78956	4.26671	1029	1.35692	0.175106
WM-800_122	1	79	94		-4.92473	4.12216	1029	-1.1947	0.232481		12.7896	4.26671	1029	2.99753	0.00278715
WM-800_123	1	87	93		-1.42473	4.12216	1029	-0.345626	0.729694		16.2896	4.26671	1029	3.81783	0.000142671
WM-800_124	1	72	82		-14.4247	4.12216	1029	-3.49932	0.000486419		3.28956	4.26671	1029	0.770984	0.440894
WM-800_125	1	87	100		2.07527	4.12216	1029	0.503444	0.61476		19.7896	4.26671	1029	4.63814	3.9681e-06
WM-800_126	1	63	79		-20.4247	4.12216	1029	-4.95487	8.45792e-07		-2.71044	4.26671	1029	-0.635253	0.525404
WM-800_127	1	50	57		-37.9247	4.12216	1029	-9.20022	1.93606e-19		-20.2104	4.26671	1029	-4.73678	2.47576e-06
WM-800_128	1	88	81		-6.92473	4.12216	1029	-1.67988	0.0932842		10.7896	4.26671	1029	2.52878	0.0115945
WM-800_129	1	80	86		-8.42473	4.12216	1029	-2.04377	0.0412308		9.28956	4.26671	1029	2.17722	0.0296908
WM-800_130	1	83	103		1.57527	4.12216	1029	0.382148	0.70243		19.2896	4.26671	1029	4.52095	6.87097e-06
WM-800_131	1	74	94		-7.42473	4.12216	1029	-1.80118	0.0719679		10.2896	4.26671	1029	2.41159	0.0160572
WM-800_132	1	72	76		-17.4247	4.12216	1029	-4.22709	2.57766e-05		0.28956	4.26671	1029	0.0678651	0.945906
WM-800_133	1	75	79		-14.4247	4.12216	1029	-3.49932	0.000486419		3.28956	4.26671	1029	0.770984	0.440894
WM-800_134	1	66	72		-22.4247	4.12216	1029	-5.44005	6.65579e-08		-4.71044	4.26671	1029	-1.104	0.269852
WM-800_135	1	88	98		1.57527	4.12216	1029	0.382148	0.70243		19.2896	4.26671	1029	4.52095	6.87097e-06
WM-800_136	1	63	75		-22.4247	4.12216	1029	-5.44005	6.65579e-08		-4.71044	4.26671	1029	-1.104	0.269852
WM-800_137	1	75	86		-10.9247	4.12216	1029	-2.65025	0.00816673		6.78956	4.26671	1029	1.59129	0.111852
WM-800_138	1	77	100		-2.92473	4.12216	1029	-0.709514	0.478167		14.7896	4.26671	1029	3.46627	0.000549522
WM-800_139	1	89	101		3.57527	4.12216	1029	0.867331	0.385963		21.2896	4.26671	1029	4.9897	7.09665e-07
WM-800_140	1	79	94		-4.92473	4.12216	1029	-1.1947	0.232481		12.7896	4.26671	1029	2.99753	0.00278715
WM-800_141	1	86	93		-1.92473	4.12216	1029	-0.466922	0.640654		15.7896	4.26671	1029	3.70064	0.000226446
WM-800_143	1	83	104		2.07527	4.12216	1029	0.503444	0.61476		19.7896	4.26671	1029	4.63814	3.9681e-06
WM-800_144	1	62	67		-26.9247	4.12216	1029	-6.53171	1.02023e-10		-9.21044	4.26671	1029	-2.15868	0.0311059
WM-800_145	1	90	95		1.07527	4.12216	1029	0.260853	0.794258		18.7896	4.26671	1029	4.40376	1.17508e-05
WM-800_146	1	82	108		3.57527	4.12216	1029	0.867331	0.385963		21.2896	4.26671	1029	4.9897	7.09665e-07
WM-800_147	1	84	90		-4.42473	4.12216	1029	-1.0734	0.283343		13.2896	4.26671	1029	3.11471	0.00189218
WM-800_148	1	73	84		-12.9247	4.12216	1029	-3.13543	0.00176468		4.78956	4.26671	1029	1.12254	0.261894
WM-800_149	1	62	68		-26.4247	4.12216	1029	-6.41042	2.20661e-10		-8.71044	4.26671	1029	-2.04149	0.0414567
WM-800_150	1	72	73		-18.9247	4.12216	1029	-4.59098	4.95654e-06		-1.21044	4.26671	1029	-0.283694	0.776702
WM-800_151	1	74	79		-14.9247	4.12216	1029	-3.62061	0.000308229		2.78956	4.26671	1029	0.653797	0.513389
WM-800_152	1	66	83		-16.9247	4.12216	1029	-4.1058	4.34855e-05		0.78956	4.26671	1029	0.185052	0.853225
WM-800_153	1	78	95		-4.92473	4.12216	1029	-1.1947	0.232481		12.7896	4.26671	1029	2.99753	0.00278715
WM-800_154	1	69	76		-18.9247	4.12216	1029	-4.59098	4.95654e-06		-1.21044	4.26671	1029	-0.283694	0.776702
WM-800_156	1	66	74		-21.4247	4.12216	1029	-5.19746	2.43581e-07		-3.71044	4.26671	1029	-0.869626	0.384707
WM-800_157	1	74	80		-14.4247	4.12216	1029	-3.49932	0.000486419		3.28956	4.26671	1029	0.770984	0.440894
WM-800_158	1	81	91		-5.42473	4.12216	1029	-1.31599	0.18847		12.2896	4.26671	1029	2.88034	0.00405487
WM-800_159	1	85	94		-1.92473	4.12216	1029	-0.466922	0.640654		15.7896	4.26671	1029	3.70064	0.000226446
WM-800_160	1	82	87		-6.92473	4.12216	1029	-1.67988	0.0932842		10.7896	4.26671	1029	2.52878	0.0115945
WM-800_161	1	66	76		-20.4247	4.12216	1029	-4.95487	8.45792e-07		-2.71044	4.26671	1029	-0.635253	0.525404
WM-800_162	1	74	86		-11.4247	4.12216	1029	-2.77154	0.00567975		6.28956	4.26671	1029	1.4741	0.14076
WM-800_163	1	63	85		-17.4247	4.12216	1029	-4.22709	2.57766e-05		0.28956	4.26671	1029	0.0678651	0.945906
WM-800_164	1	78	84		-10.4247	4.12216	1029	-2.52895	0.0115889		7.28956	4.26671	1029	1.70848	0.0878498
WM-800_165	1	61	49		-36.4247	4.12216	1029	-8.83633	4.20264e-18		-18.7104	4.26671	1029	-4.38522	1.27777e-05
WM-800_166	1	69	81		-16.4247	4.12216	1029	-3.9845	7.23888e-05		1.28956	4.26671	1029	0.302238	0.762532
WM-800_167	1	86	80		-8.42473	4.12216	1029	-2.04377	0.0412308		9.28956	4.26671	1029	2.17722	0.0296908
WM-800_168	1	88	90		-2.42473	4.12216	1029	-0.588218	0.556515		15.2896	4.26671	1029	3.58346	0.000354961
WM-800_169	1	70	77		-17.9247	4.12216	1029	-4.34839	1.50772e-05		-0.21044	4.26671	1029	-0.0493213	0.960673
WM-800_170	1	71	76		-17.9247	4.12216	1029	-4.34839	1.50772e-05		-0.21044	4.26671	1029	-0.0493213	0.960673
WM-800_171	1	84	84		-7.42473	4.12216	1029	-1.80118	0.0719679		10.2896	4.26671	1029	2.41159	0.0160572
WM-800_172	1	78	85		-9.92473	4.12216	1029	-2.40765	0.0162305		7.78956	4.26671	1029	1.82566	0.068191
WM-800_173	1	75	81		-13.4247	4.12216	1029	-3.25672	0.00116386		4.28956	4.26671	1029	1.00536	0.314962
WM-800_174	1	74	72		-18.4247	4.12216	1029	-4.46968	8.70234e-06		-0.71044	4.26671	1029	-0.166508	0.86779
WM-800_175	1	73	76		-16.9247	4.12216	1029	-4.1058	4.34855e-05		0.78956	4.26671	1029	0.185052	0.853225
WM-800_176	1	89	94		0.0752747	4.12216	1029	0.018261	0.985434		17.7896	4.26671	1029	4.16939	3.31123e-05
WM-800_177	1	88	92		-1.42473	4.12216	1029	-0.345626	0.729694		16.2896	4.26671	1029	3.81783	0.000142671
WM-800_178	1	70	81		-15.9247	4.12216	1029	-3.8632	0.000118906		1.78956	4.26671	1029	0.419424	0.674994
WM-800_179	1	69	75		-19.4247	4.12216	1029	-4.71227	2.78585e-06		-1.71044	4.26671	1029	-0.400881	0.688591
WM-800_180	1	81	75		-13.4247	4.12216	1029	-3.25672	0.00116386		4.28956	4.26671	1029	1.00536	0.314962
WM-800_181	1	70	87		-12.9247	4.12216	1029	-3.13543	0.00176468		4.78956	4.26671	1029	1.12254	0.261894
WM-800_182	1	72	80		-15.4247	4.12216	1029	-3.74191	0.000192725		2.28956	4.26671	1029	0.536611	0.591652
WM-800_183	1	75	81		-13.4247	4.12216	1029	-3.25672	0.00116386		4.28956	4.26671	1029	1.00536	0.314962
WM-800_184	1	92	96		2.57527	4.12216	1029	0.62474	0.53228		20.2896	4.26671	1029	4.75532	2.26345e-06
WM-800_185	1	77	91		-7.42473	4.12216	1029	-1.80118	0.0719679		10.2896	4.26671	1029	2.41159	0.0160572
WM-800_186	1	88	90		-2.42473	4.12216	1029	-0.588218	0.556515		15.2896	4.26671	1029	3.58346	0.000354961
WM-800_187	1	68	77		-18.9247	4.12216	1029	-4.59098	4.95654e-06		-1.21044	4.26671	1029	-0.283694	0.776702
WM-800_188	1	86	83		-6.92473	4.12216	1029	-1.67988	0.0932842		10.7896	4.26671	1029	2.52878	0.0115945
WM-800_189	1	92	92		0.575275	4.12216	1029	0.139557	0.889037		18.2896	4.26671	1029	4.28658	1.98485e-05
WM-800_190	1	72	84		-13.4247	4.12216	1029	-3.25672	0.00116386		4.28956	4.26671	1029	1.00536	0.314962
WM-800_192	1	83	99		-0.424725	4.12216	1029	-0.103035	0.917955		17.2896	4.26671	1029	4.0522	5.45565e-05
WM-800_193	1	78	91		-6.92473	4.12216	1029	-1.67988	0.0932842		10.7896	4.26671	1029	2.52878	0.0115945
WM-800_194	1	88	98		1.57527	4.12216	1029	0.382148	0.70243		19.2896	4.26671	1029	4.52095	6.87097e-06
WM-800_195	1	67	84		-15.9247	4.12216	1029	-3.8632	0.000118906		1.78956	4.26671	1029	0.419424	0.674994
WM-800_196	1	98	111		13.0753	4.12216	1029	3.17195	0.001559		30.7896	4.26671	1029	7.21624	1.03601e-12
WM-800_197	1	68	79		-17.9247	4.12216	1029	-4.34839	1.50772e-05		-0.21044	4.26671	1029	-0.0493213	0.960673
WM-800_198	1	88	104		4.57527	4.12216	1029	1.10992	0.267292		22.2896	4.26671	1029	5.22407	2.11812e-07
WM-800_199	1	70	80		-16.4247	4.12216	1029	-3.9845	7.23888e-05		1.28956	4.26671	1029	0.302238	0.762532
WM-800_200	1	57	76		-24.9247	4.12216	1029	-6.04653	2.06796e-09		-7.21044	4.26671	1029	-1.68993	0.091344
WM-800_201	1	80	103		0.0752747	4.12216	1029	0.018261	0.985434		17.7896	4.26671	1029	4.16939	3.31123e-05
WM-800_202	1	80	101		-0.924725	4.12216	1029	-0.224331	0.822545		16.7896	4.26671	1029	3.93502	8.87763e-05
WM-800_203	1	68	87		-13.9247	4.12216	1029	-3.37802	0.000757447		3.78956	4.26671	1029	0.88817	0.374657
WM-800_204	1	77	105		-0.424725	4.12216	1029	-0.103035	0.917955		17.2896	4.26671	1029	4.0522	5.45565e-05
WM-800_205	1	79	100		-1.92473	4.12216	1029	-0.466922	0.640654		15.7896	4.26671	1029	3.70064	0.000226446
WM-800_206	1	78	96		-4.42473	4.12216	1029	-1.0734	0.283343		13.2896	4.26671	1029	3.11471	0.00189218
WM-800_207	1	64	72		-23.4247	4.12216	1029	-5.68264	1.72604e-08		-5.71044	4.26671	1029	-1.33837	0.181071
WM-800_208	1	80	101		-0.924725	4.12216	1029	-0.224331	0.822545		16.7896	4.26671	1029	3.93502	8.87763e-05
WM-800_209	1	69	84		-14.9247	4.12216	1029	-3.62061	0.000308229		2.78956	4.26671	1029	0.653797	0.513389
WM-800_210	1	76	75		-15.9247	4.12216	1029	-3.8632	0.000118906		1.78956	4.26671	1029	0.419424	0.674994
WM-800_211	1	70	81		-15.9247	4.12216	1029	-3.8632	0.000118906		1.78956	4.26671	1029	0.419424	0.674994
WM-800_212	1	57	72		-26.9247	4.12216	1029	-6.53171	1.02023e-10		-9.21044	4.26671	1029	-2.15868	0.0311059
WM-800_213	1	71	76		-17.9247	4.12216	1029	-4.34839	1.50772e-05		-0.21044	4.26671	1029	-0.0493213	0.960673
WM-800_214	1	70	93		-9.92473	4.12216	1029	-2.40765	0.0162305		7.78956	4.26671	1029	1.82566	0.068191
WM-800_215	1	59	68		-27.9247	4.12216	1029	-6.7743	2.09962e-11		-10.2104	4.26671	1029	-2.39305	0.0168874
WM-800_216	1	72	81		-14.9247	4.12216	1029	-3.62061	0.000308229		2.78956	4.26671	1029	0.653797	0.513389
WM-800_217	1	77	89		-8.42473	4.12216	1029	-2.04377	0.0412308		9.28956	4.26671	1029	2.17722	0.0296908
WM-800_218	1	50	57		-37.9247	4.12216	1029	-9.20022	1.93606e-19		-20.2104	4.26671	1029	-4.73678	2.47576e-06
WM-800_219	1	91	101		4.57527	4.12216	1029	1.10992	0.267292		22.2896	4.26671	1029	5.22407	2.11812e-07
WM-800_220	1	82	104		1.57527	4.12216	1029	0.382148	0.70243		19.2896	4.26671	1029	4.52095	6.87097e-06
WM-800_221	1	72	92		-9.42473	4.12216	1029	-2.28636	0.0224358		8.28956	4.26671	1029	1.94285	0.052307
WM-800_222	1	73	84		-12.9247	4.12216	1029	-3.13543	0.00176468		4.78956	4.26671	1029	1.12254	0.261894
WM-800_224	1	64	76		-21.4247	4.12216	1029	-5.19746	2.43581e-07		-3.71044	4.26671	1029	-0.869626	0.384707
WM-800_225	1	65	81		-18.4247	4.12216	1029	-4.46968	8.70234e-06		-0.71044	4.26671	1029	-0.166508	0.86779
WM-800_226	1	67	73		-21.4247	4.12216	1029	-5.19746	2.43581e-07		-3.71044	4.26671	1029	-0.869626	0.384707
WM-800_227	1	65	81		-18.4247	4.12216	1029	-4.46968	8.70234e-06		-0.71044	4.26671	1029	-0.166508	0.86779
WM-800_228	1	74	92		-8.42473	4.12216	1029	-2.04377	0.0412308		9.28956	4.26671	1029	2.17722	0.0296908
WM-800_229	1	70	82		-15.4247	4.12216	1029	-3.74191	0.000192725		2.28956	4.26671	1029	0.536611	0.591652
WM-800_230	1	78	80		-12.4247	4.12216	1029	-3.01413	0.00264029		5.28956	4.26671	1029	1.23973	0.215358
WM-800_232	1	85	102		2.07527	4.12216	1029	0.503444	0.61476		19.7896	4.26671	1029	4.63814	3.9681e-06
WM-800_233	1	63	68		-25.9247	4.12216	1029	-6.28912	4.71218e-10		-8.21044	4.26671	1029	-1.9243	0.054592
WM-800_234	1	80	90		-6.42473	4.12216	1029	-1.55858	0.119402		11.2896	4.26671	1029	2.64597	0.00827005
WM-800_235	1	67	87		-14.4247	4.12216	1029	-3.49932	0.000486419		3.28956	4.26671	1029	0.770984	0.440894
WM-800_236	1	79	96		-3.92473	4.12216	1029	-0.952105	0.341267		13.7896	4.26671	1029	3.2319	0.00126874
WM-800_237	1	77	94		-5.92473	4.12216	1029	-1.43729	0.15094		11.7896	4.26671	1029	2.76315	0.00582669
WM-800_238	1	60	76		-23.4247	4.12216	1029	-5.68264	1.72604e-08		-5.71044	4.26671	1029	-1.33837	0.181071
WM-800_239	1	69	77		-18.4247	4.12216	1029	-4.46968	8.70234e-06		-0.71044	4.26671	1029	-0.166508	0.86779
WM-800_240	1	91	104		6.07527	4.12216	1029	1.47381	0.140839		23.7896	4.26671	1029	5.57563	3.1507e-08
WM-800_241	1	81	105		1.57527	4.12216	1029	0.382148	0.70243		19.2896	4.26671	1029	4.52095	6.87097e-06
WM-800_242	1	65	66		-25.9247	4.12216	1029	-6.28912	4.71218e-10		-8.21044	4.26671	1029	-1.9243	0.054592
WM-800_243	1	80	92		-5.42473	4.12216	1029	-1.31599	0.18847		12.2896	4.26671	1029	2.88034	0.00405487
WM-800_244	1	56	72		-27.4247	4.12216	1029	-6.65301	4.65762e-11		-9.71044	4.26671	1029	-2.27586	0.023059
WM-800_245	1	72	86		-12.4247	4.12216	1029	-3.01413	0.00264029		5.28956	4.26671	1029	1.23973	0.215358
WM-800_246	1	62	73		-23.9247	4.12216	1029	-5.80394	8.61989e-09		-6.21044	4.26671	1029	-1.45556	0.14582
WM-800_247	1	70	87		-12.9247	4.12216	1029	-3.13543	0.00176468		4.78956	4.26671	1029	1.12254	0.261894
WM-800_248	1	75	85		-11.4247	4.12216	1029	-2.77154	0.00567975		6.28956	4.26671	1029	1.4741	0.14076
WM-800_249	1	96	104		8.57527	4.12216	1029	2.08029	0.037746		26.2896	4.26671	1029	6.16156	1.03216e-09
WM-800_250	1	67	67		-24.4247	4.12216	1029	-5.92523	4.24938e-09		-6.71044	4.26671	1029	-1.57274	0.116085
WM-800_251	1	64	82		-18.4247	4.12216	1029	-4.46968	8.70234e-06		-0.71044	4.26671	1029	-0.166508	0.86779
WM-800_252	1	81	83		-9.42473	4.12216	1029	-2.28636	0.0224358		8.28956	4.26671	1029	1.94285	0.052307
WM-800_253	1	61	74		-23.9247	4.12216	1029	-5.80394	8.61989e-09		-6.21044	4.26671	1029	-1.45556	0.14582
WM-800_255	1	75	79		-14.4247	4.12216	1029	-3.49932	0.000486419		3.28956	4.26671	1029	0.770984	0.440894
WM-800_256	1	76	77		-14.9247	4.12216	1029	-3.62061	0.000308229		2.78956	4.26671	1029	0.653797	0.513389
WM-800_257	1	84	94		-2.42473	4.12216	1029	-0.588218	0.556515		15.2896	4.26671	1029	3.58346	0.000354961
WM-800_258	1	79	89		-7.42473	4.12216	1029	-1.80118	0.0719679		10.2896	4.26671	1029	2.41159	0.0160572
WM-800_259	1	75	77		-15.4247	4.12216	1029	-3.74191	0.000192725		2.28956	4.26671	1029	0.536611	0.591652
WM-800_260	1	79	79		-12.4247	4.12216	1029	-3.01413	0.00264029		5.28956	4.26671	1029	1.23973	0.215358
WM-800_261	1	81	83		-9.42473	4.12216	1029	-2.28636	0.0224358		8.28956	4.26671	1029	1.94285	0.052307
WM-800_262	1	77	84		-10.9247	4.12216	1029	-2.65025	0.00816673		6.78956	4.26671	1029	1.59129	0.111852
WM-800_263	1	76	84		-11.4247	4.12216	1029	-2.77154	0.00567975		6.28956	4.26671	1029	1.4741	0.14076
WM-800_264	1	79	88		-7.92473	4.12216	1029	-1.92247	0.0548223		9.78956	4.26671	1029	2.29441	0.0219678
WM-800_265	1	96	109		11.0753	4.12216	1029	2.68677	0.00733099		28.7896	4.26671	1029	6.74749	2.50666e-11
WM-800_266	1	82	83		-8.92473	4.12216	1029	-2.16506	0.0306121		8.78956	4.26671	1029	2.06003	0.0396463
WM-800_267	1	76	78		-14.4247	4.12216	1029	-3.49932	0.000486419		3.28956	4.26671	1029	0.770984	0.440894
WM-800_268	1	92	106		7.57527	4.12216	1029	1.8377	0.0663951		25.2896	4.26671	1029	5.92719	4.20078e-09
WM-800_269	1	70	82		-15.4247	4.12216	1029	-3.74191	0.000192725		2.28956	4.26671	1029	0.536611	0.591652
WM-800_270	1	90	112		9.57527	4.12216	1029	2.32288	0.0203798		27.2896	4.26671	1029	6.39593	2.41746e-10
WM-800_271	1	83	87		-6.42473	4.12216	1029	-1.55858	0.119402		11.2896	4.26671	1029	2.64597	0.00827005
WM-800_272	1	91	99		3.57527	4.12216	1029	0.867331	0.385963		21.2896	4.26671	1029	4.9897	7.09665e-07
WM-800_273	1	84	98		-0.424725	4.12216	1029	-0.103035	0.917955		17.2896	4.26671	1029	4.0522	5.45565e-05
WM-800_274	1	80	98		-2.42473	4.12216	1029	-0.588218	0.556515		15.2896	4.26671	1029	3.58346	0.000354961
WM-800_275	1	85	111		6.57527	4.12216	1029	1.59511	0.110996		24.2896	4.26671	1029	5.69281	1.62921e-08
WM-800_276	1	97	114		14.0753	4.12216	1029	3.41454	0.000663817		31.7896	4.26671	1029	7.45061	1.96464e-13
WM-800_277	1	89	106		6.07527	4.12216	1029	1.47381	0.140839		23.7896	4.26671	1029	5.57563	3.1507e-08
WM-800_278	1	81	90		-5.92473	4.12216	1029	-1.43729	0.15094		11.7896	4.26671	1029	2.76315	0.00582669
WM-800_279	1	65	81		-18.4247	4.12216	1029	-4.46968	8.70234e-06		-0.71044	4.26671	1029	-0.166508	0.86779
WM-800_280	1	81	97		-2.42473	4.12216	1029	-0.588218	0.556515		15.2896	4.26671	1029	3.58346	0.000354961
WM-800_281	1	79	101		-1.42473	4.12216	1029	-0.345626	0.729694		16.2896	4.26671	1029	3.81783	0.000142671
WM-800_282	1	84	100		0.575275	4.12216	1029	0.139557	0.889037		18.2896	4.26671	1029	4.28658	1.98485e-05
WM-800_283	1	82	98		-1.42473	4.12216	1029	-0.345626	0.729694		16.2896	4.26671	1029	3.81783	0.000142671
WM-800_284	1	78	96		-4.42473	4.12216	1029	-1.0734	0.283343		13.2896	4.26671	1029	3.11471	0.00189218
WM-800_285	1	65	75		-21.4247	4.12216	1029	-5.19746	2.43581e-07		-3.71044	4.26671	1029	-0.869626	0.384707
WM-800_287	1	80	91		-5.92473	4.12216	1029	-1.43729	0.15094		11.7896	4.26671	1029	2.76315	0.00582669
WM-800_288	1	76	76		-15.4247	4.12216	1029	-3.74191	0.000192725		2.28956	4.26671	1029	0.536611	0.591652
WM-800_289	1	83	92		-3.92473	4.12216	1029	-0.952105	0.341267		13.7896	4.26671	1029	3.2319	0.00126874
WM-800_290	1	77	85		-10.4247	4.12216	1029	-2.52895	0.0115889		7.28956	4.26671	1029	1.70848	0.0878498
WM-800_291	1	80	97		-2.92473	4.12216	1029	-0.709514	0.478167		14.7896	4.26671	1029	3.46627	0.000549522
WM-800_292	1	102	109		14.0753	4.12216	1029	3.41454	0.000663817		31.7896	4.26671	1029	7.45061	1.96464e-13
WM-800_293	1	85	108		5.07527	4.12216	1029	1.23122	0.218522		22.7896	4.26671	1029	5.34125	1.13608e-07
WM-800_294	1	91	85		-3.42473	4.12216	1029	-0.830809	0.406274		14.2896	4.26671	1029	3.34909	0.000840196
WM-800_295	1	92	106		7.57527	4.12216	1029	1.8377	0.0663951		25.2896	4.26671	1029	5.92719	4.20078e-09
WM-800_296	1	86	99		1.07527	4.12216	1029	0.260853	0.794258		18.7896	4.26671	1029	4.40376	1.17508e-05
WM-800_297	1	85	103		2.57527	4.12216	1029	0.62474	0.53228		20.2896	4.26671	1029	4.75532	2.26345e-06
WM-800_298	1	73	76		-16.9247	4.12216	1029	-4.1058	4.34855e-05		0.78956	4.26671	1029	0.185052	0.853225
WM-800_299	1	74	83		-12.9247	4.12216	1029	-3.13543	0.00176468		4.78956	4.26671	1029	1.12254	0.261894
WM-800_300	1	83	96		-1.92473	4.12216	1029	-0.466922	0.640654		15.7896	4.26671	1029	3.70064	0.000226446
WM-800_301	1	69	77		-18.4247	4.12216	1029	-4.46968	8.70234e-06		-0.71044	4.26671	1029	-0.166508	0.86779
WM-800_302	1	79	75		-14.4247	4.12216	1029	-3.49932	0.000486419		3.28956	4.26671	1029	0.770984	0.440894
WM-800_303	1	79	89		-7.42473	4.12216	1029	-1.80118	0.0719679		10.2896	4.26671	1029	2.41159	0.0160572
WM-800_304	1	61	65		-28.4247	4.12216	1029	-6.8956	9.34657e-12		-10.7104	4.26671	1029	-2.51024	0.0122176
WM-800_305	1	63	70		-24.9247	4.12216	1029	-6.04653	2.06796e-09		-7.21044	4.26671	1029	-1.68993	0.091344
WM-800_306	1	73	71		-19.4247	4.12216	1029	-4.71227	2.78585e-06		-1.71044	4.26671	1029	-0.400881	0.688591
WM-800_308	1	83	84		-7.92473	4.12216	1029	-1.92247	0.0548223		9.78956	4.26671	1029	2.29441	0.0219678
WM-800_309	1	86	78		-9.42473	4.12216	1029	-2.28636	0.0224358		8.28956	4.26671	1029	1.94285	0.052307
WM-800_310	1	65	77		-20.4247	4.12216	1029	-4.95487	8.45792e-07		-2.71044	4.26671	1029	-0.635253	0.525404
WM-800_311	1	82	76		-12.4247	4.12216	1029	-3.01413	0.00264029		5.28956	4.26671	1029	1.23973	0.215358
WM-800_312	1	98	87		1.07527	4.12216	1029	0.260853	0.794258		18.7896	4.26671	1029	4.40376	1.17508e-05
WM-800_314	1	89	66		-13.9247	4.12216	1029	-3.37802	0.000757447		3.78956	4.26671	1029	0.88817	0.374657
WM-800_315	1	80	81		-10.9247	4.12216	1029	-2.65025	0.00816673		6.78956	4.26671	1029	1.59129	0.111852
WM-800_316	1	71	77		-17.4247	4.12216	1029	-4.22709	2.57766e-05		0.28956	4.26671	1029	0.0678651	0.945906
WM-800_317	1	77	77		-14.4247	4.12216	1029	-3.49932	0.000486419		3.28956	4.26671	1029	0.770984	0.440894
WM-800_318	1	72	72		-19.4247	4.12216	1029	-4.71227	2.78585e-06		-1.71044	4.26671	1029	-0.400881	0.688591
WM-800_319	1	73	75		-17.4247	4.12216	1029	-4.22709	2.57766e-05		0.28956	4.26671	1029	0.0678651	0.945906
WM-800_320	1	70	80		-16.4247	4.12216	1029	-3.9845	7.23888e-05		1.28956	4.26671	1029	0.302238	0.762532
WM-800_321	1	58	76		-24.4247	4.12216	1029	-5.92523	4.24938e-09		-6.71044	4.26671	1029	-1.57274	0.116085
WM-800_322	1	79	83		-10.4247	4.12216	1029	-2.52895	0.0115889		7.28956	4.26671	1029	1.70848	0.0878498
WM-800_323	1	79	85		-9.42473	4.12216	1029	-2.28636	0.0224358		8.28956	4.26671	1029	1.94285	0.052307
WM-800_324	1	72	82		-14.4247	4.12216	1029	-3.49932	0.000486419		3.28956	4.26671	1029	0.770984	0.440894
WM-800_325	1	76	85		-10.9247	4.12216	1029	-2.65025	0.00816673		6.78956	4.26671	1029	1.59129	0.111852
WM-800_326	1	72	92		-9.42473	4.12216	1029	-2.28636	0.0224358		8.28956	4.26671	1029	1.94285	0.052307
WM-800_327	1	80	91		-5.92473	4.12216	1029	-1.43729	0.15094		11.7896	4.26671	1029	2.76315	0.00582669
WM-800_328	1	80	97		-2.92473	4.12216	1029	-0.709514	0.478167		14.7896	4.26671	1029	3.46627	0.000549522
WM-800_329	1	77	84		-10.9247	4.12216	1029	-2.65025	0.00816673		6.78956	4.26671	1029	1.59129	0.111852
WM-800_330	1	82	106		2.57527	4.12216	1029	0.62474	0.53228		20.2896	4.26671	1029	4.75532	2.26345e-06
WM-800_331	1	66	73		-21.9247	4.12216	1029	-5.31875	1.28164e-07		-4.21044	4.26671	1029	-0.986813	0.323966
WM-800_332	1	87	84		-5.92473	4.12216	1029	-1.43729	0.15094		11.7896	4.26671	1029	2.76315	0.00582669
WM-800_333	1	81	85		-8.42473	4.12216	1029	-2.04377	0.0412308		9.28956	4.26671	1029	2.17722	0.0296908
WM-800_334	1	91	91		-0.424725	4.12216	1029	-0.103035	0.917955		17.2896	4.26671	1029	4.0522	5.45565e-05
WM-800_335	1	72	81		-14.9247	4.12216	1029	-3.62061	0.000308229		2.78956	4.26671	1029	0.653797	0.513389
WM-800_336	1	72	94		-8.42473	4.12216	1029	-2.04377	0.0412308		9.28956	4.26671	1029	2.17722	0.0296908
WM-800_337	1	73	81		-14.4247	4.12216	1029	-3.49932	0.000486419		3.28956	4.26671	1029	0.770984	0.440894
WM-800_338	1	82	86		-7.42473	4.12216	1029	-1.80118	0.0719679		10.2896	4.26671	1029	2.41159	0.0160572
WM-800_339	1	65	57		-30.4247	4.12216	1029	-7.38078	3.23973e-13		-12.7104	4.26671	1029	-2.97898	0.00295995
WM-800_340	1	68	66		-24.4247	4.12216	1029	-5.92523	4.24938e-09		-6.71044	4.26671	1029	-1.57274	0.116085
WM-800_341	1	66	69		-23.9247	4.12216	1029	-5.80394	8.61989e-09		-6.21044	4.26671	1029	-1.45556	0.14582
WM-800_342	1	57	60		-32.9247	4.12216	1029	-7.98726	3.67476e-15		-15.2104	4.26671	1029	-3.56491	0.000380694
WM-800_343	1	51	62		-34.9247	4.12216	1029	-8.47244	8.22144e-17		-17.2104	4.26671	1029	-4.03366	5.89749e-05
WM-800_344	1	59	71		-26.4247	4.12216	1029	-6.41042	2.20661e-10		-8.71044	4.26671	1029	-2.04149	0.0414567
WM-800_345	1	55	59		-34.4247	4.12216	1029	-8.35115	2.16395e-16		-16.7104	4.26671	1029	-3.91647	9.57771e-05
WM-800_346	1	45	46		-45.9247	4.12216	1029	-11.141	2.68747e-27		-28.2104	4.26671	1029	-6.61176	6.08942e-11
WM-800_348	1	58	52		-36.4247	4.12216	1029	-8.83633	4.20264e-18		-18.7104	4.26671	1029	-4.38522	1.27777e-05
WM-800_349	1	69	82		-15.9247	4.12216	1029	-3.8632	0.000118906		1.78956	4.26671	1029	0.419424	0.674994
WM-800_350	1	67	63		-26.4247	4.12216	1029	-6.41042	2.20661e-10		-8.71044	4.26671	1029	-2.04149	0.0414567
WM-800_351	1	76	75		-15.9247	4.12216	1029	-3.8632	0.000118906		1.78956	4.26671	1029	0.419424	0.674994
WM-800_352	1	90	90		-1.42473	4.12216	1029	-0.345626	0.729694		16.2896	4.26671	1029	3.81783	0.000142671
WM-800_353	1	69	73		-20.4247	4.12216	1029	-4.95487	8.45792e-07		-2.71044	4.26671	1029	-0.635253	0.525404
WM-800_354	1	57	48		-38.9247	4.12216	1029	-9.44281	2.35041e-20		-21.2104	4.26671	1029	-4.97115	7.7927e-07
WM-800_355	1	68	79		-17.9247	4.12216	1029	-4.34839	1.50772e-05		-0.21044	4.26671	1029	-0.0493213	0.960673
WM-800_356	1	76	76		-15.4247	4.12216	1029	-3.74191	0.000192725		2.28956	4.26671	1029	0.536611	0.591652
WM-800_357	1	81	96		-2.92473	4.12216	1029	-0.709514	0.478167		14.7896	4.26671	1029	3.46627	0.000549522
WM-800_358	1	84	105		3.07527	4.12216	1029	0.746036	0.455816		20.7896	4.26671	1029	4.87251	1.27524e-06
WM-800_359	1	67	79		-18.4247	4.12216	1029	-4.46968	8.70234e-06		-0.71044	4.26671	1029	-0.166508	0.86779
WM-800_360	1	72	87		-11.9247	4.12216	1029	-2.89284	0.00389824		5.78956	4.26671	1029	1.35692	0.175106
WM-800_361	1	90	102		4.57527	4.12216	1029	1.10992	0.267292		22.2896	4.26671	1029	5.22407	2.11812e-07
WM-800_362	1	61	77		-22.4247	4.12216	1029	-5.44005	6.65579e-08		-4.71044	4.26671	1029	-1.104	0.269852
WM-800_363	1	79	100		-1.92473	4.12216	1029	-0.466922	0.640654		15.7896	4.26671	1029	3.70064	0.000226446
WM-800_364	1	67	82		-16.9247	4.12216	1029	-4.1058	4.34855e-05		0.78956	4.26671	1029	0.185052	0.853225
WM-800_365	1	71	87		-12.4247	4.12216	1029	-3.01413	0.00264029		5.28956	4.26671	1029	1.23973	0.215358
WM-800_366	1	71	85		-13.4247	4.12216	1029	-3.25672	0.00116386		4.28956	4.26671	1029	1.00536	0.314962
WM-800_367	1	65	72		-22.9247	4.12216	1029	-5.56134	3.41158e-08		-5.21044	4.26671	1029	-1.22119	0.222295
WM-800_368	1	89	100		3.07527	4.12216	1029	0.746036	0.455816		20.7896	4.26671	1029	4.87251	1.27524e-06
WM-800_369	1	84	88		-5.42473	4.12216	1029	-1.31599	0.18847		12.2896	4.26671	1029	2.88034	0.00405487
WM-800_370	1	93	93		1.57527	4.12216	1029	0.382148	0.70243		19.2896	4.26671	1029	4.52095	6.87097e-06
WM-800_371	1	89	106		6.07527	4.12216	1029	1.47381	0.140839		23.7896	4.26671	1029	5.57563	3.1507e-08
WM-800_372	1	65	78		-19.9247	4.12216	1029	-4.83357	1.54519e-06		-2.21044	4.26671	1029	-0.518067	0.604523
WM-800_373	1	67	75		-20.4247	4.12216	1029	-4.95487	8.45792e-07		-2.71044	4.26671	1029	-0.635253	0.525404
WM-800_374	1	89	88		-2.92473	4.12216	1029	-0.709514	0.478167		14.7896	4.26671	1029	3.46627	0.000549522
WM-800_375	1	99	112		14.0753	4.12216	1029	3.41454	0.000663817		31.7896	4.26671	1029	7.45061	1.96464e-13
WM-800_376	1	81	80		-10.9247	4.12216	1029	-2.65025	0.00816673		6.78956	4.26671	1029	1.59129	0.111852
WM-800_377	1	79	85		-9.42473	4.12216	1029	-2.28636	0.0224358		8.28956	4.26671	1029	1.94285	0.052307
WM-800_378	1	78	85		-9.92473	4.12216	1029	-2.40765	0.0162305		7.78956	4.26671	1029	1.82566	0.068191
WM-800_379	1	74	76		-16.4247	4.12216	1029	-3.9845	7.23888e-05		1.28956	4.26671	1029	0.302238	0.762532
WM-800_380	1	67	82		-16.9247	4.12216	1029	-4.1058	4.34855e-05		0.78956	4.26671	1029	0.185052	0.853225
WM-800_381	1	60	73		-24.9247	4.12216	1029	-6.04653	2.06796e-09		-7.21044	4.26671	1029	-1.68993	0.091344
WM-800_382	1	75	81		-13.4247	4.12216	1029	-3.25672	0.00116386		4.28956	4.26671	1029	1.00536	0.314962
WM-800_383	1	72	75		-17.9247	4.12216	1029	-4.34839	1.50772e-05		-0.21044	4.26671	1029	-0.0493213	0.960673
WM-800_384	1	61	80		-20.9247	4.12216	1029	-5.07616	4.56891e-07		-3.21044	4.26671	1029	-0.75244	0.451959
WM-800_385	1	60	85		-18.9247	4.12216	1029	-4.59098	4.95654e-06		-1.21044	4.26671	1029	-0.283694	0.776702
WM-800_386	1	85	80		-8.92473	4.12216	1029	-2.16506	0.0306121		8.78956	4.26671	1029	2.06003	0.0396463
WM-800_387	1	70	89		-11.9247	4.12216	1029	-2.89284	0.00389824		5.78956	4.26671	1029	1.35692	0.175106
WM-800_388	1	83	71		-14.4247	4.12216	1029	-3.49932	0.000486419		3.28956	4.26671	1029	0.770984	0.440894
WM-800_389	1	67	84		-15.9247	4.12216	1029	-3.8632	0.000118906		1.78956	4.26671	1029	0.419424	0.674994
WM-800_390	1	83	83		-8.42473	4.12216	1029	-2.04377	0.0412308		9.28956	4.26671	1029	2.17722	0.0296908
WM-800_391	1	65	66		-25.9247	4.12216	1029	-6.28912	4.71218e-10		-8.21044	4.26671	1029	-1.9243	0.054592
WM-800_392	1	84	90		-4.42473	4.12216	1029	-1.0734	0.283343		13.2896	4.26671	1029	3.11471	0.00189218
WM-800_393	1	68	85		-14.9247	4.12216	1029	-3.62061	0.000308229		2.78956	4.26671	1029	0.653797	0.513389
WM-800_394	1	83	99		-0.424725	4.12216	1029	-0.103035	0.917955		17.2896	4.26671	1029	4.0522	5.45565e-05
WM-800_396	1	101	112		15.0753	4.12216	1029	3.65713	0.000267965		32.7896	4.26671	1029	7.68498	3.55871e-14
WM-800_397	1	80	93		-4.92473	4.12216	1029	-1.1947	0.232481		12.7896	4.26671	1029	2.99753	0.00278715
WM-800_398	1	74	89		-9.92473	4.12216	1029	-2.40765	0.0162305		7.78956	4.26671	1029	1.82566	0.068191
WM-800_399	1	76	85		-10.9247	4.12216	1029	-2.65025	0.00816673		6.78956	4.26671	1029	1.59129	0.111852
WM-800_400	1	72	75		-17.9247	4.12216	1029	-4.34839	1.50772e-05		-0.21044	4.26671	1029	-0.0493213	0.960673
WM-800_401	1	79	80		-11.9247	4.12216	1029	-2.89284	0.00389824		5.78956	4.26671	1029	1.35692	0.175106
WM-800_402	1	76	84		-11.4247	4.12216	1029	-2.77154	0.00567975		6.28956	4.26671	1029	1.4741	0.14076
WM-800_403	1	74	92		-8.42473	4.12216	1029	-2.04377	0.0412308		9.28956	4.26671	1029	2.17722	0.0296908
WM-800_404	1	59	81		-21.4247	4.12216	1029	-5.19746	2.43581e-07		-3.71044	4.26671	1029	-0.869626	0.384707
WM-800_405	1	64	76		-21.4247	4.12216	1029	-5.19746	2.43581e-07		-3.71044	4.26671	1029	-0.869626	0.384707
WM-800_406	1	67	71		-22.4247	4.12216	1029	-5.44005	6.65579e-08		-4.71044	4.26671	1029	-1.104	0.269852
WM-800_407	1	74	78		-15.4247	4.12216	1029	-3.74191	0.000192725		2.28956	4.26671	1029	0.536611	0.591652
WM-800_408	1	59	69		-27.4247	4.12216	1029	-6.65301	4.65762e-11		-9.71044	4.26671	1029	-2.27586	0.023059
WM-800_409	1	65	78		-19.9247	4.12216	1029	-4.83357	1.54519e-06		-2.21044	4.26671	1029	-0.518067	0.604523
WM-800_410	1	69	74		-19.9247	4.12216	1029	-4.83357	1.54519e-06		-2.21044	4.26671	1029	-0.518067	0.604523
WM-800_411	1	67	82		-16.9247	4.12216	1029	-4.1058	4.34855e-05		0.78956	4.26671	1029	0.185052	0.853225
WM-800_412	1	55	67		-30.4247	4.12216	1029	-7.38078	3.23973e-13		-12.7104	4.26671	1029	-2.97898	0.00295995
WM-800_413	1	50	60		-36.4247	4.12216	1029	-8.83633	4.20264e-18		-18.7104	4.26671	1029	-4.38522	1.27777e-05
WM-800_414	1	64	82		-18.4247	4.12216	1029	-4.46968	8.70234e-06		-0.71044	4.26671	1029	-0.166508	0.86779
WM-800_415	1	63	66		-26.9247	4.12216	1029	-6.53171	1.02023e-10		-9.21044	4.26671	1029	-2.15868	0.0311059
WM-800_416	1	85	87		-5.42473	4.12216	1029	-1.31599	0.18847		12.2896	4.26671	1029	2.88034	0.00405487
WM-800_417	1	66	75		-20.9247	4.12216	1029	-5.07616	4.56891e-07		-3.21044	4.26671	1029	-0.75244	0.451959
WM-800_418	1	54	61		-33.9247	4.12216	1029	-8.22985	5.62877e-16		-16.2104	4.26671	1029	-3.79929	0.000153619
WM-800_419	1	67	72		-21.9247	4.12216	1029	-5.31875	1.28164e-07		-4.21044	4.26671	1029	-0.986813	0.323966
WM-800_420	1	61	68		-26.9247	4.12216	1029	-6.53171	1.02023e-10		-9.21044	4.26671	1029	-2.15868	0.0311059
WM-800_421	1	88	88		-3.42473	4.12216	1029	-0.830809	0.406274		14.2896	4.26671	1029	3.34909	0.000840196
WM-800_422	1	75	77		-15.4247	4.12216	1029	-3.74191	0.000192725		2.28956	4.26671	1029	0.536611	0.591652
WM-800_423	1	93	102		6.07527	4.12216	1029	1.47381	0.140839		23.7896	4.26671	1029	5.57563	3.1507e-08
WM-800_424	1	78	98		-3.42473	4.12216	1029	-0.830809	0.406274		14.2896	4.26671	1029	3.34909	0.000840196
WM-800_425	1	85	101		1.57527	4.12216	1029	0.382148	0.70243		19.2896	4.26671	1029	4.52095	6.87097e-06
WM-800_426	1	80	81		-10.9247	4.12216	1029	-2.65025	0.00816673		6.78956	4.26671	1029	1.59129	0.111852
WM-800_427	1	49	59		-37.4247	4.12216	1029	-9.07892	5.46291e-19		-19.7104	4.26671	1029	-4.61959	4.33183e-06
WM-800_428	1	73	83		-13.4247	4.12216	1029	-3.25672	0.00116386		4.28956	4.26671	1029	1.00536	0.314962
WM-800_429	1	78	89		-7.92473	4.12216	1029	-1.92247	0.0548223		9.78956	4.26671	1029	2.29441	0.0219678
WM-800_430	1	88	92		-1.42473	4.12216	1029	-0.345626	0.729694		16.2896	4.26671	1029	3.81783	0.000142671
WM-800_431	1	72	89		-10.9247	4.12216	1029	-2.65025	0.00816673		6.78956	4.26671	1029	1.59129	0.111852
WM-800_432	1	83	91		-4.42473	4.12216	1029	-1.0734	0.283343		13.2896	4.26671	1029	3.11471	0.00189218
WM-800_433	1	79	88		-7.92473	4.12216	1029	-1.92247	0.0548223		9.78956	4.26671	1029	2.29441	0.0219678
WM-800_434	1	61	75		-23.4247	4.12216	1029	-5.68264	1.72604e-08		-5.71044	4.26671	1029	-1.33837	0.181071
WM-800_435	1	74	85		-11.9247	4.12216	1029	-2.89284	0.00389824		5.78956	4.26671	1029	1.35692	0.175106
WM-800_436	1	64	77		-20.9247	4.12216	1029	-5.07616	4.56891e-07		-3.21044	4.26671	1029	-0.75244	0.451959
WM-800_437	1	56	73		-26.9247	4.12216	1029	-6.53171	1.02023e-10		-9.21044	4.26671	1029	-2.15868	0.0311059
WM-800_438	1	58	76		-24.4247	4.12216	1029	-5.92523	4.24938e-09		-6.71044	4.26671	1029	-1.57274	0.116085
WM-800_439	1	65	71		-23.4247	4.12216	1029	-5.68264	1.72604e-08		-5.71044	4.26671	1029	-1.33837	0.181071
WM-800_440	1	70	89		-11.9247	4.12216	1029	-2.89284	0.00389824		5.78956	4.26671	1029	1.35692	0.175106
WM-800_441	1	60	71		-25.9247	4.12216	1029	-6.28912	4.71218e-10		-8.21044	4.26671	1029	-1.9243	0.054592
WM-800_442	1	52	65		-32.9247	4.12216	1029	-7.98726	3.67476e-15		-15.2104	4.26671	1029	-3.56491	0.000380694
WM-800_443	1	68	68		-23.4247	4.12216	1029	-5.68264	1.72604e-08		-5.71044	4.26671	1029	-1.33837	0.181071
WM-800_444	1	69	78		-17.9247	4.12216	1029	-4.34839	1.50772e-05		-0.21044	4.26671	1029	-0.0493213	0.960673
WM-800_445	1	72	72		-19.4247	4.12216	1029	-4.71227	2.78585e-06		-1.71044	4.26671	1029	-0.400881	0.688591
WM-800_446	1	69	75		-19.4247	4.12216	1029	-4.71227	2.78585e-06		-1.71044	4.26671	1029	-0.400881	0.688591
WM-800_447	1	77	72		-16.9247	4.12216	1029	-4.1058	4.34855e-05		0.78956	4.26671	1029	0.185052	0.853225
WM-800_448	1	71	75		-18.4247	4.12216	1029	-4.46968	8.70234e-06		-0.71044	4.26671	1029	-0.166508	0.86779
WM-800_449	1	89	106		6.07527	4.12216	1029	1.47381	0.140839		23.7896	4.26671	1029	5.57563	3.1507e-08
WM-800_450	1	64	68		-25.4247	4.12216	1029	-6.16782	9.93498e-10		-7.71044	4.26671	1029	-1.80712	0.0710359
WM-800_451	1	66	68		-24.4247	4.12216	1029	-5.92523	4.24938e-09		-6.71044	4.26671	1029	-1.57274	0.116085
WM-800_452	1	68	75		-19.9247	4.12216	1029	-4.83357	1.54519e-06		-2.21044	4.26671	1029	-0.518067	0.604523
WM-800_453	1	80	98		-2.42473	4.12216	1029	-0.588218	0.556515		15.2896	4.26671	1029	3.58346	0.000354961
WM-800_454	1	75	83		-12.4247	4.12216	1029	-3.01413	0.00264029		5.28956	4.26671	1029	1.23973	0.215358
WM-800_455	1	54	60		-34.4247	4.12216	1029	-8.35115	2.16395e-16		-16.7104	4.26671	1029	-3.91647	9.57771e-05
WM-800_456	1	56	72		-27.4247	4.12216	1029	-6.65301	4.65762e-11		-9.71044	4.26671	1029	-2.27586	0.023059
WM-800_457	1	64	71		-23.9247	4.12216	1029	-5.80394	8.61989e-09		-6.21044	4.26671	1029	-1.45556	0.14582
WM-800_458	1	64	85		-16.9247	4.12216	1029	-4.1058	4.34855e-05		0.78956	4.26671	1029	0.185052	0.853225
WM-800_459	1	63	75		-22.4247	4.12216	1029	-5.44005	6.65579e-08		-4.71044	4.26671	1029	-1.104	0.269852
WM-800_460	1	65	78		-19.9247	4.12216	1029	-4.83357	1.54519e-06		-2.21044	4.26671	1029	-0.518067	0.604523
WM-800_461	1	62	73		-23.9247	4.12216	1029	-5.80394	8.61989e-09		-6.21044	4.26671	1029	-1.45556	0.14582
WM-800_462	1	58	82		-21.4247	4.12216	1029	-5.19746	2.43581e-07		-3.71044	4.26671	1029	-0.869626	0.384707
WM-800_463	1	54	70		-29.4247	4.12216	1029	-7.13819	1.7839e-12		-11.7104	4.26671	1029	-2.74461	0.00616375
WM-800_464	1	59	63		-30.4247	4.12216	1029	-7.38078	3.23973e-13		-12.7104	4.26671	1029	-2.97898	0.00295995
WM-800_465	1	80	98		-2.42473	4.12216	1029	-0.588218	0.556515		15.2896	4.26671	1029	3.58346	0.000354961
WM-800_466	1	73	94		-7.92473	4.12216	1029	-1.92247	0.0548223		9.78956	4.26671	1029	2.29441	0.0219678
WM-800_467	1	60	82		-20.4247	4.12216	1029	-4.95487	8.45792e-07		-2.71044	4.26671	1029	-0.635253	0.525404
WM-800_468	1	72	80		-15.4247	4.12216	1029	-3.74191	0.000192725		2.28956	4.26671	1029	0.536611	0.591652
WM-800_469	1	87	107		5.57527	4.12216	1029	1.35251	0.176508		23.2896	4.26671	1029	5.45844	6.01943e-08
WM-800_470	1	65	71		-23.4247	4.12216	1029	-5.68264	1.72604e-08		-5.71044	4.26671	1029	-1.33837	0.181071
WM-800_471	1	70	80		-16.4247	4.12216	1029	-3.9845	7.23888e-05		1.28956	4.26671	1029	0.302238	0.762532
WM-800_472	1	75	85		-11.4247	4.12216	1029	-2.77154	0.00567975		6.28956	4.26671	1029	1.4741	0.14076
WM-800_473	1	72	87		-11.9247	4.12216	1029	-2.89284	0.00389824		5.78956	4.26671	1029	1.35692	0.175106
WM-800_474	1	63	64		-27.9247	4.12216	1029	-6.7743	2.09962e-11		-10.2104	4.26671	1029	-2.39305	0.0168874
WM-800_475	1	78	81		-11.9247	4.12216	1029	-2.89284	0.00389824		5.78956	4.26671	1029	1.35692	0.175106
WM-800_476	1	67	85		-15.4247	4.12216	1029	-3.74191	0.000192725		2.28956	4.26671	1029	0.536611	0.591652
WM-800_477	1	66	64		-26.4247	4.12216	1029	-6.41042	2.20661e-10		-8.71044	4.26671	1029	-2.04149	0.0414567
WM-800_478	1	70	75		-18.9247	4.12216	1029	-4.59098	4.95654e-06		-1.21044	4.26671	1029	-0.283694	0.776702
WM-800_479	1	63	76		-21.9247	4.12216	1029	-5.31875	1.28164e-07		-4.21044	4.26671	1029	-0.986813	0.323966
WM-800_480	1	64	70		-24.4247	4.12216	1029	-5.92523	4.24938e-09		-6.71044	4.26671	1029	-1.57274	0.116085
WM-800_481	1	68	85		-14.9247	4.12216	1029	-3.62061	0.000308229		2.78956	4.26671	1029	0.653797	0.513389
WM-800_482	1	71	80		-15.9247	4.12216	1029	-3.8632	0.000118906		1.78956	4.26671	1029	0.419424	0.674994
WM-800_483	1	70	75		-18.9247	4.12216	1029	-4.59098	4.95654e-06		-1.21044	4.26671	1029	-0.283694	0.776702
WM-800_484	1	92	100		4.57527	4.12216	1029	1.10992	0.267292		22.2896	4.26671	1029	5.22407	2.11812e-07
WM-800_485	1	69	89		-12.4247	4.12216	1029	-3.01413	0.00264029		5.28956	4.26671	1029	1.23973	0.215358
WM-800_486	1	91	91		-0.424725	4.12216	1029	-0.103035	0.917955		17.2896	4.26671	1029	4.0522	5.45565e-05
WM-800_487	1	96	107		10.0753	4.12216	1029	2.44418	0.0146853		27.7896	4.26671	1029	6.51312	1.14924e-10
WM-800_488	1	83	86		-6.92473	4.12216	1029	-1.67988	0.0932842		10.7896	4.26671	1029	2.52878	0.0115945
WM-800_489	1	71	79		-16.4247	4.12216	1029	-3.9845	7.23888e-05		1.28956	4.26671	1029	0.302238	0.762532
WM-800_490	1	86	100		1.57527	4.12216	1029	0.382148	0.70243		19.2896	4.26671	1029	4.52095	6.87097e-06
WM-800_491	1	86	91		-2.92473	4.12216	1029	-0.709514	0.478167		14.7896	4.26671	1029	3.46627	0.000549522
WM-800_492	1	77	79		-13.4247	4.12216	1029	-3.25672	0.00116386		4.28956	4.26671	1029	1.00536	0.314962
WM-800_493	1	66	78		-19.4247	4.12216	1029	-4.71227	2.78585e-06		-1.71044	4.26671	1029	-0.400881	0.688591
WM-800_494	1	72	76		-17.4247	4.12216	1029	-4.22709	2.57766e-05		0.28956	4.26671	1029	0.0678651	0.945906
WM-800_495	1	87	91		-2.42473	4.12216	1029	-0.588218	0.556515		15.2896	4.26671	1029	3.58346	0.000354961
WM-800_496	1	89	95		0.575275	4.12216	1029	0.139557	0.889037		18.2896	4.26671	1029	4.28658	1.98485e-05
WM-800_497	1	83	94		-2.92473	4.12216	1029	-0.709514	0.478167		14.7896	4.26671	1029	3.46627	0.000549522
WM-800_498	1	86	90		-3.42473	4.12216	1029	-0.830809	0.406274		14.2896	4.26671	1029	3.34909	0.000840196
WM-800_499	1	90	101		4.07527	4.12216	1029	0.988627	0.323078		21.7896	4.26671	1029	5.10688	3.90094e-07
WM-800_500	1	94	104		7.57527	4.12216	1029	1.8377	0.0663951		25.2896	4.26671	1029	5.92719	4.20078e-09
WM-800_501	1	82	87		-6.92473	4.12216	1029	-1.67988	0.0932842		10.7896	4.26671	1029	2.52878	0.0115945
WM-800_502	1	89	90		-1.92473	4.12216	1029	-0.466922	0.640654		15.7896	4.26671	1029	3.70064	0.000226446
WM-800_503	1	75	84		-11.9247	4.12216	1029	-2.89284	0.00389824		5.78956	4.26671	1029	1.35692	0.175106
WM-800_504	1	72	81		-14.9247	4.12216	1029	-3.62061	0.000308229		2.78956	4.26671	1029	0.653797	0.513389
WM-800_505	1	72	76		-17.4247	4.12216	1029	-4.22709	2.57766e-05		0.28956	4.26671	1029	0.0678651	0.945906
WM-800_506	1	75	75		-16.4247	4.12216	1029	-3.9845	7.23888e-05		1.28956	4.26671	1029	0.302238	0.762532
WM-800_507	1	70	83		-14.9247	4.12216	1029	-3.62061	0.000308229		2.78956	4.26671	1029	0.653797	0.513389
WM-800_508	1	73	82		-13.9247	4.12216	1029	-3.37802	0.000757447		3.78956	4.26671	1029	0.88817	0.374657
WM-800_509	1	83	95		-2.42473	4.12216	1029	-0.588218	0.556515		15.2896	4.26671	1029	3.58346	0.000354961
WM-800_510	1	67	70		-22.9247	4.12216	1029	-5.56134	3.41158e-08		-5.21044	4.26671	1029	-1.22119	0.222295
WM-800_511	1	60	75		-23.9247	4.12216	1029	-5.80394	8.61989e-09		-6.21044	4.26671	1029	-1.45556	0.14582
WM-800_512	1	63	75		-22.4247	4.12216	1029	-5.44005	6.65579e-08		-4.71044	4.26671	1029	-1.104	0.269852
WM-800_513	1	62	70		-25.4247	4.12216	1029	-6.16782	9.93498e-10		-7.71044	4.26671	1029	-1.80712	0.0710359
WM-800_514	1	66	78		-19.4247	4.12216	1029	-4.71227	2.78585e-06		-1.71044	4.26671	1029	-0.400881	0.688591
WM-800_515	1	78	85		-9.92473	4.12216	1029	-2.40765	0.0162305		7.78956	4.26671	1029	1.82566	0.068191
WM-800_516	1	74	66		-21.4247	4.12216	1029	-5.19746	2.43581e-07		-3.71044	4.26671	1029	-0.869626	0.384707
WM-800_517	1	65	70		-23.9247	4.12216	1029	-5.80394	8.61989e-09		-6.21044	4.26671	1029	-1.45556	0.14582
WM-800_518	1	73	72		-18.9247	4.12216	1029	-4.59098	4.95654e-06		-1.21044	4.26671	1029	-0.283694	0.776702
WM-800_519	1	62	65		-27.9247	4.12216	1029	-6.7743	2.09962e-11		-10.2104	4.26671	1029	-2.39305	0.0168874
WM-800_520	1	66	72		-22.4247	4.12216	1029	-5.44005	6.65579e-08		-4.71044	4.26671	1029	-1.104	0.269852
WM-800_521	1	80	92		-5.42473	4.12216	1029	-1.31599	0.18847		12.2896	4.26671	1029	2.88034	0.00405487
WM-800_522	1	78	80		-12.4247	4.12216	1029	-3.01413	0.00264029		5.28956	4.26671	1029	1.23973	0.215358
WM-800_523	1	79	91		-6.42473	4.12216	1029	-1.55858	0.119402		11.2896	4.26671	1029	2.64597	0.00827005
WM-800_524	1	96	101		7.07527	4.12216	1029	1.7164	0.0863895		24.7896	4.26671	1029	5.81	8.32298e-09
WM-800_525	1	84	94		-2.42473	4.12216	1029	-0.588218	0.556515		15.2896	4.26671	1029	3.58346	0.000354961
WM-800_526	1	80	90		-6.42473	4.12216	1029	-1.55858	0.119402		11.2896	4.26671	1029	2.64597	0.00827005
WM-800_527	1	75	76		-15.9247	4.12216	1029	-3.8632	0.000118906		1.78956	4.26671	1029	0.419424	0.674994
WM-800_528	1	85	99		0.575275	4.12216	1029	0.139557	0.889037		18.2896	4.26671	1029	4.28658	1.98485e-05
WM-800_529	1	77	72		-16.9247	4.12216	1029	-4.1058	4.34855e-05		0.78956	4.26671	1029	0.185052	0.853225
WM-800_530	1	79	89		-7.42473	4.12216	1029	-1.80118	0.0719679		10.2896	4.26671	1029	2.41159	0.0160572
WM-800_531	1	77	90		-7.92473	4.12216	1029	-1.92247	0.0548223		9.78956	4.26671	1029	2.29441	0.0219678
WM-800_532	1	83	89		-5.42473	4.12216	1029	-1.31599	0.18847		12.2896	4.26671	1029	2.88034	0.00405487
WM-800_533	1	77	101		-2.42473	4.12216	1029	-0.588218	0.556515		15.2896	4.26671	1029	3.58346	0.000354961
WM-800_534	1	94	93		2.07527	4.12216	1029	0.503444	0.61476		19.7896	4.26671	1029	4.63814	3.9681e-06
WM-800_535	1	83	101		0.575275	4.12216	1029	0.139557	0.889037		18.2896	4.26671	1029	4.28658	1.98485e-05
WM-800_536	1	65	80		-18.9247	4.12216	1029	-4.59098	4.95654e-06		-1.21044	4.26671	1029	-0.283694	0.776702
WM-800_537	1	83	92		-3.92473	4.12216	1029	-0.952105	0.341267		13.7896	4.26671	1029	3.2319	0.00126874
WM-800_538	1	80	94		-4.42473	4.12216	1029	-1.0734	0.283343		13.2896	4.26671	1029	3.11471	0.00189218
WM-800_539	1	82	90		-5.42473	4.12216	1029	-1.31599	0.18847		12.2896	4.26671	1029	2.88034	0.00405487
WM-800_540	1	90	83		-4.92473	4.12216	1029	-1.1947	0.232481		12.7896	4.26671	1029	2.99753	0.00278715
WM-800_541	1	97	97		5.57527	4.12216	1029	1.35251	0.176508		23.2896	4.26671	1029	5.45844	6.01943e-08
WM-800_542	1	100	97		7.07527	4.12216	1029	1.7164	0.0863895		24.7896	4.26671	1029	5.81	8.32298e-09
WM-800_543	1	97	102		8.07527	4.12216	1029	1.95899	0.0503833		25.7896	4.26671	1029	6.04437	2.09482e-09
WM-800_544	1	84	92		-3.42473	4.12216	1029	-0.830809	0.406274		14.2896	4.26671	1029	3.34909	0.000840196
WM-800_545	1	88	92		-1.42473	4.12216	1029	-0.345626	0.729694		16.2896	4.26671	1029	3.81783	0.000142671
WM-800_546	1	87	94		-0.924725	4.12216	1029	-0.224331	0.822545		16.7896	4.26671	1029	3.93502	8.87763e-05
WM-800_547	1	93	101		5.57527	4.12216	1029	1.35251	0.176508		23.2896	4.26671	1029	5.45844	6.01943e-08
WM-800_548	1	79	80		-11.9247	4.12216	1029	-2.89284	0.00389824		5.78956	4.26671	1029	1.35692	0.175106
WM-800_549	1	78	95		-4.92473	4.12216	1029	-1.1947	0.232481		12.7896	4.26671	1029	2.99753	0.00278715
WM-800_550	1	82	89		-5.92473	4.12216	1029	-1.43729	0.15094		11.7896	4.26671	1029	2.76315	0.00582669
WM-800_551	1	74	77		-15.9247	4.12216	1029	-3.8632	0.000118906		1.78956	4.26671	1029	0.419424	0.674994
WM-800_552	1	74	89		-9.92473	4.12216	1029	-2.40765	0.0162305		7.78956	4.26671	1029	1.82566	0.068191
WM-800_553	1	89	100		3.07527	4.12216	1029	0.746036	0.455816		20.7896	4.26671	1029	4.87251	1.27524e-06
WM-800_554	1	95	111		11.5753	4.12216	1029	2.80806	0.00507828		29.2896	4.26671	1029	6.86468	1.15019e-11
WM-800_555	1	67	74		-20.9247	4.12216	1029	-5.07616	4.56891e-07		-3.21044	4.26671	1029	-0.75244	0.451959
WM-800_556	1	80	90		-6.42473	4.12216	1029	-1.55858	0.119402		11.2896	4.26671	1029	2.64597	0.00827005
WM-800_557	1	67	86		-14.9247	4.12216	1029	-3.62061	0.000308229		2.78956	4.26671	1029	0.653797	0.513389
WM-800_558	1	93	110		10.0753	4.12216	1029	2.44418	0.0146853		27.7896	4.26671	1029	6.51312	1.14924e-10
WM-800_559	1	75	85		-11.4247	4.12216	1029	-2.77154	0.00567975		6.28956	4.26671	1029	1.4741	0.14076
WM-800_560	1	73	83		-13.4247	4.12216	1029	-3.25672	0.00116386		4.28956	4.26671	1029	1.00536	0.314962
WM-800_561	1	87	102		3.07527	4.12216	1029	0.746036	0.455816		20.7896	4.26671	1029	4.87251	1.27524e-06
WM-800_562	1	82	98		-1.42473	4.12216	1029	-0.345626	0.729694		16.2896	4.26671	1029	3.81783	0.000142671
WM-800_563	1	60	95		-13.9247	4.12216	1029	-3.37802	0.000757447		3.78956	4.26671	1029	0.88817	0.374657
WM-800_564	1	71	94		-8.92473	4.12216	1029	-2.16506	0.0306121		8.78956	4.26671	1029	2.06003	0.0396463
WM-800_565	1	82	88		-6.42473	4.12216	1029	-1.55858	0.119402		11.2896	4.26671	1029	2.64597	0.00827005
WM-800_566	1	82	94		-3.42473	4.12216	1029	-0.830809	0.406274		14.2896	4.26671	1029	3.34909	0.000840196
WM-800_567	1	78	86		-9.42473	4.12216	1029	-2.28636	0.0224358		8.28956	4.26671	1029	1.94285	0.052307
WM-800_568	1	87	94		-0.924725	4.12216	1029	-0.224331	0.822545		16.7896	4.26671	1029	3.93502	8.87763e-05
WM-800_569	1	81	87		-7.42473	4.12216	1029	-1.80118	0.0719679		10.2896	4.26671	1029	2.41159	0.0160572
WM-800_570	1	87	99		1.57527	4.12216	1029	0.382148	0.70243		19.2896	4.26671	1029	4.52095	6.87097e-06
WM-800_571	1	78	84		-10.4247	4.12216	1029	-2.52895	0.0115889		7.28956	4.26671	1029	1.70848	0.0878498
WM-800_572	1	79	81		-11.4247	4.12216	1029	-2.77154	0.00567975		6.28956	4.26671	1029	1.4741	0.14076
WM-800_573	1	77	94		-5.92473	4.12216	1029	-1.43729	0.15094		11.7896	4.26671	1029	2.76315	0.00582669
WM-800_574	1	89	91		-1.42473	4.12216	1029	-0.345626	0.729694		16.2896	4.26671	1029	3.81783	0.000142671
WM-800_575	1	95	88		0.0752747	4.12216	1029	0.018261	0.985434		17.7896	4.26671	1029	4.16939	3.31123e-05
WM-800_576	1	78	94		-5.42473	4.12216	1029	-1.31599	0.18847		12.2896	4.26671	1029	2.88034	0.00405487
WM-800_577	1	78	82		-11.4247	4.12216	1029	-2.77154	0.00567975		6.28956	4.26671	1029	1.4741	0.14076
WM-800_578	1	87	89		-3.42473	4.12216	1029	-0.830809	0.406274		14.2896	4.26671	1029	3.34909	0.000840196
WM-800_579	1	75	85		-11.4247	4.12216	1029	-2.77154	0.00567975		6.28956	4.26671	1029	1.4741	0.14076
WM-800_580	1	73	73		-18.4247	4.12216	1029	-4.46968	8.70234e-06		-0.71044	4.26671	1029	-0.166508	0.86779
WM-800_581	1	80	75		-13.9247	4.12216	1029	-3.37802	0.000757447		3.78956	4.26671	1029	0.88817	0.374657
WM-800_582	1	73	71		-19.4247	4.12216	1029	-4.71227	2.78585e-06		-1.71044	4.26671	1029	-0.400881	0.688591
WM-800_583	1	74	78		-15.4247	4.12216	1029	-3.74191	0.000192725		2.28956	4.26671	1029	0.536611	0.591652
WM-800_584	1	83	96		-1.92473	4.12216	1029	-0.466922	0.640654		15.7896	4.26671	1029	3.70064	0.000226446
WM-800_585	1	73	76		-16.9247	4.12216	1029	-4.1058	4.34855e-05		0.78956	4.26671	1029	0.185052	0.853225
WM-800_586	1	77	78		-13.9247	4.12216	1029	-3.37802	0.000757447		3.78956	4.26671	1029	0.88817	0.374657
WM-800_587	1	72	79		-15.9247	4.12216	1029	-3.8632	0.000118906		1.78956	4.26671	1029	0.419424	0.674994
WM-800_588	1	78	88		-8.42473	4.12216	1029	-2.04377	0.0412308		9.28956	4.26671	1029	2.17722	0.0296908
WM-800_589	1	73	93		-8.42473	4.12216	1029	-2.04377	0.0412308		9.28956	4.26671	1029	2.17722	0.0296908
WM-800_590	1	72	86		-12.4247	4.12216	1029	-3.01413	0.00264029		5.28956	4.26671	1029	1.23973	0.215358
WM-800_591	1	67	85		-15.4247	4.12216	1029	-3.74191	0.000192725		2.28956	4.26671	1029	0.536611	0.591652
WM-800_592	1	60	65		-28.9247	4.12216	1029	-7.01689	4.10886e-12		-11.2104	4.26671	1029	-2.62742	0.00873141
WM-800_593	1	69	85		-14.4247	4.12216	1029	-3.49932	0.000486419		3.28956	4.26671	1029	0.770984	0.440894
WM-800_594	1	69	76		-18.9247	4.12216	1029	-4.59098	4.95654e-06		-1.21044	4.26671	1029	-0.283694	0.776702
WM-800_595	1	78	95		-4.92473	4.12216	1029	-1.1947	0.232481		12.7896	4.26671	1029	2.99753	0.00278715
WM-800_596	1	66	76		-20.4247	4.12216	1029	-4.95487	8.45792e-07		-2.71044	4.26671	1029	-0.635253	0.525404
WM-800_597	1	67	73		-21.4247	4.12216	1029	-5.19746	2.43581e-07		-3.71044	4.26671	1029	-0.869626	0.384707
WM-800_598	1	78	81		-11.9247	4.12216	1029	-2.89284	0.00389824		5.78956	4.26671	1029	1.35692	0.175106
WM-800_599	1	100	104		10.5753	4.12216	1029	2.56547	0.0104443		28.2896	4.26671	1029	6.63031	5.39904e-11
WM-800_600	1	74	83		-12.9247	4.12216	1029	-3.13543	0.00176468		4.78956	4.26671	1029	1.12254	0.261894
WM-800_601	1	73	86		-11.9247	4.12216	1029	-2.89284	0.00389824		5.78956	4.26671	1029	1.35692	0.175106
WM-800_602	1	77	80		-12.9247	4.12216	1029	-3.13543	0.00176468		4.78956	4.26671	1029	1.12254	0.261894
WM-800_603	1	75	84		-11.9247	4.12216	1029	-2.89284	0.00389824		5.78956	4.26671	1029	1.35692	0.175106
WM-800_604	1	85	91		-3.42473	4.12216	1029	-0.830809	0.406274		14.2896	4.26671	1029	3.34909	0.000840196
WM-800_605	1	77	80		-12.9247	4.12216	1029	-3.13543	0.00176468		4.78956	4.26671	1029	1.12254	0.261894
WM-800_606	1	69	82		-15.9247	4.12216	1029	-3.8632	0.000118906		1.78956	4.26671	1029	0.419424	0.674994
WM-800_607	1	81	87		-7.42473	4.12216	1029	-1.80118	0.0719679		10.2896	4.26671	1029	2.41159	0.0160572
WM-800_608	1	82	87		-6.92473	4.12216	1029	-1.67988	0.0932842		10.7896	4.26671	1029	2.52878	0.0115945
WM-800_609	1	74	79		-14.9247	4.12216	1029	-3.62061	0.000308229		2.78956	4.26671	1029	0.653797	0.513389
WM-800_610	1	69	79		-17.4247	4.12216	1029	-4.22709	2.57766e-05		0.28956	4.26671	1029	0.0678651	0.945906
WM-800_611	1	72	84		-13.4247	4.12216	1029	-3.25672	0.00116386		4.28956	4.26671	1029	1.00536	0.314962
WM-800_612	1	83	80		-9.92473	4.12216	1029	-2.40765	0.0162305		7.78956	4.26671	1029	1.82566	0.068191
WM-800_613	1	81	84		-8.92473	4.12216	1029	-2.16506	0.0306121		8.78956	4.26671	1029	2.06003	0.0396463
WM-800_614	1	65	81		-18.4247	4.12216	1029	-4.46968	8.70234e-06		-0.71044	4.26671	1029	-0.166508	0.86779
WM-800_615	1	70	76		-18.4247	4.12216	1029	-4.46968	8.70234e-06		-0.71044	4.26671	1029	-0.166508	0.86779
WM-800_616	1	66	71		-22.9247	4.12216	1029	-5.56134	3.41158e-08		-5.21044	4.26671	1029	-1.22119	0.222295
WM-800_617	1	80	79		-11.9247	4.12216	1029	-2.89284	0.00389824		5.78956	4.26671	1029	1.35692	0.175106
WM-800_618	1	84	85		-6.92473	4.12216	1029	-1.67988	0.0932842		10.7896	4.26671	1029	2.52878	0.0115945
WM-800_619	1	74	77		-15.9247	4.12216	1029	-3.8632	0.000118906		1.78956	4.26671	1029	0.419424	0.674994
WM-800_620	1	64	76		-21.4247	4.12216	1029	-5.19746	2.43581e-07		-3.71044	4.26671	1029	-0.869626	0.384707
WM-800_621	1	74	79		-14.9247	4.12216	1029	-3.62061	0.000308229		2.78956	4.26671	1029	0.653797	0.513389
WM-800_622	1	79	99		-2.42473	4.12216	1029	-0.588218	0.556515		15.2896	4.26671	1029	3.58346	0.000354961
WM-800_623	1	107	106		15.0753	4.12216	1029	3.65713	0.000267965		32.7896	4.26671	1029	7.68498	3.55871e-14
WM-800_624	1	81	93		-4.42473	4.12216	1029	-1.0734	0.283343		13.2896	4.26671	1029	3.11471	0.00189218
WM-800_625	1	81	78		-11.9247	4.12216	1029	-2.89284	0.00389824		5.78956	4.26671	1029	1.35692	0.175106
WM-800_626	1	82	83		-8.92473	4.12216	1029	-2.16506	0.0306121		8.78956	4.26671	1029	2.06003	0.0396463
WM-800_627	1	110	114		20.5753	4.12216	1029	4.99139	7.03618e-07		38.2896	4.26671	1029	8.97403	1.32737e-18
WM-800_628	1	68	74		-20.4247	4.12216	1029	-4.95487	8.45792e-07		-2.71044	4.26671	1029	-0.635253	0.525404
WM-800_629	1	74	89		-9.92473	4.12216	1029	-2.40765	0.0162305		7.78956	4.26671	1029	1.82566	0.068191
WM-800_630	1	74	92		-8.42473	4.12216	1029	-2.04377	0.0412308		9.28956	4.26671	1029	2.17722	0.0296908
WM-800_631	1	58	60		-32.4247	4.12216	1029	-7.86596	9.222e-15		-14.7104	4.26671	1029	-3.44773	0.000588199
WM-800_632	1	79	90		-6.92473	4.12216	1029	-1.67988	0.0932842		10.7896	4.26671	1029	2.52878	0.0115945
WM-800_633	1	74	87		-10.9247	4.12216	1029	-2.65025	0.00816673		6.78956	4.26671	1029	1.59129	0.111852
WM-800_634	1	74	81		-13.9247	4.12216	1029	-3.37802	0.000757447		3.78956	4.26671	1029	0.88817	0.374657
WM-800_635	1	93	102		6.07527	4.12216	1029	1.47381	0.140839		23.7896	4.26671	1029	5.57563	3.1507e-08
WM-800_636	1	58	58		-33.4247	4.12216	1029	-8.10856	1.44683e-15		-15.7104	4.26671	1029	-3.6821	0.000243342
WM-800_637	1	63	74		-22.9247	4.12216	1029	-5.56134	3.41158e-08		-5.21044	4.26671	1029	-1.22119	0.222295
WM-800_638	1	54	67		-30.9247	4.12216	1029	-7.50208	1.35533e-13		-13.2104	4.26671	1029	-3.09617	0.00201343
WM-800_639	1	64	84		-17.4247	4.12216	1029	-4.22709	2.57766e-05		0.28956	4.26671	1029	0.0678651	0.945906
WM-800_640	1	67	81		-17.4247	4.12216	1029	-4.22709	2.57766e-05		0.28956	4.26671	1029	0.0678651	0.945906
WM-800_641	1	59	77		-23.4247	4.12216	1029	-5.68264	1.72604e-08		-5.71044	4.26671	1029	-1.33837	0.181071
WM-800_642	1	65	93		-12.4247	4.12216	1029	-3.01413	0.00264029		5.28956	4.26671	1029	1.23973	0.215358
WM-800_643	1	58	89		-17.9247	4.12216	1029	-4.34839	1.50772e-05		-0.21044	4.26671	1029	-0.0493213	0.960673
WM-800_644	1	71	91		-10.4247	4.12216	1029	-2.52895	0.0115889		7.28956	4.26671	1029	1.70848	0.0878498
WM-800_645	1	73	89		-10.4247	4.12216	1029	-2.52895	0.0115889		7.28956	4.26671	1029	1.70848	0.0878498
WM-800_646	1	68	85		-14.9247	4.12216	1029	-3.62061	0.000308229		2.78956	4.26671	1029	0.653797	0.513389
WM-800_647	1	70	81		-15.9247	4.12216	1029	-3.8632	0.000118906		1.78956	4.26671	1029	0.419424	0.674994
WM-800_648	1	67	90		-12.9247	4.12216	1029	-3.13543	0.00176468		4.78956	4.26671	1029	1.12254	0.261894
WM-800_649	1	74	78		-15.4247	4.12216	1029	-3.74191	0.000192725		2.28956	4.26671	1029	0.536611	0.591652
WM-800_650	1	94	94		2.57527	4.12216	1029	0.62474	0.53228		20.2896	4.26671	1029	4.75532	2.26345e-06
WM-800_651	1	90	97		2.07527	4.12216	1029	0.503444	0.61476		19.7896	4.26671	1029	4.63814	3.9681e-06
WM-800_652	1	94	101		6.07527	4.12216	1029	1.47381	0.140839		23.7896	4.26671	1029	5.57563	3.1507e-08
WM-800_653	1	74	74		-17.4247	4.12216	1029	-4.22709	2.57766e-05		0.28956	4.26671	1029	0.0678651	0.945906
WM-800_654	1	71	87		-12.4247	4.12216	1029	-3.01413	0.00264029		5.28956	4.26671	1029	1.23973	0.215358
WM-800_655	1	72	76		-17.4247	4.12216	1029	-4.22709	2.57766e-05		0.28956	4.26671	1029	0.0678651	0.945906
WM-800_656	1	74	86		-11.4247	4.12216	1029	-2.77154	0.00567975		6.28956	4.26671	1029	1.4741	0.14076
WM-800_657	1	93	106		8.07527	4.12216	1029	1.95899	0.0503833		25.7896	4.26671	1029	6.04437	2.09482e-09
WM-800_658	1	76	89		-8.92473	4.12216	1029	-2.16506	0.0306121		8.78956	4.26671	1029	2.06003	0.0396463
WM-800_659	1	72	87		-11.9247	4.12216	1029	-2.89284	0.00389824		5.78956	4.26671	1029	1.35692	0.175106
WM-800_660	1	84	102		1.57527	4.12216	1029	0.382148	0.70243		19.2896	4.26671	1029	4.52095	6.87097e-06
WM-800_661	1	71	84		-13.9247	4.12216	1029	-3.37802	0.000757447		3.78956	4.26671	1029	0.88817	0.374657
WM-800_662	1	72	84		-13.4247	4.12216	1029	-3.25672	0.00116386		4.28956	4.26671	1029	1.00536	0.314962
WM-800_663	1	56	55		-35.9247	4.12216	1029	-8.71503	1.14566e-17		-18.2104	4.26671	1029	-4.26803	2.15407e-05
WM-800_664	1	79	96		-3.92473	4.12216	1029	-0.952105	0.341267		13.7896	4.26671	1029	3.2319	0.00126874
WM-800_665	1	73	84		-12.9247	4.12216	1029	-3.13543	0.00176468		4.78956	4.26671	1029	1.12254	0.261894
WM-800_666	1	80	95		-3.92473	4.12216	1029	-0.952105	0.341267		13.7896	4.26671	1029	3.2319	0.00126874
WM-800_667	1	75	85		-11.4247	4.12216	1029	-2.77154	0.00567975		6.28956	4.26671	1029	1.4741	0.14076
WM-800_668	1	99	106		11.0753	4.12216	1029	2.68677	0.00733099		28.7896	4.26671	1029	6.74749	2.50666e-11
WM-800_669	1	86	101		2.07527	4.12216	1029	0.503444	0.61476		19.7896	4.26671	1029	4.63814	3.9681e-06
WM-800_670	1	95	111		11.5753	4.12216	1029	2.80806	0.00507828		29.2896	4.26671	1029	6.86468	1.15019e-11
WM-800_671	1	82	99		-0.924725	4.12216	1029	-0.224331	0.822545		16.7896	4.26671	1029	3.93502	8.87763e-05
WM-800_672	1	75	78		-14.9247	4.12216	1029	-3.62061	0.000308229		2.78956	4.26671	1029	0.653797	0.513389
WM-800_673	1	77	78		-13.9247	4.12216	1029	-3.37802	0.000757447		3.78956	4.26671	1029	0.88817	0.374657
WM-800_674	1	75	85		-11.4247	4.12216	1029	-2.77154	0.00567975		6.28956	4.26671	1029	1.4741	0.14076
WM-800_675	1	83	95		-2.42473	4.12216	1029	-0.588218	0.556515		15.2896	4.26671	1029	3.58346	0.000354961
WM-800_676	1	72	75		-17.9247	4.12216	1029	-4.34839	1.50772e-05		-0.21044	4.26671	1029	-0.0493213	0.960673
WM-800_677	1	63	82		-18.9247	4.12216	1029	-4.59098	4.95654e-06		-1.21044	4.26671	1029	-0.283694	0.776702
WM-800_678	1	85	102		2.07527	4.12216	1029	0.503444	0.61476		19.7896	4.26671	1029	4.63814	3.9681e-06
WM-800_679	1	66	76		-20.4247	4.12216	1029	-4.95487	8.45792e-07		-2.71044	4.26671	1029	-0.635253	0.525404
WM-800_680	1	83	98		-0.924725	4.12216	1029	-0.224331	0.822545		16.7896	4.26671	1029	3.93502	8.87763e-05
WM-800_681	1	88	105		5.07527	4.12216	1029	1.23122	0.218522		22.7896	4.26671	1029	5.34125	1.13608e-07
WM-800_683	1	70	95		-8.92473	4.12216	1029	-2.16506	0.0306121		8.78956	4.26671	1029	2.06003	0.0396463
WM-800_684	1	80	90		-6.42473	4.12216	1029	-1.55858	0.119402		11.2896	4.26671	1029	2.64597	0.00827005
WM-800_685	1	80	101		-0.924725	4.12216	1029	-0.224331	0.822545		16.7896	4.26671	1029	3.93502	8.87763e-05
WM-800_686	1	64	67		-25.9247	4.12216	1029	-6.28912	4.71218e-10		-8.21044	4.26671	1029	-1.9243	0.054592
WM-800_687	1	84	98		-0.424725	4.12216	1029	-0.103035	0.917955		17.2896	4.26671	1029	4.0522	5.45565e-05
WM-800_688	1	83	105		2.57527	4.12216	1029	0.62474	0.53228		20.2896	4.26671	1029	4.75532	2.26345e-06
WM-800_689	1	75	87		-10.4247	4.12216	1029	-2.52895	0.0115889		7.28956	4.26671	1029	1.70848	0.0878498
WM-800_690	1	85	106		4.07527	4.12216	1029	0.988627	0.323078		21.7896	4.26671	1029	5.10688	3.90094e-07
WM-800_691	1	99	103		9.57527	4.12216	1029	2.32288	0.0203798		27.2896	4.26671	1029	6.39593	2.41746e-10
WM-800_692	1	82	94		-3.42473	4.12216	1029	-0.830809	0.406274		14.2896	4.26671	1029	3.34909	0.000840196
WM-800_693	1	74	105		-1.92473	4.12216	1029	-0.466922	0.640654		15.7896	4.26671	1029	3.70064	0.000226446
WM-800_694	1	58	62		-31.4247	4.12216	1029	-7.62337	5.60091e-14		-13.7104	4.26671	1029	-3.21335	0.00135269
WM-800_695	1	73	86		-11.9247	4.12216	1029	-2.89284	0.00389824		5.78956	4.26671	1029	1.35692	0.175106
WM-800_696	1	100	99		8.07527	4.12216	1029	1.95899	0.0503833		25.7896	4.26671	1029	6.04437	2.09482e-09
WM-800_697	1	59	60		-31.9247	4.12216	1029	-7.74467	2.28653e-14		-14.2104	4.26671	1029	-3.33054	0.000897562
WM-800_698	1	72	82		-14.4247	4.12216	1029	-3.49932	0.000486419		3.28956	4.26671	1029	0.770984	0.440894
WM-800_699	1	75	86		-10.9247	4.12216	1029	-2.65025	0.00816673		6.78956	4.26671	1029	1.59129	0.111852
WM-800_700	1	82	87		-6.92473	4.12216	1029	-1.67988	0.0932842		10.7896	4.26671	1029	2.52878	0.0115945
WM-800_701	1	73	82		-13.9247	4.12216	1029	-3.37802	0.000757447		3.78956	4.26671	1029	0.88817	0.374657
WM-800_702	1	94	111		11.0753	4.12216	1029	2.68677	0.00733099		28.7896	4.26671	1029	6.74749	2.50666e-11
WM-800_703	1	73	81		-14.4247	4.12216	1029	-3.49932	0.000486419		3.28956	4.26671	1029	0.770984	0.440894
WM-800_704	1	72	69		-20.9247	4.12216	1029	-5.07616	4.56891e-07		-3.21044	4.26671	1029	-0.75244	0.451959
WM-800_705	1	75	82		-12.9247	4.12216	1029	-3.13543	0.00176468		4.78956	4.26671	1029	1.12254	0.261894
WM-800_706	1	84	89		-4.92473	4.12216	1029	-1.1947	0.232481		12.7896	4.26671	1029	2.99753	0.00278715
WM-800_707	1	73	75		-17.4247	4.12216	1029	-4.22709	2.57766e-05		0.28956	4.26671	1029	0.0678651	0.945906
WM-800_708	1	74	86		-11.4247	4.12216	1029	-2.77154	0.00567975		6.28956	4.26671	1029	1.4741	0.14076
WM-800_709	1	61	86		-17.9247	4.12216	1029	-4.34839	1.50772e-05		-0.21044	4.26671	1029	-0.0493213	0.960673
WM-800_710	1	64	89		-14.9247	4.12216	1029	-3.62061	0.000308229		2.78956	4.26671	1029	0.653797	0.513389
WM-800_711	1	65	97		-10.4247	4.12216	1029	-2.52895	0.0115889		7.28956	4.26671	1029	1.70848	0.0878498
WM-800_712	1	76	87		-9.92473	4.12216	1029	-2.40765	0.0162305		7.78956	4.26671	1029	1.82566	0.068191
WM-800_713	1	80	96		-3.42473	4.12216	1029	-0.830809	0.406274		14.2896	4.26671	1029	3.34909	0.000840196
WM-800_714	1	73	75		-17.4247	4.12216	1029	-4.22709	2.57766e-05		0.28956	4.26671	1029	0.0678651	0.945906
WM-800_715	1	75	84		-11.9247	4.12216	1029	-2.89284	0.00389824		5.78956	4.26671	1029	1.35692	0.175106
WM-800_716	1	70	81		-15.9247	4.12216	1029	-3.8632	0.000118906		1.78956	4.26671	1029	0.419424	0.674994
WM-800_717	1	70	79		-16.9247	4.12216	1029	-4.1058	4.34855e-05		0.78956	4.26671	1029	0.185052	0.853225
WM-800_718	1	79	75		-14.4247	4.12216	1029	-3.49932	0.000486419		3.28956	4.26671	1029	0.770984	0.440894
WM-800_719	1	65	74		-21.9247	4.12216	1029	-5.31875	1.28164e-07		-4.21044	4.26671	1029	-0.986813	0.323966
WM-800_720	1	62	80		-20.4247	4.12216	1029	-4.95487	8.45792e-07		-2.71044	4.26671	1029	-0.635253	0.525404
WM-800_721	1	87	104		4.07527	4.12216	1029	0.988627	0.323078		21.7896	4.26671	1029	5.10688	3.90094e-07
WM-800_722	1	74	103		-2.92473	4.12216	1029	-0.709514	0.478167		14.7896	4.26671	1029	3.46627	0.000549522
WM-800_723	1	80	85		-8.92473	4.12216	1029	-2.16506	0.0306121		8.78956	4.26671	1029	2.06003	0.0396463
WM-800_724	1	83	95		-2.42473	4.12216	1029	-0.588218	0.556515		15.2896	4.26671	1029	3.58346	0.000354961
WM-800_725	1	88	91		-1.92473	4.12216	1029	-0.466922	0.640654		15.7896	4.26671	1029	3.70064	0.000226446
WM-800_726	1	84	104		2.57527	4.12216	1029	0.62474	0.53228		20.2896	4.26671	1029	4.75532	2.26345e-06
WM-800_727	1	92	103		6.07527	4.12216	1029	1.47381	0.140839		23.7896	4.26671	1029	5.57563	3.1507e-08
WM-800_728	1	87	95		-0.424725	4.12216	1029	-0.103035	0.917955		17.2896	4.26671	1029	4.0522	5.45565e-05
WM-800_729	1	93	98		4.07527	4.12216	1029	0.988627	0.323078		21.7896	4.26671	1029	5.10688	3.90094e-07
WM-800_730	1	72	66		-22.4247	4.12216	1029	-5.44005	6.65579e-08		-4.71044	4.26671	1029	-1.104	0.269852
WM-800_731	1	89	104		5.07527	4.12216	1029	1.23122	0.218522		22.7896	4.26671	1029	5.34125	1.13608e-07
WM-800_732	1	73	85		-12.4247	4.12216	1029	-3.01413	0.00264029		5.28956	4.26671	1029	1.23973	0.215358
WM-800_733	1	70	80		-16.4247	4.12216	1029	-3.9845	7.23888e-05		1.28956	4.26671	1029	0.302238	0.762532
WM-800_734	1	102	116		17.5753	4.12216	1029	4.26361	2.19638e-05		35.2896	4.26671	1029	8.27092	4.07794e-16
WM-800_735	1	79	92		-5.92473	4.12216	1029	-1.43729	0.15094		11.7896	4.26671	1029	2.76315	0.00582669
WM-800_736	1	57	59		-33.4247	4.12216	1029	-8.10856	1.44683e-15		-15.7104	4.26671	1029	-3.6821	0.000243342
WM-800_738	1	70	77		-17.9247	4.12216	1029	-4.34839	1.50772e-05		-0.21044	4.26671	1029	-0.0493213	0.960673
WM-800_739	1	74	88		-10.4247	4.12216	1029	-2.52895	0.0115889		7.28956	4.26671	1029	1.70848	0.0878498
WM-800_740	1	77	91		-7.42473	4.12216	1029	-1.80118	0.0719679		10.2896	4.26671	1029	2.41159	0.0160572
WM-800_741	1	75	89		-9.42473	4.12216	1029	-2.28636	0.0224358		8.28956	4.26671	1029	1.94285	0.052307
WM-800_742	1	80	93		-4.92473	4.12216	1029	-1.1947	0.232481		12.7896	4.26671	1029	2.99753	0.00278715
WM-800_743	1	79	95		-4.42473	4.12216	1029	-1.0734	0.283343		13.2896	4.26671	1029	3.11471	0.00189218
WM-800_744	1	50	61		-35.9247	4.12216	1029	-8.71503	1.14566e-17		-18.2104	4.26671	1029	-4.26803	2.15407e-05
WM-800_745	1	65	89		-14.4247	4.12216	1029	-3.49932	0.000486419		3.28956	4.26671	1029	0.770984	0.440894
WM-800_746	1	64	80		-19.4247	4.12216	1029	-4.71227	2.78585e-06		-1.71044	4.26671	1029	-0.400881	0.688591
WM-800_748	1	62	77		-21.9247	4.12216	1029	-5.31875	1.28164e-07		-4.21044	4.26671	1029	-0.986813	0.323966
WM-800_749	1	73	86		-11.9247	4.12216	1029	-2.89284	0.00389824		5.78956	4.26671	1029	1.35692	0.175106
WM-800_750	1	64	65		-26.9247	4.12216	1029	-6.53171	1.02023e-10		-9.21044	4.26671	1029	-2.15868	0.0311059
WM-800_751	1	52	64		-33.4247	4.12216	1029	-8.10856	1.44683e-15		-15.7104	4.26671	1029	-3.6821	0.000243342
WM-800_752	1	66	68		-24.4247	4.12216	1029	-5.92523	4.24938e-09		-6.71044	4.26671	1029	-1.57274	0.116085
WM-800_753	1	61	65		-28.4247	4.12216	1029	-6.8956	9.34657e-12		-10.7104	4.26671	1029	-2.51024	0.0122176
WM-800_754	1	69	75		-19.4247	4.12216	1029	-4.71227	2.78585e-06		-1.71044	4.26671	1029	-0.400881	0.688591
WM-800_755	1	60	74		-24.4247	4.12216	1029	-5.92523	4.24938e-09		-6.71044	4.26671	1029	-1.57274	0.116085
WM-800_756	1	69	81		-16.4247	4.12216	1029	-3.9845	7.23888e-05		1.28956	4.26671	1029	0.302238	0.762532
WM-800_757	1	68	83		-15.9247	4.12216	1029	-3.8632	0.000118906		1.78956	4.26671	1029	0.419424	0.674994
WM-800_758	1	64	73		-22.9247	4.12216	1029	-5.56134	3.41158e-08		-5.21044	4.26671	1029	-1.22119	0.222295
WM-800_759	1	72	65		-22.9247	4.12216	1029	-5.56134	3.41158e-08		-5.21044	4.26671	1029	-1.22119	0.222295
WM-800_760	1	74	83		-12.9247	4.12216	1029	-3.13543	0.00176468		4.78956	4.26671	1029	1.12254	0.261894
WM-800_761	1	67	71		-22.4247	4.12216	1029	-5.44005	6.65579e-08		-4.71044	4.26671	1029	-1.104	0.269852
WM-800_762	1	74	82		-13.4247	4.12216	1029	-3.25672	0.00116386		4.28956	4.26671	1029	1.00536	0.314962
WM-800_763	1	65	72		-22.9247	4.12216	1029	-5.56134	3.41158e-08		-5.21044	4.26671	1029	-1.22119	0.222295
WM-800_764	1	69	76		-18.9247	4.12216	1029	-4.59098	4.95654e-06		-1.21044	4.26671	1029	-0.283694	0.776702
WM-800_765	1	53	60		-34.9247	4.12216	1029	-8.47244	8.22144e-17		-17.2104	4.26671	1029	-4.03366	5.89749e-05
WM-800_766	1	73	76		-16.9247	4.12216	1029	-4.1058	4.34855e-05		0.78956	4.26671	1029	0.185052	0.853225
WM-800_767	1	62	68		-26.4247	4.12216	1029	-6.41042	2.20661e-10		-8.71044	4.26671	1029	-2.04149	0.0414567
WM-800_768	1	74	89		-9.92473	4.12216	1029	-2.40765	0.0162305		7.78956	4.26671	1029	1.82566	0.068191
WM-800_769	1	83	94		-2.92473	4.12216	1029	-0.709514	0.478167		14.7896	4.26671	1029	3.46627	0.000549522
WM-800_770	1	80	88		-7.42473	4.12216	1029	-1.80118	0.0719679		10.2896	4.26671	1029	2.41159	0.0160572
WM-800_771	1	82	106		2.57527	4.12216	1029	0.62474	0.53228		20.2896	4.26671	1029	4.75532	2.26345e-06
WM-800_772	1	82	104		1.57527	4.12216	1029	0.382148	0.70243		19.2896	4.26671	1029	4.52095	6.87097e-06
WM-800_773	1	81	102		0.0752747	4.12216	1029	0.018261	0.985434		17.7896	4.26671	1029	4.16939	3.31123e-05
WM-800_774	1	85	96		-0.924725	4.12216	1029	-0.224331	0.822545		16.7896	4.26671	1029	3.93502	8.87763e-05
WM-800_775	1	83	105		2.57527	4.12216	1029	0.62474	0.53228		20.2896	4.26671	1029	4.75532	2.26345e-06
WM-800_776	1	78	96		-4.42473	4.12216	1029	-1.0734	0.283343		13.2896	4.26671	1029	3.11471	0.00189218
WM-800_777	1	59	68		-27.9247	4.12216	1029	-6.7743	2.09962e-11		-10.2104	4.26671	1029	-2.39305	0.0168874
WM-800_778	1	80	94		-4.42473	4.12216	1029	-1.0734	0.283343		13.2896	4.26671	1029	3.11471	0.00189218
WM-800_779	1	62	65		-27.9247	4.12216	1029	-6.7743	2.09962e-11		-10.2104	4.26671	1029	-2.39305	0.0168874
WM-800_780	1	66	61		-27.9247	4.12216	1029	-6.7743	2.09962e-11		-10.2104	4.26671	1029	-2.39305	0.0168874
WM-800_781	1	64	59		-29.9247	4.12216	1029	-7.25949	7.64936e-13		-12.2104	4.26671	1029	-2.8618	0.00429783
WM-800_782	1	67	70		-22.9247	4.12216	1029	-5.56134	3.41158e-08		-5.21044	4.26671	1029	-1.22119	0.222295
WM-800_783	1	75	72		-17.9247	4.12216	1029	-4.34839	1.50772e-05		-0.21044	4.26671	1029	-0.0493213	0.960673
WM-800_784	1	78	69		-17.9247	4.12216	1029	-4.34839	1.50772e-05		-0.21044	4.26671	1029	-0.0493213	0.960673
WM-800_785	1	70	69		-21.9247	4.12216	1029	-5.31875	1.28164e-07		-4.21044	4.26671	1029	-0.986813	0.323966
WM-800_786	1	83	80		-9.92473	4.12216	1029	-2.40765	0.0162305		7.78956	4.26671	1029	1.82566	0.068191
WM-800_787	1	67	74		-20.9247	4.12216	1029	-5.07616	4.56891e-07		-3.21044	4.26671	1029	-0.75244	0.451959
WM-800_788	1	60	65		-28.9247	4.12216	1029	-7.01689	4.10886e-12		-11.2104	4.26671	1029	-2.62742	0.00873141
WM-800_789	1	63	77		-21.4247	4.12216	1029	-5.19746	2.43581e-07		-3.71044	4.26671	1029	-0.869626	0.384707
WM-800_790	1	79	81		-11.4247	4.12216	1029	-2.77154	0.00567975		6.28956	4.26671	1029	1.4741	0.14076
WM-800_791	1	68	70		-22.4247	4.12216	1029	-5.44005	6.65579e-08		-4.71044	4.26671	1029	-1.104	0.269852
WM-800_792	1	57	70		-27.9247	4.12216	1029	-6.7743	2.09962e-11		-10.2104	4.26671	1029	-2.39305	0.0168874
WM-800_793	1	66	88		-14.4247	4.12216	1029	-3.49932	0.000486419		3.28956	4.26671	1029	0.770984	0.440894
WM-800_794	1	73	81		-14.4247	4.12216	1029	-3.49932	0.000486419		3.28956	4.26671	1029	0.770984	0.440894
WM-800_795	1	66	72		-22.4247	4.12216	1029	-5.44005	6.65579e-08		-4.71044	4.26671	1029	-1.104	0.269852
WM-800_796	1	62	62		-29.4247	4.12216	1029	-7.13819	1.7839e-12		-11.7104	4.26671	1029	-2.74461	0.00616375
WM-800_797	1	59	69		-27.4247	4.12216	1029	-6.65301	4.65762e-11		-9.71044	4.26671	1029	-2.27586	0.023059
WM-800_798	1	61	71		-25.4247	4.12216	1029	-6.16782	9.93498e-10		-7.71044	4.26671	1029	-1.80712	0.0710359
WM-800_799	1	78	89		-7.92473	4.12216	1029	-1.92247	0.0548223		9.78956	4.26671	1029	2.29441	0.0219678
WM-800_800	1	61	57		-32.4247	4.12216	1029	-7.86596	9.222e-15		-14.7104	4.26671	1029	-3.44773	0.000588199
WM-800_801	1	75	68		-19.9247	4.12216	1029	-4.83357	1.54519e-06		-2.21044	4.26671	1029	-0.518067	0.604523
WM-800_802	1	78	80		-12.4247	4.12216	1029	-3.01413	0.00264029		5.28956	4.26671	1029	1.23973	0.215358
WM-800_803	1	67	76		-19.9247	4.12216	1029	-4.83357	1.54519e-06		-2.21044	4.26671	1029	-0.518067	0.604523
WM-800_804	1	79	89		-7.42473	4.12216	1029	-1.80118	0.0719679		10.2896	4.26671	1029	2.41159	0.0160572
WM-800_805	1	66	74		-21.4247	4.12216	1029	-5.19746	2.43581e-07		-3.71044	4.26671	1029	-0.869626	0.384707
WM-800_806	1	75	79		-14.4247	4.12216	1029	-3.49932	0.000486419		3.28956	4.26671	1029	0.770984	0.440894
WM-800_807	1	81	77		-12.4247	4.12216	1029	-3.01413	0.00264029		5.28956	4.26671	1029	1.23973	0.215358
WM-800_808	1	86	96		-0.424725	4.12216	1029	-0.103035	0.917955		17.2896	4.26671	1029	4.0522	5.45565e-05
WM-800_809	1	76	77		-14.9247	4.12216	1029	-3.62061	0.000308229		2.78956	4.26671	1029	0.653797	0.513389
WM-800_810	1	70	75		-18.9247	4.12216	1029	-4.59098	4.95654e-06		-1.21044	4.26671	1029	-0.283694	0.776702
WM-800_811	1	76	81		-12.9247	4.12216	1029	-3.13543	0.00176468		4.78956	4.26671	1029	1.12254	0.261894
WM-800_812	1	71	82		-14.9247	4.12216	1029	-3.62061	0.000308229		2.78956	4.26671	1029	0.653797	0.513389
WM-800_813	1	79	87		-8.42473	4.12216	1029	-2.04377	0.0412308		9.28956	4.26671	1029	2.17722	0.0296908
WM-800_814	1	71	86		-12.9247	4.12216	1029	-3.13543	0.00176468		4.78956	4.26671	1029	1.12254	0.261894
WM-800_815	1	65	73		-22.4247	4.12216	1029	-5.44005	6.65579e-08		-4.71044	4.26671	1029	-1.104	0.269852
WM-800_816	1	70	85		-13.9247	4.12216	1029	-3.37802	0.000757447		3.78956	4.26671	1029	0.88817	0.374657
WM-800_817	1	99	117		16.5753	4.12216	1029	4.02102	6.21784e-05		34.2896	4.26671	1029	8.03654	2.5199e-15
WM-800_818	1	80	84		-9.42473	4.12216	1029	-2.28636	0.0224358		8.28956	4.26671	1029	1.94285	0.052307
WM-800_819	1	68	84		-15.4247	4.12216	1029	-3.74191	0.000192725		2.28956	4.26671	1029	0.536611	0.591652
WM-800_820	1	93	103		6.57527	4.12216	1029	1.59511	0.110996		24.2896	4.26671	1029	5.69281	1.62921e-08
WM-800_821	1	76	86		-10.4247	4.12216	1029	-2.52895	0.0115889		7.28956	4.26671	1029	1.70848	0.0878498
WM-800_822	1	96	97		5.07527	4.12216	1029	1.23122	0.218522		22.7896	4.26671	1029	5.34125	1.13608e-07
WM-800_823	1	87	107		5.57527	4.12216	1029	1.35251	0.176508		23.2896	4.26671	1029	5.45844	6.01943e-08
WM-800_824	1	77	87		-9.42473	4.12216	1029	-2.28636	0.0224358		8.28956	4.26671	1029	1.94285	0.052307
WM-800_825	1	104	120		20.5753	4.12216	1029	4.99139	7.03618e-07		38.2896	4.26671	1029	8.97403	1.32737e-18
WM-800_826	1	71	80		-15.9247	4.12216	1029	-3.8632	0.000118906		1.78956	4.26671	1029	0.419424	0.674994
WM-800_827	1	96	110		11.5753	4.12216	1029	2.80806	0.00507828		29.2896	4.26671	1029	6.86468	1.15019e-11
WM-800_828	1	63	73		-23.4247	4.12216	1029	-5.68264	1.72604e-08		-5.71044	4.26671	1029	-1.33837	0.181071
WM-800_829	1	81	92		-4.92473	4.12216	1029	-1.1947	0.232481		12.7896	4.26671	1029	2.99753	0.00278715
WM-800_830	1	89	99		2.57527	4.12216	1029	0.62474	0.53228		20.2896	4.26671	1029	4.75532	2.26345e-06
WM-800_831	1	93	88		-0.924725	4.12216	1029	-0.224331	0.822545		16.7896	4.26671	1029	3.93502	8.87763e-05
WM-800_832	1	72	69		-20.9247	4.12216	1029	-5.07616	4.56891e-07		-3.21044	4.26671	1029	-0.75244	0.451959
WM-800_833	1	81	67		-17.4247	4.12216	1029	-4.22709	2.57766e-05		0.28956	4.26671	1029	0.0678651	0.945906
WM-800_834	1	67	71		-22.4247	4.12216	1029	-5.44005	6.65579e-08		-4.71044	4.26671	1029	-1.104	0.269852
WM-800_835	1	60	69		-26.9247	4.12216	1029	-6.53171	1.02023e-10		-9.21044	4.26671	1029	-2.15868	0.0311059
WM-800_836	1	60	78		-22.4247	4.12216	1029	-5.44005	6.65579e-08		-4.71044	4.26671	1029	-1.104	0.269852
WM-800_837	1	69	70		-21.9247	4.12216	1029	-5.31875	1.28164e-07		-4.21044	4.26671	1029	-0.986813	0.323966
WM-800_838	1	78	73		-15.9247	4.12216	1029	-3.8632	0.000118906		1.78956	4.26671	1029	0.419424	0.674994
WM-800_839	1	60	69		-26.9247	4.12216	1029	-6.53171	1.02023e-10		-9.21044	4.26671	1029	-2.15868	0.0311059
WM-800_840	1	60	64		-29.4247	4.12216	1029	-7.13819	1.7839e-12		-11.7104	4.26671	1029	-2.74461	0.00616375
WM-800_841	1	59	60		-31.9247	4.12216	1029	-7.74467	2.28653e-14		-14.2104	4.26671	1029	-3.33054	0.000897562
WM-800_842	1	54	62		-33.4247	4.12216	1029	-8.10856	1.44683e-15		-15.7104	4.26671	1029	-3.6821	0.000243342
WM-800_843	1	64	71		-23.9247	4.12216	1029	-5.80394	8.61989e-09		-6.21044	4.26671	1029	-1.45556	0.14582
WM-800_844	1	56	60		-33.4247	4.12216	1029	-8.10856	1.44683e-15		-15.7104	4.26671	1029	-3.6821	0.000243342
WM-800_845	1	57	61		-32.4247	4.12216	1029	-7.86596	9.222e-15		-14.7104	4.26671	1029	-3.44773	0.000588199
WM-800_846	1	64	61		-28.9247	4.12216	1029	-7.01689	4.10886e-12		-11.2104	4.26671	1029	-2.62742	0.00873141
WM-800_847	1	71	83		-14.4247	4.12216	1029	-3.49932	0.000486419		3.28956	4.26671	1029	0.770984	0.440894
WM-800_848	1	63	69		-25.4247	4.12216	1029	-6.16782	9.93498e-10		-7.71044	4.26671	1029	-1.80712	0.0710359
WM-800_849	1	63	70		-24.9247	4.12216	1029	-6.04653	2.06796e-09		-7.21044	4.26671	1029	-1.68993	0.091344
WM-800_850	1	76	79		-13.9247	4.12216	1029	-3.37802	0.000757447		3.78956	4.26671	1029	0.88817	0.374657
WM-800_851	1	80	90		-6.42473	4.12216	1029	-1.55858	0.119402		11.2896	4.26671	1029	2.64597	0.00827005
WM-800_852	1	79	87		-8.42473	4.12216	1029	-2.04377	0.0412308		9.28956	4.26671	1029	2.17722	0.0296908
WM-800_853	1	90	88		-2.42473	4.12216	1029	-0.588218	0.556515		15.2896	4.26671	1029	3.58346	0.000354961
WM-800_854	1	76	80		-13.4247	4.12216	1029	-3.25672	0.00116386		4.28956	4.26671	1029	1.00536	0.314962
WM-800_855	1	80	85		-8.92473	4.12216	1029	-2.16506	0.0306121		8.78956	4.26671	1029	2.06003	0.0396463
WM-800_856	1	76	89		-8.92473	4.12216	1029	-2.16506	0.0306121		8.78956	4.26671	1029	2.06003	0.0396463
WM-800_857	1	60	83		-19.9247	4.12216	1029	-4.83357	1.54519e-06		-2.21044	4.26671	1029	-0.518067	0.604523
WM-800_858	1	72	82		-14.4247	4.12216	1029	-3.49932	0.000486419		3.28956	4.26671	1029	0.770984	0.440894
WM-800_859	1	78	95		-4.92473	4.12216	1029	-1.1947	0.232481		12.7896	4.26671	1029	2.99753	0.00278715
WM-800_860	1	64	66		-26.4247	4.12216	1029	-6.41042	2.20661e-10		-8.71044	4.26671	1029	-2.04149	0.0414567
WM-800_861	1	69	89		-12.4247	4.12216	1029	-3.01413	0.00264029		5.28956	4.26671	1029	1.23973	0.215358
WM-800_862	1	74	88		-10.4247	4.12216	1029	-2.52895	0.0115889		7.28956	4.26671	1029	1.70848	0.0878498
WM-800_863	1	84	103		2.07527	4.12216	1029	0.503444	0.61476		19.7896	4.26671	1029	4.63814	3.9681e-06
WM-800_864	1	88	105		5.07527	4.12216	1029	1.23122	0.218522		22.7896	4.26671	1029	5.34125	1.13608e-07
WM-800_865	1	80	84		-9.42473	4.12216	1029	-2.28636	0.0224358		8.28956	4.26671	1029	1.94285	0.052307
WM-800_866	1	79	84		-9.92473	4.12216	1029	-2.40765	0.0162305		7.78956	4.26671	1029	1.82566	0.068191
WM-800_867	1	88	91		-1.92473	4.12216	1029	-0.466922	0.640654		15.7896	4.26671	1029	3.70064	0.000226446
WM-800_868	1	75	82		-12.9247	4.12216	1029	-3.13543	0.00176468		4.78956	4.26671	1029	1.12254	0.261894
WM-800_869	1	85	90		-3.92473	4.12216	1029	-0.952105	0.341267		13.7896	4.26671	1029	3.2319	0.00126874
WM-800_870	1	67	67		-24.4247	4.12216	1029	-5.92523	4.24938e-09		-6.71044	4.26671	1029	-1.57274	0.116085
WM-800_871	1	80	85		-8.92473	4.12216	1029	-2.16506	0.0306121		8.78956	4.26671	1029	2.06003	0.0396463
WM-800_872	1	68	69		-22.9247	4.12216	1029	-5.56134	3.41158e-08		-5.21044	4.26671	1029	-1.22119	0.222295
WM-800_873	1	98	103		9.07527	4.12216	1029	2.20159	0.027916		26.7896	4.26671	1029	6.27875	5.02509e-10
WM-800_874	1	78	81		-11.9247	4.12216	1029	-2.89284	0.00389824		5.78956	4.26671	1029	1.35692	0.175106
WM-800_875	1	85	84		-6.92473	4.12216	1029	-1.67988	0.0932842		10.7896	4.26671	1029	2.52878	0.0115945
WM-800_876	1	80	88		-7.42473	4.12216	1029	-1.80118	0.0719679		10.2896	4.26671	1029	2.41159	0.0160572
WM-800_877	1	91	100		4.07527	4.12216	1029	0.988627	0.323078		21.7896	4.26671	1029	5.10688	3.90094e-07
WM-800_878	1	80	85		-8.92473	4.12216	1029	-2.16506	0.0306121		8.78956	4.26671	1029	2.06003	0.0396463
WM-800_879	1	86	93		-1.92473	4.12216	1029	-0.466922	0.640654		15.7896	4.26671	1029	3.70064	0.000226446
WM-800_880	1	90	99		3.07527	4.12216	1029	0.746036	0.455816		20.7896	4.26671	1029	4.87251	1.27524e-06
WM-800_881	1	85	84		-6.92473	4.12216	1029	-1.67988	0.0932842		10.7896	4.26671	1029	2.52878	0.0115945
WM-800_882	1	85	83		-7.42473	4.12216	1029	-1.80118	0.0719679		10.2896	4.26671	1029	2.41159	0.0160572
WM-800_883	1	102	97		8.07527	4.12216	1029	1.95899	0.0503833		25.7896	4.26671	1029	6.04437	2.09482e-09
WM-800_884	1	99	106		11.0753	4.12216	1029	2.68677	0.00733099		28.7896	4.26671	1029	6.74749	2.50666e-11
WM-800_887	1	67	76		-19.9247	4.12216	1029	-4.83357	1.54519e-06		-2.21044	4.26671	1029	-0.518067	0.604523
WM-800_888	1	59	73		-25.4247	4.12216	1029	-6.16782	9.93498e-10		-7.71044	4.26671	1029	-1.80712	0.0710359
WM-800_889	1	90	83		-4.92473	4.12216	1029	-1.1947	0.232481		12.7896	4.26671	1029	2.99753	0.00278715
WM-800_890	1	73	77		-16.4247	4.12216	1029	-3.9845	7.23888e-05		1.28956	4.26671	1029	0.302238	0.762532
WM-800_891	1	79	75		-14.4247	4.12216	1029	-3.49932	0.000486419		3.28956	4.26671	1029	0.770984	0.440894
WM-800_892	1	85	91		-3.42473	4.12216	1029	-0.830809	0.406274		14.2896	4.26671	1029	3.34909	0.000840196
WM-800_893	1	95	96		4.07527	4.12216	1029	0.988627	0.323078		21.7896	4.26671	1029	5.10688	3.90094e-07
WM-800_894	1	80	78		-12.4247	4.12216	1029	-3.01413	0.00264029		5.28956	4.26671	1029	1.23973	0.215358
WM-800_895	1	74	80		-14.4247	4.12216	1029	-3.49932	0.000486419		3.28956	4.26671	1029	0.770984	0.440894
WM-800_896	1	80	67		-17.9247	4.12216	1029	-4.34839	1.50772e-05		-0.21044	4.26671	1029	-0.0493213	0.960673
WM-800_897	1	74	80		-14.4247	4.12216	1029	-3.49932	0.000486419		3.28956	4.26671	1029	0.770984	0.440894
WM-800_898	1	53	75		-27.4247	4.12216	1029	-6.65301	4.65762e-11		-9.71044	4.26671	1029	-2.27586	0.023059
WM-800_899	1	86	82		-7.42473	4.12216	1029	-1.80118	0.0719679		10.2896	4.26671	1029	2.41159	0.0160572
WM-800_900	1	72	79		-15.9247	4.12216	1029	-3.8632	0.000118906		1.78956	4.26671	1029	0.419424	0.674994
WM-800_901	1	74	74		-17.4247	4.12216	1029	-4.22709	2.57766e-05		0.28956	4.26671	1029	0.0678651	0.945906
WM-800_902	1	82	78		-11.4247	4.12216	1029	-2.77154	0.00567975		6.28956	4.26671	1029	1.4741	0.14076
WM-800_903	1	73	78		-15.9247	4.12216	1029	-3.8632	0.000118906		1.78956	4.26671	1029	0.419424	0.674994
WM-800_904	1	71	81		-15.4247	4.12216	1029	-3.74191	0.000192725		2.28956	4.26671	1029	0.536611	0.591652
WM-800_905	1	72	85		-12.9247	4.12216	1029	-3.13543	0.00176468		4.78956	4.26671	1029	1.12254	0.261894
WM-800_907	1	66	80		-18.4247	4.12216	1029	-4.46968	8.70234e-06		-0.71044	4.26671	1029	-0.166508	0.86779
WM-800_908	1	82	92		-4.42473	4.12216	1029	-1.0734	0.283343		13.2896	4.26671	1029	3.11471	0.00189218
WM-800_909	1	74	89		-9.92473	4.12216	1029	-2.40765	0.0162305		7.78956	4.26671	1029	1.82566	0.068191
WM-800_910	1	75	87		-10.4247	4.12216	1029	-2.52895	0.0115889		7.28956	4.26671	1029	1.70848	0.0878498
WM-800_911	1	62	75		-22.9247	4.12216	1029	-5.56134	3.41158e-08		-5.21044	4.26671	1029	-1.22119	0.222295
WM-800_912	1	69	80		-16.9247	4.12216	1029	-4.1058	4.34855e-05		0.78956	4.26671	1029	0.185052	0.853225
WM-800_913	1	57	58		-33.9247	4.12216	1029	-8.22985	5.62877e-16		-16.2104	4.26671	1029	-3.79929	0.000153619
WM-800_914	1	60	75		-23.9247	4.12216	1029	-5.80394	8.61989e-09		-6.21044	4.26671	1029	-1.45556	0.14582
WM-800_915	1	60	70		-26.4247	4.12216	1029	-6.41042	2.20661e-10		-8.71044	4.26671	1029	-2.04149	0.0414567
WM-800_916	1	69	82		-15.9247	4.12216	1029	-3.8632	0.000118906		1.78956	4.26671	1029	0.419424	0.674994
WM-800_917	1	67	81		-17.4247	4.12216	1029	-4.22709	2.57766e-05		0.28956	4.26671	1029	0.0678651	0.945906
WM-800_918	1	62	64		-28.4247	4.12216	1029	-6.8956	9.34657e-12		-10.7104	4.26671	1029	-2.51024	0.0122176
WM-800_919	1	78	81		-11.9247	4.12216	1029	-2.89284	0.00389824		5.78956	4.26671	1029	1.35692	0.175106
WM-800_920	1	60	61		-30.9247	4.12216	1029	-7.50208	1.35533e-13		-13.2104	4.26671	1029	-3.09617	0.00201343
WM-800_921	1	69	77		-18.4247	4.12216	1029	-4.46968	8.70234e-06		-0.71044	4.26671	1029	-0.166508	0.86779
WM-800_922	1	64	72		-23.4247	4.12216	1029	-5.68264	1.72604e-08		-5.71044	4.26671	1029	-1.33837	0.181071
WM-800_923	1	78	78		-13.4247	4.12216	1029	-3.25672	0.00116386		4.28956	4.26671	1029	1.00536	0.314962
WM-800_924	1	73	78		-15.9247	4.12216	1029	-3.8632	0.000118906		1.78956	4.26671	1029	0.419424	0.674994
WM-800_925	1	70	76		-18.4247	4.12216	1029	-4.46968	8.70234e-06		-0.71044	4.26671	1029	-0.166508	0.86779
WM-800_926	1	65	79		-19.4247	4.12216	1029	-4.71227	2.78585e-06		-1.71044	4.26671	1029	-0.400881	0.688591
WM-800_927	1	61	76		-22.9247	4.12216	1029	-5.56134	3.41158e-08		-5.21044	4.26671	1029	-1.22119	0.222295
WM-800_928	1	66	76		-20.4247	4.12216	1029	-4.95487	8.45792e-07		-2.71044	4.26671	1029	-0.635253	0.525404
WM-800_929	1	71	79		-16.4247	4.12216	1029	-3.9845	7.23888e-05		1.28956	4.26671	1029	0.302238	0.762532
WM-800_930	1	54	61		-33.9247	4.12216	1029	-8.22985	5.62877e-16		-16.2104	4.26671	1029	-3.79929	0.000153619
WM-800_931	1	63	70		-24.9247	4.12216	1029	-6.04653	2.06796e-09		-7.21044	4.26671	1029	-1.68993	0.091344
WM-800_932	1	81	101		-0.424725	4.12216	1029	-0.103035	0.917955		17.2896	4.26671	1029	4.0522	5.45565e-05
WM-800_933	1	79	99		-2.42473	4.12216	1029	-0.588218	0.556515		15.2896	4.26671	1029	3.58346	0.000354961
WM-800_934	1	89	95		0.575275	4.12216	1029	0.139557	0.889037		18.2896	4.26671	1029	4.28658	1.98485e-05
WM-800_935	1	59	59		-32.4247	4.12216	1029	-7.86596	9.222e-15		-14.7104	4.26671	1029	-3.44773	0.000588199
WM-800_936	1	60	75		-23.9247	4.12216	1029	-5.80394	8.61989e-09		-6.21044	4.26671	1029	-1.45556	0.14582
WM-800_937	1	73	80		-14.9247	4.12216	1029	-3.62061	0.000308229		2.78956	4.26671	1029	0.653797	0.513389
WM-800_939	1	68	76		-19.4247	4.12216	1029	-4.71227	2.78585e-06		-1.71044	4.26671	1029	-0.400881	0.688591
WM-800_940	1	57	67		-29.4247	4.12216	1029	-7.13819	1.7839e-12		-11.7104	4.26671	1029	-2.74461	0.00616375
WM-800_941	1	67	66		-24.9247	4.12216	1029	-6.04653	2.06796e-09		-7.21044	4.26671	1029	-1.68993	0.091344
WM-800_942	1	85	95		-1.42473	4.12216	1029	-0.345626	0.729694		16.2896	4.26671	1029	3.81783	0.000142671
Bernstein	1		97
Bernstein	2		96
Bernstein	3		85
Bernstein	4		107
Bernstein	5		107
Bernstein	6		104
Bernstein	7		91
Bernstein	8		88
Bernstein	9		103
Bernstein	10		82
Safari	1		87
Safari	2		81
Safari	3		86
Safari	4		84
Safari	5		80
Safari	6		80
Safari	7		75
JB Asano	1		90
JB Asano	2		84
JB Asano	3		88
JB Asano	4		79
JB Asano	5		78
JB Asano	6		76
JB Asano	7		83
JB Asano	8		81
JB Asano	9		85
JB Asano	10		89
JB Asano	11		85
JB Asano	12		83
JB Asano	13		87
JB Asano	14		83
JB Asano	15		84
JB Asano	16		78
JB Asano	17		85
JB Asano	18		92
JB Asano	19		87
JB Asano	20		85
JB Asano	21		81
JB Asano	22		71
Julius	1		90
Julius	2		89
Julius	3		91
Julius	4		92
Julius	5		83
Julius	6		84
Julius	7		90
Julius	8		76
Linus	1		74
Linus	2		75
Linus	3		81
Linus	4		84
Linus	5		82
Linus	6		77
Linus	7		75
Meister	1		75
Meister	2		76
Meister	3		84
Meister	4		84
Meister	5		75
Meister	6		95
Meister	7		79
Patras	1		79
Patras	2		77
Patras	3		87
Patras	4		86
Patras	5		79
Patras	6		85
Patras	7		81
Tobak	1		80
Tobak	2		85
Tobak	3		89
Tobak	4		80
Tobak	5		86
Tobak	6		83
Tobak	7		87
Tobak	8		90
Tobak	9		82
Tobak	10		82
Tobak	11		82
Tobak	12		82
Tobak	13		85
Tobak	14		90
Tobak	15		81
Tobak	16		82
Tobak	17		80
Tobak	18		91
Tobak	19		83
Tobak	20		82
Tobak	21		87
Tobak	22		84
Tobak	23		77
Tobak	24		80
Tobak	25		83
Tobak	26		86
Tobak	27		82
Tobak	28		86
Tobak	29		82
Tobak	30		84
Tobak	31		78
Tobak	32		81
Tobak	33		85
Tobak	34		82
Tobak	35		85
Tobak	36		82
Tobak	37		84
Tobak	38		81
Tobak	39		90
Tobak	40		82
Tobak	41		91
Tobak	42		83
Tobak	43		83
Tobak	44		91
Tobak	45		87
Tobak	46		93
Tobak	47		79
Tobak	48		86
Tobak	49		89
Tobak	50		90
Tobak	51		90
Tobak	52		83
Tobak	53		87
Tobak	54		76
Tobak	55		83
Tobak	56		71
Tobak	57		85
Tobak	58		82
Tobak	59		87
Tobak	60		69

## Sheet: S3) Distrib. of polym. SNPs
Table S3) Distribution of polymorphic SNPs within WM-800 according to genome positions of (Wang et al., 2014)
	Per chromsome				Per homeologous group
Chromosome	No of polymorphic SNPs	Length (in cM)	Genome coverage (in %)	No. of SNPs/cM	No of polymorphic SNPs	Genome coverage (in %)
1A	370	156.3	4.9	2.4
1B	549	173.6	7.2	3.2
1D	153	179.5	2	0.9	1072	14.1
2A	409	185.5	5.4	2.2
2B	607	185.7	8	3.3
2D	187	137.3	2.5	1.4	1203	15.9
3A	409	188.4	5.4	2.2
3B	585	144.7	7.7	4
3D	68	156.1	0.9	0.4	1062	14
4A	244	164.1	3.2	1.5
4B	322	114.9	4.2	2.8
4D	47	170.4	0.6	0.3	613	8.1
5A	509	148.3	6.7	3.4
5B	646	217.6	8.5	3
5D	115	207.3	1.5	0.6	1270	16.8
6A	555	141.1	7.3	3.9
6B	570	122.9	7.5	4.6
6D	141	160.5	1.9	0.9	1266	16.7
7A	617	241.4	8.1	2.6
7B	378	177.5	5	2.1
7D	103	214.8	1.4	0.5	1098	14.5
Mean mapped	361	170.9	4.8	2.2
Total mapped	7.584	3587.9	100
Subgenome A	3113	1225.1	41	2.5
Subgenome B	3657	1136.9	48.2	3.2
Subgenome D	814	1225.9	10.7	0.7
Unmapped (UNK)	265
Total	7849

## Sheet: S4) LD in WM-800
Table S4) Mean, minimum, maximum and coefficient of variation (CV, in %) of linkage disequilibrium (r2) in WM-800, calculated per chromosome, subgenome and across the whole wheat genome
Group	Mean	Min	Max	CV
1A	0.0458327	2.5914e-05	0.442619	2.2623
2A	0.0406329	3.6871e-05	0.408975	2.30148
3A	0.0483391	2.2535e-05	0.422501	2.20775
4A	0.0889811	-0.0010947	0.410297	1.09416
5A	0.0476374	2.3621e-05	0.476836	2.42487
6A	0.0302631	4.8526e-05	0.312301	2.47743
7A	0.0255123	1.696e-05	0.249146	2.30816
1B	0.0392666	3.5373e-05	0.452515	2.57974
2B	0.0425576	5.2634e-05	0.373088	2.05056
3B	0.0385823	8.2942e-05	0.307187	1.97913
4B	0.0648621	-5.9517e-05	0.384801	1.40175
5B	0.0337981	2.8537e-05	0.373315	2.5163
6B	0.0752337	1.6777e-05	0.456225	1.64943
7B	0.0330515	3.443e-05	0.336034	2.39949
1D	0.16607	-0.000107943	0.679446	1.5785
2D	0.0496814	-0.001667	0.415161	2.01106
3D	0.0796633	8.37936e-06	0.429693	1.7515
4D	0.220406	2.83661e-06	0.865634	1.49538
5D	0.0827701	-1.5456e-05	0.524637	1.79523
6D	0.0917833	2.8681e-05	0.503411	1.5037
7D	0.0489974	1.3154e-05	0.4484	2.31879
Subgenome A	0.0391142	-2.4708e-05	0.365531	2.21038
Subgenome B	0.0453015	5.531e-05	0.379022	2.04392
Subgenome D	0.0946564	-0.000100812	0.51238	1.60087
Whole wheat genome	0.0442874	-4.1582e-05	0.379438	2.08335

## Sheet: S5) Genetic similarity
Table S5) Genetic similarity (GS) between founders and WM-800 lines based on 7,849 polymorphic SNPs
Line	Patras	Meister	Linus	JB Asano	Tobak	Bern-stein	Safari	Julius		WM-800_009	WM-800_010	WM-800_011	WM-800_012	WM-800_013	WM-800_014	WM-800_015	WM-800_016	WM-800_017	WM-800_018	WM-800_019	WM-800_020	WM-800_021	WM-800_022	WM-800_023	WM-800_024	WM-800_025	WM-800_026	WM-800_027	WM-800_028	WM-800_029	WM-800_030	WM-800_031	WM-800_032	WM-800_033	WM-800_034	WM-800_035	WM-800_036	WM-800_037	WM-800_038	WM-800_039	WM-800_040	WM-800_041	WM-800_042	WM-800_043	WM-800_044	WM-800_045	WM-800_046	WM-800_047	WM-800_048
Patras	1	0.57103	0.56593	0.63027	0.55396	0.54211	0.51612	0.56988		0.64021	0.629	0.63295	0.60517	0.61167	0.61919	0.59371	0.61626	0.6346	0.61511	0.60912	0.64709	0.62467	0.62403	0.60555	0.61409	0.60097	0.58606	0.56377	0.61537	0.61944	0.58861	0.55421	0.61154	0.61804	0.61001	0.58249	0.60428	0.57192	0.60059	0.60059	0.61231	0.59039	0.5574	0.61906	0.56428	0.58007	0.61345	0.59651	0.58555
Meister	0.57103	1	0.64097	0.62174	0.60071	0.65512	0.58198	0.62097		0.65613	0.66773	0.62849	0.61027	0.63104	0.58555	0.64352	0.59447	0.61957	0.59638	0.62479	0.65193	0.60262	0.61498	0.60173	0.66327	0.67843	0.67932	0.65575	0.63524	0.63766	0.61256	0.64046	0.6755	0.64378	0.67741	0.65779	0.65652	0.60696	0.64951	0.62543	0.65945	0.67206	0.63116	0.62989	0.67219	0.71296	0.6704	0.63677	0.64441
Linus	0.56593	0.64097	1	0.5402	0.5602	0.54351	0.57638	0.55115		0.6383	0.65703	0.65168	0.62862	0.62339	0.6118	0.58097	0.5379	0.55943	0.51866	0.53332	0.57587	0.53676	0.54542	0.5221	0.60122	0.58211	0.58606	0.55689	0.62403	0.56708	0.60798	0.5509	0.57447	0.59103	0.57956	0.61116	0.58148	0.6011	0.63511	0.61231	0.63932	0.62925	0.60275	0.61345	0.64862	0.65244	0.65193	0.59039	0.65117
JB Asano	0.63027	0.62174	0.5402	1	0.55854	0.63384	0.5658	0.6504		0.61906	0.61371	0.60288	0.59485	0.58377	0.57918	0.60912	0.58925	0.63562	0.63116	0.61664	0.65652	0.60454	0.6267	0.63728	0.61677	0.67397	0.62416	0.66989	0.662	0.67384	0.6397	0.65422	0.67677	0.67537	0.69474	0.64339	0.67779	0.62581	0.6188	0.65601	0.63957	0.62887	0.63473	0.64008	0.62836	0.61256	0.61919	0.64658	0.58797
Tobak	0.55396	0.60071	0.5602	0.55854	1	0.57077	0.61664	0.58198		0.57383	0.57307	0.62581	0.58657	0.55714	0.5974	0.63206	0.62441	0.6025	0.56415	0.62645	0.59014	0.61549	0.57689	0.5574	0.59383	0.58492	0.59766	0.53714	0.62033	0.5816	0.61575	0.54516	0.54223	0.52682	0.57014	0.60135	0.53255	0.63167	0.61014	0.65117	0.60683	0.61294	0.60874	0.58823	0.63944	0.64034	0.61345	0.62658	0.63295
Bernstein	0.54211	0.65512	0.54351	0.63384	0.57077	1	0.5393	0.58517		0.59116	0.59715	0.56963	0.54682	0.55663	0.55154	0.58657	0.59409	0.61231	0.58619	0.61893	0.61957	0.58721	0.58886	0.58632	0.59498	0.63091	0.61626	0.61052	0.60683	0.6253	0.59281	0.58453	0.6132	0.59243	0.61842	0.61562	0.59485	0.6225	0.61052	0.62275	0.62874	0.63218	0.63881	0.60772	0.6425	0.66123	0.62059	0.64581	0.62505
Safari	0.51612	0.58198	0.57638	0.5658	0.61664	0.5393	1	0.51663		0.5709	0.57052	0.60747	0.56784	0.54848	0.59116	0.64199	0.6253	0.62212	0.63167	0.64913	0.63486	0.62403	0.61205	0.62734	0.563	0.59498	0.63409	0.56058	0.60415	0.5974	0.55752	0.57434	0.60581	0.58033	0.60606	0.60543	0.57396	0.55345	0.59052	0.56835	0.59141	0.6118	0.5495	0.57332	0.59536	0.57676	0.59931	0.51866	0.5737
Julius	0.56988	0.62097	0.55115	0.6504	0.58198	0.58517	0.51663	1		0.65282	0.65142	0.66212	0.65117	0.61689	0.61855	0.59498	0.61957	0.60352	0.60963	0.6188	0.5974	0.61218	0.58415	0.61345	0.59447	0.64467	0.59727	0.65206	0.67168	0.63677	0.60798	0.6476	0.58963	0.63002	0.68977	0.60466	0.63282	0.59536	0.56937	0.60938	0.57804	0.5681	0.61587	0.59001	0.5895	0.58453	0.59447	0.62123	0.5816
WM-800_009	0.64021	0.65613	0.6383	0.61906	0.57383	0.59116	0.5709	0.65282		1	0.9256	0.78774	0.775	0.87451	0.76163	0.76252	0.6648	0.59727	0.59613	0.66442	0.61664	0.66059	0.59549	0.60262	0.59995	0.60619	0.59396	0.57383	0.61358	0.55842	0.60288	0.56759	0.61065	0.58237	0.59957	0.61142	0.57192	0.56619	0.60135	0.57855	0.62683	0.6132	0.56033	0.61575	0.57689	0.61931	0.61014	0.62441	0.59829
WM-800_010	0.629	0.66773	0.65703	0.61371	0.57307	0.59715	0.57052	0.65142		0.9256	1	0.79972	0.77449	0.87425	0.76392	0.76978	0.65856	0.60403	0.58721	0.66671	0.62174	0.65027	0.59218	0.58836	0.6104	0.59931	0.583	0.58339	0.6146	0.56759	0.58377	0.56593	0.59078	0.57893	0.6011	0.60606	0.57243	0.55956	0.61001	0.57651	0.61791	0.61982	0.56695	0.61409	0.58746	0.63091	0.62467	0.60237	0.59409
WM-800_011	0.63295	0.62849	0.65168	0.60288	0.62581	0.56963	0.60747	0.66212		0.78774	0.79972	1	0.85667	0.75653	0.88432	0.7671	0.66391	0.63639	0.62912	0.67117	0.64378	0.66607	0.62887	0.62581	0.60657	0.59829	0.6025	0.58644	0.6332	0.60976	0.57536	0.57625	0.5946	0.60823	0.62951	0.59702	0.61129	0.5746	0.60606	0.59103	0.60874	0.59587	0.58198	0.61651	0.59358	0.61014	0.63397	0.55625	0.56861
WM-800_012	0.60517	0.61027	0.62862	0.59485	0.58657	0.54682	0.56784	0.65117		0.775	0.77449	0.85667	1	0.74583	0.84304	0.71996	0.65868	0.62212	0.61919	0.63549	0.62365	0.65206	0.61447	0.63129	0.57867	0.60377	0.57549	0.58326	0.62403	0.58937	0.57982	0.57625	0.58708	0.59804	0.61473	0.59766	0.60938	0.58466	0.58632	0.60377	0.59027	0.58619	0.58262	0.59893	0.56733	0.57982	0.61014	0.57268	0.56071
WM-800_013	0.61167	0.63104	0.62339	0.58377	0.55714	0.55663	0.54848	0.61689		0.87451	0.87425	0.75653	0.74583	1	0.72977	0.71398	0.64696	0.60555	0.58173	0.64136	0.6146	0.6332	0.59715	0.57702	0.58135	0.57179	0.56453	0.5402	0.59396	0.54771	0.56937	0.53778	0.56772	0.55498	0.57804	0.59549	0.55447	0.54669	0.58785	0.55345	0.5918	0.5881	0.5472	0.58504	0.55689	0.59409	0.59078	0.59332	0.57447
WM-800_014	0.61919	0.58555	0.6118	0.57918	0.5974	0.55154	0.59116	0.61855		0.76163	0.76392	0.88432	0.84304	0.72977	1	0.75615	0.63651	0.62811	0.63499	0.62849	0.63499	0.62887	0.60454	0.62008	0.58122	0.58275	0.58198	0.57612	0.62683	0.59766	0.55905	0.57179	0.56695	0.58759	0.59243	0.5746	0.59447	0.5895	0.5839	0.58785	0.57995	0.59141	0.55192	0.58517	0.57612	0.57829	0.61435	0.53485	0.54567
WM-800_015	0.59371	0.64352	0.58097	0.60912	0.63206	0.58657	0.64199	0.59498		0.76252	0.76978	0.7671	0.71996	0.71398	0.75615	1	0.64021	0.62492	0.63741	0.67499	0.64454	0.63167	0.62275	0.62008	0.61791	0.61702	0.62212	0.56721	0.6174	0.59778	0.60173	0.57141	0.5909	0.58033	0.59536	0.63613	0.58759	0.55268	0.59893	0.56007	0.5946	0.61689	0.53981	0.58326	0.58326	0.58695	0.60938	0.55536	0.58148
WM-800_016	0.61626	0.59447	0.5379	0.58925	0.62441	0.59409	0.6253	0.61957		0.6648	0.65856	0.66391	0.65868	0.64696	0.63651	0.64021	1	0.71984	0.75245	0.89769	0.7299	0.92725	0.71971	0.73156	0.5495	0.58555	0.59281	0.5486	0.60339	0.58097	0.5495	0.55969	0.58262	0.54364	0.58963	0.57829	0.55587	0.56479	0.5695	0.57956	0.56733	0.57485	0.56733	0.56759	0.56287	0.57638	0.57727	0.56517	0.55905
WM-800_017	0.6346	0.61957	0.55943	0.63562	0.6025	0.61231	0.62212	0.60352		0.59727	0.60403	0.63639	0.62212	0.60555	0.62811	0.62492	0.71984	1	0.80418	0.75627	0.92024	0.71729	0.92521	0.81424	0.59498	0.62492	0.59473	0.60772	0.62135	0.66531	0.57574	0.58836	0.60046	0.61944	0.62887	0.59192	0.6304	0.54618	0.55956	0.57396	0.57217	0.57052	0.53956	0.56631	0.55803	0.5681	0.57765	0.58135	0.58249
WM-800_018	0.61511	0.59638	0.51866	0.63116	0.56415	0.58619	0.63167	0.60963		0.59613	0.58721	0.62912	0.61919	0.58173	0.63499	0.63741	0.75245	0.80418	1	0.77462	0.78061	0.75233	0.78507	0.90572	0.56007	0.63282	0.62263	0.56415	0.64212	0.63256	0.5695	0.5588	0.58785	0.57549	0.60734	0.58899	0.57867	0.56326	0.55332	0.59039	0.5523	0.55676	0.52669	0.56975	0.53918	0.53905	0.57205	0.56631	0.54134
WM-800_019	0.60912	0.62479	0.53332	0.61664	0.62645	0.61893	0.64913	0.6188		0.66442	0.66671	0.67117	0.63549	0.64136	0.62849	0.67499	0.89769	0.75627	0.77462	1	0.76366	0.91031	0.74353	0.74659	0.55905	0.60415	0.62046	0.58122	0.59791	0.60861	0.57294	0.58976	0.60696	0.56797	0.61689	0.59511	0.57167	0.55498	0.5574	0.57065	0.57434	0.56848	0.55548	0.58058	0.55306	0.56861	0.57498	0.57587	0.57217
WM-800_020	0.64709	0.65193	0.57587	0.65652	0.59014	0.61957	0.63486	0.5974		0.61664	0.62174	0.64378	0.62365	0.6146	0.63499	0.64454	0.7299	0.92024	0.78061	0.76366	1	0.73474	0.91107	0.79845	0.59906	0.63893	0.62441	0.61498	0.63065	0.6676	0.58568	0.59383	0.61333	0.62059	0.62543	0.60428	0.63027	0.56784	0.59205	0.58619	0.59906	0.60747	0.56555	0.59498	0.58402	0.59243	0.60976	0.59485	0.59192
WM-800_021	0.62467	0.60262	0.53676	0.60454	0.61549	0.58721	0.62403	0.61218		0.66059	0.65027	0.66607	0.65206	0.6332	0.62887	0.63167	0.92725	0.71729	0.75233	0.91031	0.73474	1	0.71398	0.73462	0.55548	0.60403	0.60989	0.55574	0.62288	0.58428	0.58007	0.55982	0.59842	0.55485	0.60173	0.57205	0.55485	0.55765	0.56848	0.59332	0.583	0.57587	0.56542	0.5802	0.5681	0.57472	0.58364	0.57944	0.56912
WM-800_022	0.62403	0.61498	0.54542	0.6267	0.57689	0.58886	0.61205	0.58415		0.59549	0.59218	0.62887	0.61447	0.59715	0.60454	0.62275	0.71971	0.92521	0.78507	0.74353	0.91107	0.71398	1	0.80418	0.57612	0.62518	0.6002	0.58453	0.61371	0.63613	0.58339	0.57077	0.59192	0.6011	0.61638	0.59409	0.60912	0.54249	0.57498	0.56644	0.56963	0.5574	0.53943	0.57128	0.54542	0.55727	0.57358	0.58988	0.57167
WM-800_023	0.60555	0.60173	0.5221	0.63728	0.5574	0.58632	0.62734	0.61345		0.60262	0.58836	0.62581	0.63129	0.57702	0.62008	0.62008	0.73156	0.81424	0.90572	0.74659	0.79845	0.73462	0.80418	1	0.56568	0.64403	0.61651	0.58046	0.63027	0.63231	0.58657	0.56338	0.61167	0.59702	0.61384	0.59269	0.60148	0.53956	0.55536	0.57409	0.56071	0.54822	0.52809	0.57039	0.53816	0.55001	0.56186	0.57778	0.55498
WM-800_024	0.61409	0.66327	0.60122	0.61677	0.59383	0.59498	0.563	0.59447		0.59995	0.6104	0.60657	0.57867	0.58135	0.58122	0.61791	0.5495	0.59498	0.56007	0.55905	0.59906	0.55548	0.57612	0.56568	1	0.67486	0.65766	0.72646	0.65626	0.71487	0.73895	0.70226	0.69206	0.72162	0.73882	0.77628	0.73207	0.60734	0.62428	0.60874	0.62709	0.68416	0.61142	0.6346	0.6411	0.6704	0.62645	0.65091	0.63995
WM-800_025	0.60097	0.67843	0.58211	0.67397	0.58492	0.63091	0.59498	0.64467		0.60619	0.59931	0.59829	0.60377	0.57179	0.58275	0.61702	0.58555	0.62492	0.63282	0.60415	0.63893	0.60403	0.62518	0.64403	0.67486	1	0.7587	0.67932	0.84864	0.66696	0.69499	0.65983	0.64989	0.66352	0.69448	0.70315	0.66569	0.63269	0.62989	0.62288	0.64123	0.64887	0.65473	0.63295	0.65957	0.6318	0.64875	0.6676	0.60403
WM-800_026	0.58606	0.67932	0.58606	0.62416	0.59766	0.61626	0.63409	0.59727		0.59396	0.583	0.6025	0.57549	0.56453	0.58198	0.62212	0.59281	0.59473	0.62263	0.62046	0.62441	0.60989	0.6002	0.61651	0.65766	0.7587	1	0.65499	0.71907	0.6369	0.64378	0.64632	0.67716	0.66888	0.66301	0.67002	0.65193	0.60199	0.64339	0.60683	0.62314	0.65384	0.60301	0.61868	0.63397	0.62314	0.61638	0.63753	0.59804
WM-800_027	0.56377	0.65575	0.55689	0.66989	0.53714	0.61052	0.56058	0.65206		0.57383	0.58339	0.58644	0.58326	0.5402	0.57612	0.56721	0.5486	0.60772	0.56415	0.58122	0.61498	0.55574	0.58453	0.58046	0.72646	0.67932	0.65499	1	0.65155	0.75831	0.69716	0.89451	0.76787	0.82354	0.808	0.71054	0.83985	0.58657	0.56835	0.58237	0.55816	0.57829	0.583	0.57523	0.59804	0.60785	0.59549	0.61804	0.59027
WM-800_028	0.61537	0.63524	0.62403	0.662	0.62033	0.60683	0.60415	0.67168		0.61358	0.6146	0.6332	0.62403	0.59396	0.62683	0.6174	0.60339	0.62135	0.64212	0.59791	0.63065	0.62288	0.61371	0.63027	0.65626	0.84864	0.71907	0.65155	1	0.65894	0.69194	0.63843	0.61664	0.64085	0.67856	0.68378	0.64632	0.64467	0.66569	0.64811	0.65779	0.66378	0.65703	0.64849	0.67499	0.65932	0.69053	0.67677	0.63422
WM-800_029	0.61944	0.63766	0.56708	0.67384	0.5816	0.6253	0.5974	0.63677		0.55842	0.56759	0.60976	0.58937	0.54771	0.59766	0.59778	0.58097	0.66531	0.63256	0.60861	0.6676	0.58428	0.63613	0.63231	0.71487	0.66696	0.6369	0.75831	0.65894	1	0.69932	0.73589	0.76264	0.77717	0.76303	0.71207	0.78851	0.6239	0.64034	0.61651	0.61371	0.62174	0.61396	0.6146	0.64594	0.62747	0.65512	0.596	0.58937
WM-800_030	0.58861	0.61256	0.60798	0.6397	0.61575	0.59281	0.55752	0.60798		0.60288	0.58377	0.57536	0.57982	0.56937	0.55905	0.60173	0.5495	0.57574	0.5695	0.57294	0.58568	0.58007	0.58339	0.58657	0.73895	0.69499	0.64378	0.69716	0.69194	0.69932	1	0.68467	0.69487	0.69474	0.69168	0.79513	0.68302	0.59625	0.61001	0.629	0.62059	0.61702	0.59727	0.60288	0.629	0.60772	0.58186	0.71538	0.69308
WM-800_031	0.55421	0.64046	0.5509	0.65422	0.54516	0.58453	0.57434	0.6476		0.56759	0.56593	0.57625	0.57625	0.53778	0.57179	0.57141	0.55969	0.58836	0.5588	0.58976	0.59383	0.55982	0.57077	0.56338	0.70226	0.65983	0.64632	0.89451	0.63843	0.73589	0.68467	1	0.75487	0.82533	0.81883	0.70238	0.82367	0.59422	0.55638	0.57969	0.56071	0.57561	0.59078	0.58198	0.59014	0.59753	0.58988	0.60454	0.60849
WM-800_032	0.61154	0.6755	0.57447	0.67677	0.54223	0.6132	0.60581	0.58963		0.61065	0.59078	0.5946	0.58708	0.56772	0.56695	0.5909	0.58262	0.60046	0.58785	0.60696	0.61333	0.59842	0.59192	0.61167	0.69206	0.64989	0.67716	0.76787	0.61664	0.76264	0.69487	0.75487	1	0.7601	0.76201	0.68773	0.75908	0.58836	0.64136	0.61906	0.62123	0.61409	0.59218	0.63435	0.62696	0.62033	0.64059	0.6095	0.62849
WM-800_033	0.61804	0.64378	0.59103	0.67537	0.52682	0.59243	0.58033	0.63002		0.58237	0.57893	0.60823	0.59804	0.55498	0.58759	0.58033	0.54364	0.61944	0.57549	0.56797	0.62059	0.55485	0.6011	0.59702	0.72162	0.66352	0.66888	0.82354	0.64085	0.77717	0.69474	0.82533	0.7601	1	0.85833	0.71105	0.92343	0.58224	0.58568	0.59422	0.60211	0.57791	0.59995	0.61345	0.59715	0.62084	0.5923	0.59294	0.60619
WM-800_034	0.61001	0.67741	0.57956	0.69474	0.57014	0.61842	0.60606	0.68977		0.59957	0.6011	0.62951	0.61473	0.57804	0.59243	0.59536	0.58963	0.62887	0.60734	0.61689	0.62543	0.60173	0.61638	0.61384	0.73882	0.69448	0.66301	0.808	0.67856	0.76303	0.69168	0.81883	0.76201	0.85833	1	0.70289	0.84304	0.61562	0.59995	0.62403	0.62288	0.59638	0.6318	0.64225	0.61689	0.64581	0.6225	0.61855	0.63155
WM-800_035	0.58249	0.65779	0.61116	0.64339	0.60135	0.61562	0.60543	0.60466		0.61142	0.60606	0.59702	0.59766	0.59549	0.5746	0.63613	0.57829	0.59192	0.58899	0.59511	0.60428	0.57205	0.59409	0.59269	0.77628	0.70315	0.67002	0.71054	0.68378	0.71207	0.79513	0.70238	0.68773	0.71105	0.70289	1	0.72455	0.59396	0.62428	0.59396	0.60224	0.63804	0.596	0.59574	0.62492	0.63613	0.59995	0.66493	0.63129
WM-800_036	0.60428	0.65652	0.58148	0.67779	0.53255	0.59485	0.57396	0.63282		0.57192	0.57243	0.61129	0.60938	0.55447	0.59447	0.58759	0.55587	0.6304	0.57867	0.57167	0.63027	0.55485	0.60912	0.60148	0.73207	0.66569	0.65193	0.83985	0.64632	0.78851	0.68302	0.82367	0.75908	0.92343	0.84304	0.72455	1	0.5918	0.5909	0.58275	0.58568	0.58109	0.61587	0.6025	0.60492	0.61804	0.59332	0.59129	0.59498
WM-800_037	0.57192	0.60696	0.6011	0.62581	0.63167	0.6225	0.55345	0.59536		0.56619	0.55956	0.5746	0.58466	0.54669	0.5895	0.55268	0.56479	0.54618	0.56326	0.55498	0.56784	0.55765	0.54249	0.53956	0.60734	0.63269	0.60199	0.58657	0.64467	0.6239	0.59625	0.59422	0.58836	0.58224	0.61562	0.59396	0.5918	1	0.73755	0.81679	0.73793	0.71398	0.84941	0.7801	0.77118	0.7257	0.73818	0.62033	0.64951
WM-800_038	0.60059	0.64951	0.63511	0.6188	0.61014	0.61052	0.59052	0.56937		0.60135	0.61001	0.60606	0.58632	0.58785	0.5839	0.59893	0.5695	0.55956	0.55332	0.5574	0.59205	0.56848	0.57498	0.55536	0.62428	0.62989	0.64339	0.56835	0.66569	0.64034	0.61001	0.55638	0.64136	0.58568	0.59995	0.62428	0.5909	0.73755	1	0.72009	0.74099	0.7759	0.74494	0.74557	0.77691	0.74226	0.86304	0.60606	0.59371
WM-800_039	0.60059	0.62543	0.61231	0.65601	0.65117	0.62275	0.56835	0.60938		0.57855	0.57651	0.59103	0.60377	0.55345	0.58785	0.56007	0.57956	0.57396	0.59039	0.57065	0.58619	0.59332	0.56644	0.57409	0.60874	0.62288	0.60683	0.58237	0.64811	0.61651	0.629	0.57969	0.61906	0.59422	0.62403	0.59396	0.58275	0.81679	0.72009	1	0.7736	0.72761	0.78239	0.74685	0.75691	0.73283	0.71117	0.65741	0.68034
WM-800_040	0.61231	0.65945	0.63932	0.63957	0.60683	0.62874	0.59141	0.57804		0.62683	0.61791	0.60874	0.59027	0.5918	0.57995	0.5946	0.56733	0.57217	0.5523	0.57434	0.59906	0.583	0.56963	0.56071	0.62709	0.64123	0.62314	0.55816	0.65779	0.61371	0.62059	0.56071	0.62123	0.60211	0.62288	0.60224	0.58568	0.73793	0.74099	0.7736	1	0.76672	0.73169	0.73971	0.788	0.72825	0.73716	0.63231	0.67244
WM-800_041	0.59039	0.67206	0.62925	0.62887	0.61294	0.63218	0.6118	0.5681		0.6132	0.61982	0.59587	0.58619	0.5881	0.59141	0.61689	0.57485	0.57052	0.55676	0.56848	0.60747	0.57587	0.5574	0.54822	0.68416	0.64887	0.65384	0.57829	0.66378	0.62174	0.61702	0.57561	0.61409	0.57791	0.59638	0.63804	0.58109	0.71398	0.7759	0.72761	0.76672	1	0.70531	0.7271	0.75895	0.74634	0.76952	0.63269	0.63588
WM-800_042	0.5574	0.63116	0.60275	0.63473	0.60874	0.63881	0.5495	0.61587		0.56033	0.56695	0.58198	0.58262	0.5472	0.55192	0.53981	0.56733	0.53956	0.52669	0.55548	0.56555	0.56542	0.53943	0.52809	0.61142	0.65473	0.60301	0.583	0.65703	0.61396	0.59727	0.59078	0.59218	0.59995	0.6318	0.596	0.61587	0.84941	0.74494	0.78239	0.73169	0.70531	1	0.79373	0.76774	0.73232	0.75742	0.63639	0.65308
WM-800_043	0.61906	0.62989	0.61345	0.64008	0.58823	0.60772	0.57332	0.59001		0.61575	0.61409	0.61651	0.59893	0.58504	0.58517	0.58326	0.56759	0.56631	0.56975	0.58058	0.59498	0.5802	0.57128	0.57039	0.6346	0.63295	0.61868	0.57523	0.64849	0.6146	0.60288	0.58198	0.63435	0.61345	0.64225	0.59574	0.6025	0.7801	0.74557	0.74685	0.73971	0.7271	0.79373	1	0.67818	0.75959	0.77819	0.63256	0.64696
WM-800_044	0.56428	0.67219	0.64862	0.62836	0.63944	0.6425	0.59536	0.5895		0.57689	0.58746	0.59358	0.56733	0.55689	0.57612	0.58326	0.56287	0.55803	0.53918	0.55306	0.58402	0.5681	0.54542	0.53816	0.6411	0.65957	0.63397	0.59804	0.67499	0.64594	0.629	0.59014	0.62696	0.59715	0.61689	0.62492	0.60492	0.77118	0.77691	0.75691	0.788	0.75895	0.76774	0.67818	1	0.76774	0.76163	0.60938	0.66429
WM-800_045	0.58007	0.71296	0.65244	0.61256	0.64034	0.66123	0.57676	0.58453		0.61931	0.63091	0.61014	0.57982	0.59409	0.57829	0.58695	0.57638	0.5681	0.53905	0.56861	0.59243	0.57472	0.55727	0.55001	0.6704	0.6318	0.62314	0.60785	0.65932	0.62747	0.60772	0.59753	0.62033	0.62084	0.64581	0.63613	0.61804	0.7257	0.74226	0.73283	0.72825	0.74634	0.73232	0.75959	0.76774	1	0.76736	0.62288	0.67575
WM-800_046	0.61345	0.6704	0.65193	0.61919	0.61345	0.62059	0.59931	0.59447		0.61014	0.62467	0.63397	0.61014	0.59078	0.61435	0.60938	0.57727	0.57765	0.57205	0.57498	0.60976	0.58364	0.57358	0.56186	0.62645	0.64875	0.61638	0.59549	0.69053	0.65512	0.58186	0.58988	0.64059	0.5923	0.6225	0.59995	0.59332	0.73818	0.86304	0.71117	0.73716	0.76952	0.75742	0.77819	0.76163	0.76736	1	0.59269	0.62123
WM-800_047	0.59651	0.63677	0.59039	0.64658	0.62658	0.64581	0.51866	0.62123		0.62441	0.60237	0.55625	0.57268	0.59332	0.53485	0.55536	0.56517	0.58135	0.56631	0.57587	0.59485	0.57944	0.58988	0.57778	0.65091	0.6676	0.63753	0.61804	0.67677	0.596	0.71538	0.60454	0.6095	0.59294	0.61855	0.66493	0.59129	0.62033	0.60606	0.65741	0.63231	0.63269	0.63639	0.63256	0.60938	0.62288	0.59269	1	0.75768
WM-800_048	0.58555	0.64441	0.65117	0.58797	0.63295	0.62505	0.5737	0.5816		0.59829	0.59409	0.56861	0.56071	0.57447	0.54567	0.58148	0.55905	0.58249	0.54134	0.57217	0.59192	0.56912	0.57167	0.55498	0.63995	0.60403	0.59804	0.59027	0.63422	0.58937	0.69308	0.60849	0.62849	0.60619	0.63155	0.63129	0.59498	0.64951	0.59371	0.68034	0.67244	0.63588	0.65308	0.64696	0.66429	0.67575	0.62123	0.75768	1
WM-800_049	0.60008	0.6276	0.60989	0.64327	0.65512	0.63116	0.5644	0.61065		0.61154	0.59906	0.60403	0.61103	0.59154	0.58224	0.62123	0.59307	0.59345	0.59052	0.5932	0.61804	0.60747	0.59383	0.59842	0.68136	0.68951	0.66442	0.6439	0.70111	0.62518	0.75092	0.63728	0.63868	0.61435	0.6439	0.70888	0.62709	0.64836	0.63167	0.67461	0.63639	0.65155	0.64085	0.61753	0.65231	0.62275	0.61001	0.7936	0.74188
WM-800_050	0.60492	0.62097	0.61638	0.6448	0.65435	0.63244	0.55663	0.61486		0.61626	0.60275	0.60505	0.59422	0.59243	0.57995	0.61906	0.57294	0.5932	0.57358	0.58912	0.61779	0.58874	0.58912	0.58097	0.68697	0.68582	0.67053	0.64645	0.69563	0.63409	0.74277	0.63639	0.62823	0.63397	0.64187	0.70863	0.62938	0.63957	0.63269	0.66008	0.64301	0.64925	0.62632	0.62951	0.64225	0.6276	0.60301	0.80545	0.73576
WM-800_051	0.60454	0.63371	0.59447	0.64085	0.62721	0.63893	0.55905	0.60657		0.5723	0.56313	0.57077	0.57434	0.5495	0.56389	0.57638	0.55255	0.58581	0.5974	0.55778	0.6081	0.57829	0.58606	0.59052	0.64798	0.65868	0.63129	0.60632	0.68302	0.61294	0.71601	0.59855	0.61027	0.6039	0.63753	0.64913	0.60097	0.66187	0.62518	0.69754	0.65384	0.63384	0.63893	0.62785	0.65601	0.62874	0.61396	0.75946	0.72506
WM-800_052	0.60772	0.63371	0.58479	0.65817	0.5658	0.61091	0.58963	0.62441		0.58632	0.58619	0.58542	0.57893	0.56135	0.57434	0.56937	0.58453	0.58886	0.57982	0.56122	0.60122	0.57918	0.57421	0.58224	0.60339	0.58402	0.57396	0.576	0.60377	0.59562	0.5867	0.56402	0.58415	0.57778	0.61537	0.58084	0.59014	0.58198	0.5946	0.61396	0.58033	0.61167	0.58198	0.57778	0.61358	0.59269	0.61549	0.56428	0.56479
WM-800_053	0.59918	0.60976	0.62339	0.66493	0.61243	0.5974	0.59944	0.61855		0.57383	0.57205	0.58619	0.58746	0.55268	0.5788	0.59625	0.57154	0.59574	0.58402	0.55943	0.59791	0.57905	0.5946	0.58428	0.57116	0.60288	0.57969	0.57179	0.63932	0.58402	0.59702	0.57077	0.57829	0.59918	0.63486	0.56784	0.59867	0.60963	0.6081	0.63511	0.61511	0.60071	0.59944	0.60008	0.62568	0.6039	0.61931	0.58275	0.61728
WM-800_054	0.6174	0.62199	0.5853	0.6941	0.58695	0.63307	0.62008	0.62377		0.59842	0.60071	0.58899	0.58186	0.56899	0.58262	0.59116	0.63575	0.59524	0.59371	0.61537	0.61345	0.62836	0.58249	0.58237	0.5867	0.59995	0.59281	0.57651	0.63269	0.60339	0.57625	0.57867	0.59065	0.58912	0.61982	0.57982	0.59396	0.61167	0.6132	0.60874	0.59511	0.63193	0.60772	0.60237	0.62632	0.61651	0.64352	0.56975	0.57052
WM-800_055	0.5802	0.6304	0.63053	0.6518	0.60708	0.6081	0.58988	0.64734		0.58886	0.59281	0.59804	0.59167	0.56479	0.57281	0.57383	0.57612	0.59141	0.57243	0.56644	0.58988	0.57765	0.58925	0.57511	0.57727	0.60798	0.57217	0.5946	0.63448	0.57485	0.59791	0.58848	0.58339	0.5988	0.63983	0.57778	0.60237	0.59027	0.59434	0.61728	0.59702	0.5932	0.59855	0.59766	0.60224	0.60059	0.61154	0.5895	0.60683
WM-800_056	0.60071	0.61256	0.59842	0.62785	0.57447	0.6132	0.58377	0.60415		0.58963	0.58912	0.57778	0.55727	0.56147	0.57167	0.54466	0.58058	0.56173	0.57116	0.55727	0.57128	0.56784	0.55204	0.56402	0.58084	0.58313	0.58046	0.57816	0.57855	0.57587	0.57714	0.56746	0.57625	0.58644	0.60759	0.56504	0.58683	0.58734	0.58135	0.59893	0.5988	0.59205	0.57561	0.55918	0.62467	0.59804	0.59498	0.56058	0.58148
WM-800_057	0.59918	0.62416	0.62683	0.66072	0.62479	0.59918	0.58899	0.63715		0.58593	0.59103	0.58785	0.58466	0.56058	0.56479	0.57128	0.60925	0.61435	0.58262	0.59167	0.61562	0.60288	0.59562	0.58759	0.61129	0.61142	0.58351	0.61001	0.62033	0.58122	0.59256	0.59842	0.58211	0.61001	0.63983	0.59613	0.61575	0.59676	0.58874	0.6174	0.60861	0.60899	0.59447	0.57855	0.6383	0.59842	0.59969	0.57434	0.59842
WM-800_058	0.57893	0.57116	0.59485	0.63511	0.57549	0.5658	0.59485	0.61638		0.58759	0.58453	0.58619	0.59103	0.56784	0.58135	0.57498	0.57523	0.54759	0.56644	0.55434	0.55752	0.5737	0.55192	0.55943	0.55956	0.57778	0.57523	0.56542	0.60734	0.5458	0.57154	0.54962	0.55854	0.57307	0.59536	0.56364	0.5723	0.5918	0.59536	0.60084	0.56249	0.5932	0.56975	0.56364	0.59625	0.56606	0.60466	0.5667	0.56784
WM-800_059	0.57434	0.63868	0.55599	0.67575	0.5788	0.63371	0.61129	0.62148		0.61333	0.60772	0.6039	0.60415	0.58606	0.59791	0.6197	0.59829	0.61906	0.63626	0.6197	0.6025	0.60237	0.60849	0.62951	0.57485	0.61435	0.60861	0.58606	0.60479	0.59906	0.58198	0.57536	0.60581	0.59638	0.64518	0.59052	0.59969	0.57867	0.5974	0.59676	0.5853	0.60339	0.56529	0.57077	0.59205	0.58861	0.60326	0.55969	0.56631
WM-800_060	0.55255	0.64085	0.56033	0.6704	0.58861	0.64696	0.58517	0.62556		0.58861	0.59116	0.58632	0.59664	0.5616	0.58033	0.58581	0.58912	0.6276	0.63499	0.5909	0.59829	0.58479	0.6104	0.62543	0.58899	0.62008	0.61345	0.60606	0.61511	0.61549	0.60352	0.59256	0.60415	0.61524	0.64683	0.60568	0.61613	0.58402	0.57332	0.58874	0.55956	0.58441	0.56033	0.57167	0.57358	0.57192	0.5802	0.59651	0.57905
WM-800_061	0.60186	0.62518	0.58899	0.65703	0.57358	0.60963	0.62301	0.57536		0.58925	0.59256	0.59205	0.58441	0.56415	0.58046	0.57523	0.58836	0.56287	0.56644	0.56479	0.57714	0.58046	0.55791	0.57268	0.59141	0.57893	0.58912	0.59256	0.57765	0.59817	0.56606	0.57268	0.59485	0.6067	0.61664	0.56313	0.60912	0.58988	0.59689	0.59842	0.57931	0.60186	0.5644	0.57396	0.6095	0.59676	0.61702	0.57472	0.55013
WM-800_062	0.62696	0.59562	0.59078	0.6276	0.64632	0.59995	0.58224	0.57893		0.6095	0.5853	0.59332	0.59447	0.57714	0.57969	0.63155	0.58237	0.59702	0.59078	0.59027	0.62441	0.59804	0.59396	0.59332	0.68289	0.66416	0.66633	0.6025	0.68327	0.64696	0.73831	0.61001	0.63295	0.62046	0.6183	0.68378	0.60912	0.64263	0.62072	0.67435	0.65015	0.65512	0.61205	0.62301	0.65244	0.61333	0.60415	0.80354	0.78176
WM-800_063	0.62568	0.64136	0.61345	0.68862	0.58492	0.60059	0.60912	0.60772		0.62862	0.62581	0.61982	0.59485	0.59307	0.59587	0.63817	0.60517	0.60963	0.59676	0.64531	0.63766	0.61103	0.60415	0.59587	0.58988	0.63397	0.61218	0.60849	0.61957	0.61409	0.6025	0.62161	0.61103	0.61613	0.6369	0.64059	0.62021	0.58415	0.59995	0.57065	0.60772	0.59001	0.59154	0.60479	0.6132	0.61116	0.6267	0.58657	0.58695
WM-800_064	0.65512	0.62518	0.6146	0.6806	0.62212	0.61333	0.5974	0.62084		0.61091	0.61893	0.62326	0.60097	0.5839	0.61855	0.61231	0.60963	0.61243	0.60186	0.59957	0.63855	0.61027	0.60237	0.59944	0.63027	0.62581	0.63193	0.60288	0.65881	0.59498	0.61626	0.60466	0.58109	0.6132	0.62785	0.60963	0.62237	0.61384	0.62951	0.6104	0.63193	0.62148	0.60071	0.60798	0.63741	0.61842	0.65027	0.61982	0.5918
WM-800_065	0.60097	0.64148	0.56568	0.65218	0.60645	0.62479	0.59485	0.60352		0.62148	0.60454	0.59549	0.57434	0.57676	0.57128	0.61919	0.61078	0.61587	0.6132	0.64212	0.63537	0.61014	0.60352	0.62033	0.55905	0.62925	0.58619	0.57511	0.60428	0.57472	0.57001	0.57931	0.56479	0.56033	0.59702	0.58415	0.56772	0.60696	0.5802	0.61243	0.61078	0.5695	0.60785	0.5839	0.61282	0.62734	0.60415	0.59957	0.58581
WM-800_066	0.6211	0.59829	0.59906	0.62059	0.6476	0.60224	0.58288	0.576		0.60288	0.58644	0.59715	0.59689	0.57905	0.57893	0.62581	0.57511	0.59332	0.58122	0.58555	0.61549	0.59345	0.59052	0.5839	0.67856	0.65562	0.66391	0.61027	0.68213	0.64875	0.73831	0.61575	0.63307	0.63511	0.62658	0.68416	0.62734	0.63282	0.62288	0.66875	0.64301	0.64505	0.62021	0.61167	0.65715	0.60059	0.59829	0.79208	0.76927
WM-800_067	0.62887	0.58581	0.58823	0.62148	0.64008	0.60505	0.57765	0.57345		0.60708	0.583	0.59243	0.59409	0.57905	0.57612	0.63155	0.57409	0.58402	0.58173	0.58364	0.60887	0.59001	0.58046	0.58402	0.67397	0.65486	0.6634	0.60008	0.67295	0.64288	0.74545	0.60721	0.63014	0.63027	0.61384	0.68735	0.61435	0.64378	0.62212	0.66862	0.64429	0.64288	0.61345	0.6211	0.65397	0.61269	0.60033	0.79246	0.77284
WM-800_068	0.63346	0.63868	0.60148	0.64467	0.61575	0.63575	0.61498	0.59014		0.60428	0.60377	0.62823	0.60352	0.57561	0.62033	0.62454	0.62339	0.57319	0.61116	0.62594	0.60059	0.6197	0.56733	0.59498	0.59957	0.61893	0.61804	0.56071	0.65142	0.58402	0.57217	0.56262	0.56975	0.56529	0.60364	0.59218	0.57969	0.64773	0.62594	0.64531	0.6439	0.60594	0.63702	0.62365	0.66378	0.65754	0.6541	0.59867	0.59307
WM-800_069	0.60148	0.70098	0.61651	0.5974	0.59982	0.6188	0.61027	0.65906		0.60364	0.59702	0.62123	0.58504	0.57905	0.58899	0.57842	0.59192	0.57001	0.5681	0.59129	0.58988	0.59931	0.56377	0.56326	0.58211	0.61677	0.62594	0.60632	0.62301	0.58351	0.59944	0.58581	0.60747	0.59511	0.62683	0.59918	0.59893	0.60708	0.59269	0.64021	0.63843	0.58148	0.61142	0.58925	0.64187	0.61052	0.59524	0.60441	0.60071
WM-800_070	0.56198	0.63282	0.6081	0.67932	0.55396	0.59867	0.59447	0.63078		0.57778	0.59651	0.57319	0.57523	0.55791	0.56071	0.59129	0.55204	0.61982	0.59141	0.58657	0.63333	0.54771	0.59931	0.60288	0.5923	0.64008	0.59549	0.64021	0.6304	0.62887	0.60657	0.61345	0.59931	0.62186	0.62581	0.60364	0.63511	0.58568	0.57918	0.60492	0.59893	0.59396	0.60938	0.59396	0.61065	0.60313	0.596	0.58976	0.56479
WM-800_071	0.56186	0.69907	0.56377	0.65027	0.58135	0.62428	0.61256	0.63843		0.58517	0.57727	0.58874	0.55765	0.55141	0.56377	0.60148	0.56517	0.57167	0.58925	0.59689	0.59205	0.57676	0.56606	0.58734	0.55931	0.63435	0.62976	0.60683	0.61358	0.5839	0.58632	0.59256	0.6081	0.60403	0.64085	0.58861	0.60199	0.61486	0.57498	0.65104	0.62518	0.56975	0.61129	0.59855	0.61651	0.60747	0.58746	0.60785	0.59753
WM-800_072	0.55294	0.6425	0.5574	0.58466	0.57549	0.58644	0.57587	0.58797		0.61078	0.58823	0.576	0.57256	0.57396	0.53892	0.5737	0.57039	0.52949	0.5402	0.57727	0.54784	0.57447	0.52746	0.53867	0.55447	0.55994	0.55141	0.56198	0.57281	0.55421	0.58963	0.55982	0.57727	0.55548	0.57982	0.59715	0.56084	0.56644	0.55854	0.60505	0.61587	0.5658	0.56963	0.576	0.60352	0.61982	0.57141	0.58657	0.60097
WM-800_073	0.53357	0.60747	0.59906	0.62212	0.58619	0.56517	0.59243	0.62772		0.58912	0.60441	0.56721	0.57307	0.56886	0.57396	0.56504	0.53217	0.59524	0.56364	0.56568	0.61052	0.52312	0.57702	0.57128	0.55332	0.58504	0.55612	0.59498	0.5537	0.58033	0.55115	0.59995	0.5881	0.59715	0.60211	0.5565	0.59281	0.58708	0.56695	0.59817	0.58886	0.59039	0.57434	0.55727	0.59957	0.59931	0.57511	0.55638	0.55803
WM-800_077	0.53472	0.66098	0.62174	0.64836	0.56631	0.60785	0.63231	0.63269		0.57574	0.58683	0.56963	0.55727	0.54733	0.55052	0.57358	0.54797	0.58619	0.56186	0.58237	0.60772	0.54453	0.56861	0.57001	0.58759	0.63957	0.60581	0.64059	0.62581	0.60619	0.6011	0.62288	0.6174	0.62212	0.64518	0.5946	0.62874	0.60122	0.60606	0.61193	0.61957	0.62275	0.61626	0.59371	0.63307	0.62683	0.62314	0.57816	0.5974
WM-800_078	0.61689	0.64722	0.62352	0.61498	0.58861	0.60594	0.60938	0.61384		0.58963	0.58772	0.58504	0.55867	0.56593	0.53981	0.57421	0.57549	0.56262	0.52312	0.56823	0.5667	0.56313	0.54478	0.52198	0.62352	0.57753	0.58135	0.59154	0.57026	0.58644	0.55026	0.58988	0.60976	0.60696	0.62518	0.62556	0.60479	0.55816	0.60288	0.58785	0.5839	0.60963	0.57574	0.59485	0.59167	0.61817	0.61447	0.57167	0.53714
WM-800_079	0.60645	0.6425	0.6211	0.63256	0.57561	0.58058	0.58402	0.63256		0.58581	0.5988	0.5839	0.56873	0.56759	0.55306	0.55013	0.55485	0.56848	0.52975	0.55192	0.57612	0.54083	0.55166	0.54274	0.63091	0.58606	0.57995	0.60148	0.5709	0.58364	0.53714	0.60861	0.58211	0.61702	0.64365	0.59842	0.6188	0.57727	0.58377	0.58313	0.57052	0.62033	0.57982	0.616	0.5737	0.62543	0.60403	0.58568	0.55345
WM-800_080	0.65168	0.59931	0.61014	0.69117	0.58988	0.60313	0.61384	0.60912		0.62479	0.62811	0.62467	0.61193	0.5932	0.61804	0.60211	0.59855	0.60594	0.61294	0.59536	0.63499	0.60148	0.60071	0.60912	0.65486	0.61689	0.61944	0.60352	0.64785	0.60861	0.61371	0.60186	0.59434	0.60963	0.63753	0.62925	0.61537	0.61014	0.65422	0.60836	0.61587	0.62772	0.60747	0.63027	0.63155	0.63078	0.66301	0.6132	0.57447
WM-800_081	0.56912	0.62314	0.63715	0.64862	0.56606	0.60938	0.57472	0.58644		0.57345	0.58479	0.56861	0.55001	0.56096	0.52414	0.55001	0.56517	0.59154	0.52504	0.56007	0.61001	0.55166	0.58593	0.53255	0.61396	0.60415	0.59625	0.59778	0.59689	0.58135	0.56186	0.58836	0.6011	0.58211	0.62352	0.61154	0.57727	0.56937	0.58836	0.58734	0.59332	0.60836	0.57243	0.58097	0.58988	0.60543	0.59536	0.60976	0.57638
WM-800_082	0.60033	0.6346	0.60059	0.62581	0.57689	0.5881	0.59995	0.61052		0.56224	0.56173	0.57638	0.54147	0.53752	0.53293	0.56504	0.56924	0.55408	0.51688	0.56402	0.56415	0.55765	0.54453	0.5179	0.62568	0.58937	0.56861	0.6002	0.57472	0.57816	0.55408	0.59281	0.59141	0.59957	0.64225	0.62046	0.60403	0.55447	0.57893	0.58071	0.5644	0.59613	0.57842	0.5853	0.57905	0.61103	0.60415	0.57676	0.5365
WM-800_083	0.61689	0.63817	0.66327	0.59676	0.5472	0.5774	0.57625	0.58899		0.55982	0.56772	0.59447	0.55638	0.54708	0.55498	0.56084	0.58377	0.61435	0.54555	0.58135	0.6318	0.5737	0.60606	0.55778	0.61205	0.5537	0.54529	0.55701	0.57116	0.56619	0.54427	0.55994	0.57128	0.58886	0.60505	0.58007	0.60466	0.5602	0.57026	0.56364	0.55574	0.58759	0.57702	0.59256	0.58122	0.62123	0.59817	0.56045	0.58428
WM-800_084	0.56236	0.66824	0.59332	0.61779	0.62084	0.62951	0.56007	0.596		0.59817	0.59727	0.57409	0.54122	0.56784	0.54771	0.59536	0.5588	0.54771	0.5007	0.56682	0.58173	0.55612	0.53561	0.51013	0.61995	0.56797	0.57702	0.57167	0.57396	0.55574	0.60454	0.56262	0.59931	0.5458	0.58746	0.60148	0.55345	0.60339	0.58122	0.60555	0.61384	0.61154	0.60097	0.59689	0.6276	0.6541	0.58823	0.60963	0.65461
WM-800_085	0.54198	0.65155	0.58823	0.58555	0.59371	0.60747	0.54415	0.60899		0.54567	0.56389	0.56135	0.52427	0.53242	0.53115	0.54198	0.51089	0.52886	0.48146	0.51433	0.55103	0.50873	0.50758	0.47968	0.64416	0.56708	0.55701	0.57727	0.58275	0.56606	0.60122	0.57307	0.55434	0.57319	0.60849	0.59778	0.58339	0.60581	0.56682	0.59371	0.60505	0.6095	0.61537	0.59269	0.62467	0.63843	0.57612	0.58785	0.65805
WM-800_086	0.60008	0.61103	0.63155	0.59549	0.59409	0.58593	0.5737	0.576		0.56224	0.56173	0.59065	0.5402	0.54325	0.55319	0.59167	0.59664	0.59243	0.5537	0.59549	0.61091	0.59078	0.58084	0.55306	0.60785	0.54071	0.55663	0.54962	0.56823	0.56453	0.58262	0.55243	0.5486	0.57498	0.60619	0.58886	0.583	0.56415	0.55523	0.56287	0.56453	0.58797	0.55408	0.59358	0.57612	0.61435	0.57727	0.55128	0.58453
WM-800_087	0.58492	0.66977	0.61231	0.6067	0.56135	0.60415	0.5895	0.56351		0.57663	0.59027	0.59727	0.55842	0.55485	0.56045	0.5658	0.56797	0.57804	0.54784	0.57689	0.61091	0.56529	0.56631	0.57587	0.58785	0.5681	0.58861	0.59039	0.56568	0.56733	0.56338	0.57587	0.60415	0.60415	0.60798	0.5853	0.60492	0.56211	0.55128	0.58555	0.59625	0.57829	0.57192	0.5853	0.60441	0.61753	0.57077	0.57855	0.61842
WM-800_088	0.60492	0.61842	0.64836	0.61817	0.56746	0.60008	0.55485	0.59676		0.56479	0.56338	0.59473	0.55115	0.54835	0.54682	0.57319	0.58695	0.59039	0.55829	0.58097	0.61142	0.57587	0.58084	0.57676	0.58186	0.55676	0.56045	0.5565	0.57268	0.57128	0.56109	0.55548	0.57065	0.5867	0.61447	0.58288	0.59524	0.55625	0.56593	0.56504	0.56033	0.56389	0.56084	0.59498	0.5681	0.6095	0.59957	0.54682	0.55077
WM-800_089	0.60645	0.63868	0.63027	0.60989	0.5681	0.56682	0.60084	0.57307		0.57612	0.59078	0.60899	0.56568	0.56122	0.57931	0.59664	0.57867	0.59485	0.54262	0.58797	0.62288	0.5737	0.59052	0.55485	0.59014	0.55816	0.596	0.59638	0.55892	0.57358	0.58122	0.57765	0.60759	0.57778	0.59205	0.59574	0.58122	0.54032	0.56746	0.56682	0.56326	0.58173	0.52924	0.55548	0.5737	0.59141	0.56708	0.56937	0.58874
WM-800_090	0.59103	0.61791	0.57077	0.60262	0.62798	0.57625	0.57918	0.58823		0.54173	0.54096	0.55829	0.53841	0.52554	0.52147	0.55765	0.57549	0.57217	0.54682	0.54644	0.56555	0.57523	0.56912	0.54631	0.57816	0.59473	0.57893	0.54733	0.60135	0.59613	0.5867	0.55026	0.58402	0.58721	0.61116	0.57842	0.58351	0.58058	0.62492	0.62862	0.65448	0.61689	0.60224	0.57944	0.64671	0.60059	0.60568	0.59167	0.62263
WM-800_093	0.5988	0.67079	0.5481	0.6597	0.57345	0.61868	0.57842	0.61562		0.58899	0.58695	0.55982	0.5486	0.56529	0.52962	0.59893	0.57167	0.5816	0.58249	0.58721	0.5932	0.57561	0.57307	0.58542	0.60008	0.61791	0.60492	0.59103	0.60122	0.57829	0.58275	0.59753	0.60721	0.61728	0.65754	0.61753	0.6118	0.53115	0.59893	0.55459	0.59103	0.59065	0.55498	0.56823	0.58785	0.60606	0.59447	0.58249	0.57383
WM-800_094	0.59766	0.67767	0.55638	0.64123	0.63422	0.63881	0.62352	0.58517		0.55892	0.55892	0.5588	0.54376	0.53739	0.5272	0.59817	0.58339	0.60976	0.59638	0.5974	0.62059	0.58657	0.60326	0.59574	0.57676	0.62556	0.62785	0.58351	0.59702	0.62479	0.59358	0.58275	0.62658	0.61218	0.63741	0.61065	0.60645	0.59944	0.62951	0.63983	0.66429	0.61371	0.61677	0.59371	0.65308	0.62849	0.61868	0.60288	0.6132
WM-800_095	0.59574	0.67677	0.56606	0.669	0.60211	0.64441	0.60632	0.64034		0.60683	0.60517	0.59027	0.56249	0.57689	0.54835	0.5988	0.57689	0.59409	0.57867	0.57905	0.60466	0.57154	0.59498	0.58912	0.60619	0.64403	0.59893	0.59511	0.61893	0.62963	0.59383	0.5839	0.60173	0.62301	0.66085	0.61333	0.62288	0.58836	0.63256	0.6081	0.64072	0.61345	0.62607	0.59001	0.63027	0.61957	0.6239	0.62747	0.59294
WM-800_096	0.56338	0.70327	0.54873	0.69257	0.59511	0.6597	0.58148	0.64887		0.5853	0.58976	0.60976	0.57625	0.56262	0.55701	0.61753	0.56084	0.60466	0.58364	0.5918	0.61613	0.563	0.58466	0.59447	0.61256	0.6439	0.60568	0.63397	0.61269	0.63562	0.59817	0.62518	0.62199	0.64288	0.68607	0.61753	0.65117	0.57052	0.58861	0.5918	0.59842	0.59676	0.59281	0.57307	0.61307	0.61231	0.60033	0.62518	0.59243
WM-800_097	0.5839	0.61524	0.58339	0.62849	0.59167	0.60466	0.58058	0.57765		0.58377	0.58109	0.56479	0.54236	0.54274	0.54644	0.59103	0.59027	0.59842	0.58441	0.61384	0.61014	0.58797	0.59116	0.60173	0.54223	0.61435	0.58249	0.56338	0.58517	0.58224	0.57867	0.5709	0.56937	0.56733	0.59562	0.58492	0.57077	0.57256	0.54071	0.5737	0.60874	0.54618	0.58339	0.55332	0.59995	0.59422	0.56402	0.57281	0.5932
WM-800_098	0.56708	0.66849	0.56453	0.64225	0.6183	0.61766	0.61307	0.62963		0.56861	0.58479	0.57714	0.57065	0.55001	0.54784	0.60135	0.60301	0.61638	0.60428	0.63779	0.62199	0.60033	0.58797	0.59651	0.61689	0.62645	0.61511	0.61562	0.59396	0.65117	0.60645	0.63206	0.63053	0.62301	0.64824	0.62123	0.62403	0.57294	0.60581	0.58479	0.62581	0.61001	0.59574	0.59995	0.62237	0.62772	0.62072	0.57689	0.59817
WM-800_099	0.61231	0.64556	0.5574	0.62963	0.61728	0.57498	0.57956	0.65282		0.5737	0.57765	0.59906	0.58351	0.55319	0.56733	0.58479	0.58568	0.57855	0.56644	0.58479	0.58186	0.58683	0.55905	0.55587	0.61957	0.59078	0.58479	0.6067	0.59269	0.6439	0.60772	0.5853	0.59396	0.60224	0.62518	0.58683	0.6188	0.5574	0.61193	0.58772	0.58606	0.58937	0.57727	0.57969	0.60708	0.62798	0.62798	0.56644	0.56198
WM-800_100	0.58517	0.6197	0.55204	0.6555	0.60186	0.58976	0.56504	0.66875		0.56186	0.56937	0.57485	0.57345	0.53829	0.57192	0.55625	0.59001	0.58071	0.57956	0.57409	0.58058	0.58237	0.56555	0.57676	0.58466	0.60568	0.55268	0.60122	0.61868	0.62059	0.58823	0.60657	0.58173	0.60097	0.63091	0.57039	0.60759	0.58772	0.60479	0.59396	0.59065	0.59969	0.58479	0.58632	0.6039	0.61944	0.62849	0.58593	0.56479
WM-800_101	0.57625	0.6383	0.5667	0.64225	0.61587	0.60275	0.57714	0.64976		0.58135	0.59014	0.56899	0.5839	0.55638	0.54313	0.55778	0.59065	0.59536	0.5788	0.57727	0.60033	0.58135	0.57217	0.59052	0.59778	0.60454	0.57103	0.59906	0.60849	0.6146	0.60211	0.58746	0.58772	0.59969	0.62645	0.57689	0.60708	0.58657	0.61651	0.62301	0.60403	0.59396	0.60798	0.60046	0.61868	0.64008	0.63218	0.59524	0.57714
WM-800_102	0.59715	0.6448	0.55931	0.64046	0.62084	0.58683	0.58097	0.66187		0.57918	0.59027	0.59294	0.57714	0.55752	0.55982	0.58249	0.58555	0.59371	0.57523	0.57905	0.58237	0.58033	0.57026	0.56402	0.62734	0.60364	0.57332	0.61205	0.61371	0.64034	0.60568	0.60339	0.58262	0.60466	0.63256	0.57804	0.61919	0.58262	0.61193	0.61001	0.60262	0.60199	0.59014	0.5974	0.60734	0.6346	0.63537	0.56708	0.56797
WM-800_103	0.59154	0.67767	0.56746	0.67181	0.63333	0.61307	0.59434	0.65906		0.58683	0.59625	0.57778	0.57842	0.56236	0.54899	0.5839	0.60989	0.60339	0.60288	0.62263	0.6104	0.61231	0.58466	0.60135	0.59715	0.63269	0.6276	0.63893	0.61651	0.65295	0.62186	0.63499	0.64034	0.62607	0.66862	0.6225	0.6318	0.58492	0.61231	0.61473	0.60785	0.60861	0.58925	0.58823	0.6095	0.62454	0.62441	0.60084	0.576
WM-800_104	0.58632	0.68353	0.58555	0.67499	0.65652	0.62377	0.58466	0.66518		0.5988	0.60288	0.58084	0.58275	0.56364	0.54784	0.57536	0.62059	0.60772	0.59574	0.62798	0.61613	0.62123	0.59129	0.59995	0.59141	0.63919	0.62377	0.63282	0.63448	0.63282	0.62059	0.6304	0.6304	0.63104	0.67333	0.61333	0.63333	0.58937	0.62594	0.62467	0.62658	0.61728	0.60555	0.59587	0.62428	0.65193	0.63843	0.61371	0.5909
WM-800_105	0.57574	0.62938	0.57281	0.64696	0.60925	0.58912	0.58517	0.68429		0.58007	0.5867	0.60479	0.58542	0.55306	0.56593	0.58262	0.60211	0.59078	0.57816	0.59129	0.57753	0.59358	0.56772	0.5746	0.57995	0.59766	0.56364	0.59778	0.61511	0.62263	0.59893	0.60173	0.59345	0.61129	0.65422	0.57167	0.61396	0.56389	0.6002	0.58886	0.60275	0.58695	0.58377	0.58046	0.61052	0.62059	0.61715	0.58861	0.59332
WM-800_106	0.57702	0.63741	0.56593	0.64237	0.6174	0.60097	0.57676	0.64989		0.58033	0.58963	0.56848	0.58237	0.55561	0.54427	0.55765	0.59014	0.59536	0.58148	0.57702	0.60135	0.58058	0.57065	0.58874	0.5932	0.60313	0.57205	0.59791	0.60861	0.61524	0.59931	0.58606	0.5867	0.59651	0.62467	0.57791	0.60683	0.58492	0.616	0.62263	0.60262	0.59524	0.60364	0.5974	0.61893	0.63766	0.63193	0.59243	0.57549
WM-800_107	0.58542	0.64607	0.58988	0.66938	0.5574	0.62224	0.56338	0.58211		0.57651	0.58313	0.58377	0.56198	0.55778	0.5393	0.56644	0.5495	0.5909	0.58823	0.55204	0.58937	0.53841	0.57421	0.57663	0.59383	0.63231	0.60747	0.59218	0.5974	0.58632	0.56631	0.57995	0.59574	0.60785	0.60313	0.6104	0.62046	0.58823	0.60759	0.59294	0.59243	0.61677	0.61728	0.59473	0.60594	0.61817	0.60403	0.59447	0.56275
WM-800_108	0.59855	0.67257	0.60186	0.70047	0.58453	0.62696	0.60275	0.61116		0.59422	0.59052	0.60963	0.59855	0.57026	0.57804	0.6067	0.55803	0.59702	0.59753	0.57217	0.61715	0.56453	0.60084	0.59396	0.60836	0.66786	0.61702	0.60721	0.63078	0.60097	0.60543	0.60479	0.62479	0.61893	0.6476	0.63014	0.61409	0.62887	0.63562	0.65422	0.63919	0.63715	0.64518	0.62963	0.63664	0.63244	0.62836	0.59804	0.58466
WM-800_109	0.59957	0.68595	0.60657	0.69346	0.59957	0.66378	0.61638	0.6383		0.63906	0.63448	0.65512	0.63677	0.60849	0.61995	0.66352	0.60759	0.63944	0.62976	0.62441	0.64976	0.6053	0.62951	0.64467	0.60899	0.61791	0.64161	0.58874	0.60441	0.61715	0.59536	0.58708	0.66378	0.62237	0.64734	0.61358	0.61587	0.62785	0.63957	0.65957	0.65295	0.649	0.61766	0.64352	0.62339	0.62938	0.62199	0.59269	0.59918
WM-800_110	0.59829	0.68263	0.59562	0.67996	0.6132	0.68429	0.60836	0.62301		0.60989	0.62377	0.61791	0.60008	0.58593	0.56886	0.6118	0.5839	0.63295	0.596	0.6002	0.63511	0.57281	0.61791	0.59804	0.64301	0.64607	0.64301	0.62709	0.61396	0.64696	0.59638	0.61396	0.63753	0.63167	0.63906	0.64632	0.63244	0.59078	0.63626	0.59944	0.61396	0.65397	0.62416	0.62237	0.62046	0.64645	0.64339	0.60861	0.56797
WM-800_111	0.60441	0.67282	0.58632	0.68327	0.60364	0.67932	0.6197	0.64378		0.62709	0.61702	0.64531	0.62645	0.59511	0.6132	0.65601	0.63422	0.63346	0.65117	0.64722	0.64378	0.63231	0.63448	0.65664	0.61129	0.63256	0.64951	0.59485	0.61753	0.6239	0.60479	0.58097	0.66837	0.61129	0.6448	0.62301	0.61231	0.60466	0.61791	0.6225	0.62963	0.62976	0.60097	0.63269	0.60963	0.61345	0.60683	0.60492	0.59383
WM-800_112	0.57944	0.64887	0.58109	0.64964	0.59485	0.66709	0.61753	0.60441		0.58644	0.59867	0.6002	0.5802	0.563	0.55281	0.59587	0.57052	0.60505	0.57561	0.58275	0.60874	0.55803	0.59676	0.58071	0.62441	0.62785	0.62314	0.59676	0.58785	0.62683	0.57867	0.59129	0.6211	0.60199	0.61498	0.62403	0.59982	0.58313	0.62543	0.58746	0.59753	0.6476	0.61575	0.61282	0.60517	0.6276	0.63346	0.5737	0.55052
WM-800_113	0.61524	0.67168	0.53	0.61282	0.5258	0.61651	0.63957	0.60606		0.60097	0.61651	0.57243	0.57268	0.58275	0.55867	0.60059	0.57243	0.57026	0.57842	0.58683	0.58861	0.563	0.55599	0.57511	0.60339	0.61575	0.59345	0.59689	0.56823	0.59447	0.5644	0.58593	0.63142	0.60466	0.6253	0.58988	0.59358	0.55306	0.59804	0.5774	0.58415	0.60415	0.5853	0.58288	0.58721	0.59065	0.61154	0.56504	0.56873
WM-800_114	0.55612	0.61702	0.53727	0.56351	0.57281	0.56275	0.60148	0.60543		0.61078	0.6183	0.61447	0.60657	0.5974	0.57714	0.59766	0.59269	0.57523	0.55727	0.59791	0.57612	0.58593	0.57447	0.56466	0.60364	0.55727	0.55599	0.54746	0.56135	0.55625	0.57842	0.52605	0.59192	0.54491	0.58173	0.59307	0.54402	0.52784	0.58492	0.52975	0.5481	0.56453	0.54071	0.56466	0.55459	0.58351	0.56772	0.55498	0.55994
WM-800_115	0.59129	0.59638	0.52771	0.59715	0.61524	0.54988	0.65117	0.63384		0.60836	0.60606	0.61944	0.59447	0.57523	0.60645	0.62199	0.59332	0.56058	0.5909	0.60555	0.55676	0.59753	0.54631	0.57358	0.59473	0.59587	0.6211	0.53599	0.63881	0.57931	0.60696	0.52924	0.59192	0.54657	0.58084	0.60084	0.54185	0.56109	0.59307	0.57498	0.57765	0.59638	0.5458	0.57651	0.59052	0.56644	0.58542	0.56186	0.55536
WM-800_116	0.56899	0.65461	0.57319	0.6183	0.57995	0.60403	0.64658	0.669		0.61804	0.62849	0.63575	0.61779	0.59906	0.60339	0.57931	0.61116	0.60555	0.59358	0.62097	0.60224	0.61562	0.58224	0.60046	0.61409	0.62619	0.59205	0.58886	0.63435	0.60925	0.60657	0.56924	0.60415	0.57867	0.6197	0.62301	0.58632	0.55892	0.58402	0.58593	0.57192	0.60619	0.56695	0.57867	0.59332	0.59995	0.58479	0.60606	0.57714
WM-800_117	0.59664	0.65728	0.5286	0.59574	0.53102	0.57498	0.5802	0.61384		0.59447	0.60543	0.57765	0.57205	0.57345	0.55892	0.57485	0.56122	0.54427	0.55204	0.56402	0.56491	0.5588	0.53242	0.55752	0.60708	0.58899	0.59129	0.58619	0.57714	0.57447	0.57409	0.5774	0.61333	0.58963	0.61154	0.59154	0.58759	0.55548	0.59511	0.58759	0.56033	0.58313	0.58912	0.58441	0.58097	0.60059	0.59358	0.5723	0.56963
WM-800_118	0.56873	0.616	0.52504	0.58925	0.53701	0.56517	0.60645	0.60403		0.5658	0.57498	0.58288	0.57281	0.55612	0.55268	0.59562	0.57421	0.58351	0.58785	0.57077	0.5788	0.56912	0.57842	0.59294	0.57638	0.57154	0.57205	0.53459	0.57319	0.5737	0.5323	0.52198	0.59065	0.54873	0.58109	0.56568	0.55115	0.5416	0.60708	0.56198	0.5509	0.57383	0.5709	0.56109	0.57409	0.58517	0.5881	0.53548	0.52656
WM-800_119	0.60492	0.66964	0.56657	0.66518	0.56848	0.62135	0.57523	0.63409		0.60313	0.60836	0.59549	0.5946	0.58351	0.56555	0.59371	0.5788	0.57867	0.55103	0.57956	0.57409	0.56364	0.57689	0.55689	0.61027	0.6304	0.58581	0.61868	0.61995	0.59103	0.60479	0.60645	0.62186	0.61294	0.65435	0.61817	0.62288	0.57893	0.60466	0.6025	0.59778	0.61205	0.6095	0.59753	0.59281	0.60059	0.60403	0.60122	0.55803
WM-800_120	0.60326	0.5932	0.54848	0.61715	0.56364	0.55778	0.57816	0.63753		0.63116	0.62912	0.6011	0.60071	0.59587	0.57243	0.58708	0.56823	0.5695	0.56619	0.57663	0.5574	0.57574	0.55701	0.563	0.60517	0.57001	0.54695	0.55408	0.58441	0.56912	0.58734	0.55013	0.61486	0.58657	0.60581	0.57307	0.57689	0.5444	0.55842	0.58797	0.56682	0.56695	0.55536	0.58593	0.56275	0.57663	0.55803	0.56109	0.56695
WM-800_121	0.57651	0.64339	0.60568	0.60275	0.61091	0.66696	0.5946	0.61333		0.58224	0.58683	0.58428	0.5816	0.57345	0.56772	0.59103	0.57931	0.60976	0.5853	0.59345	0.62568	0.57383	0.61473	0.57918	0.56682	0.65499	0.64008	0.58937	0.61626	0.59269	0.6095	0.58925	0.59676	0.60759	0.6332	0.63881	0.6011	0.60696	0.60403	0.63792	0.61065	0.58976	0.60657	0.57332	0.63091	0.61027	0.57625	0.60326	0.60594
WM-800_122	0.63677	0.64938	0.66505	0.63562	0.59931	0.61435	0.61804	0.58695		0.66735	0.67805	0.62097	0.6211	0.65486	0.58568	0.59791	0.59371	0.60632	0.55816	0.59829	0.63269	0.58415	0.60454	0.56823	0.6025	0.60887	0.64441	0.57447	0.60479	0.57205	0.59485	0.57829	0.63575	0.60887	0.6318	0.61524	0.59918	0.6025	0.64059	0.64416	0.62976	0.6555	0.60759	0.64174	0.61689	0.65537	0.61371	0.61435	0.6211
WM-800_123	0.59358	0.61753	0.63282	0.67091	0.60008	0.65422	0.59332	0.63307		0.61689	0.62084	0.60008	0.60008	0.60645	0.58122	0.60377	0.58925	0.62454	0.60938	0.60887	0.65129	0.59409	0.62505	0.60555	0.57931	0.65104	0.65575	0.60403	0.64429	0.58759	0.62951	0.59944	0.62326	0.61842	0.65856	0.63155	0.60823	0.63588	0.64301	0.66314	0.62352	0.63473	0.6304	0.61294	0.64518	0.60313	0.60734	0.63078	0.61791
WM-800_124	0.60364	0.70251	0.63511	0.64263	0.61371	0.68353	0.62288	0.61511		0.62021	0.63702	0.60747	0.59307	0.60683	0.59039	0.66951	0.59256	0.64339	0.61638	0.62301	0.66187	0.59269	0.62607	0.61664	0.60581	0.63562	0.64836	0.58492	0.61091	0.63218	0.60785	0.58504	0.64046	0.60849	0.64581	0.63244	0.59524	0.63664	0.65422	0.64811	0.66238	0.65499	0.62021	0.629	0.65715	0.67563	0.64632	0.59995	0.62072
WM-800_125	0.61078	0.62785	0.63792	0.68544	0.61409	0.65932	0.60683	0.64632		0.64569	0.6504	0.62352	0.6411	0.6318	0.60441	0.62938	0.61715	0.65308	0.63358	0.64097	0.67588	0.61065	0.64722	0.63002	0.57714	0.65919	0.6625	0.60772	0.6583	0.59791	0.62084	0.60543	0.62581	0.616	0.65626	0.63651	0.61103	0.65129	0.64747	0.66977	0.62785	0.64824	0.64059	0.61715	0.6476	0.616	0.62505	0.64938	0.64403
WM-800_126	0.62645	0.6611	0.63702	0.65588	0.59422	0.64148	0.59281	0.60861		0.65983	0.6583	0.61142	0.61129	0.63231	0.58186	0.59371	0.59613	0.60186	0.57651	0.59396	0.61919	0.59995	0.59498	0.58886	0.61294	0.63473	0.63027	0.57065	0.62543	0.58848	0.60033	0.56211	0.63677	0.59116	0.62747	0.60887	0.57179	0.61549	0.64199	0.65269	0.64734	0.65435	0.6253	0.6346	0.63868	0.63549	0.62135	0.61982	0.60517
WM-800_127	0.57511	0.63511	0.65664	0.62874	0.60989	0.63613	0.6197	0.60849		0.64378	0.65664	0.60224	0.60721	0.62339	0.58925	0.60708	0.5788	0.61715	0.58148	0.6053	0.6425	0.5788	0.60989	0.58555	0.55638	0.63715	0.63906	0.57549	0.61587	0.56466	0.59154	0.58313	0.59256	0.5909	0.61384	0.6002	0.58198	0.62479	0.61447	0.65805	0.63524	0.63728	0.63753	0.60645	0.65359	0.6211	0.60033	0.59294	0.62288
WM-800_128	0.59422	0.5351	0.56733	0.57065	0.52287	0.53281	0.52567	0.55319		0.57268	0.57141	0.55714	0.54236	0.54899	0.53026	0.54223	0.56135	0.55803	0.52873	0.55396	0.56287	0.55918	0.543	0.53739	0.58708	0.52873	0.52414	0.56759	0.52389	0.55969	0.56899	0.55536	0.52045	0.5723	0.55128	0.57905	0.57192	0.50338	0.51306	0.51	0.5137	0.52453	0.50197	0.52045	0.51382	0.5486	0.52618	0.55523	0.53179
WM-800_129	0.58823	0.5216	0.55128	0.55319	0.49395	0.50006	0.50363	0.53778		0.5574	0.5537	0.54873	0.54516	0.53497	0.53	0.52898	0.55548	0.54134	0.52631	0.54007	0.53599	0.54669	0.53204	0.52822	0.57179	0.50962	0.49586	0.55727	0.50745	0.54249	0.55638	0.55154	0.5151	0.55255	0.5379	0.57026	0.55842	0.50159	0.50427	0.50108	0.50096	0.50019	0.49344	0.50045	0.50554	0.52389	0.51013	0.53599	0.51178
WM-800_130	0.59269	0.61498	0.59817	0.59332	0.5988	0.61142	0.6253	0.60645		0.62021	0.62135	0.63817	0.62734	0.59957	0.61256	0.64378	0.56873	0.57498	0.59039	0.59906	0.58772	0.57663	0.58058	0.57855	0.56313	0.62836	0.61791	0.57167	0.61728	0.58033	0.5974	0.57561	0.58542	0.59702	0.62454	0.58453	0.58912	0.58542	0.57332	0.61982	0.57383	0.57511	0.58734	0.58823	0.5932	0.56109	0.57498	0.56198	0.58288
WM-800_131	0.57256	0.64263	0.60046	0.60938	0.57256	0.60173	0.64989	0.59855		0.57396	0.57663	0.56899	0.56912	0.56147	0.55306	0.59524	0.55612	0.5737	0.56313	0.58364	0.58734	0.56058	0.57217	0.5616	0.57447	0.6518	0.64174	0.57905	0.61473	0.60836	0.59205	0.58007	0.60224	0.61842	0.62823	0.60606	0.60466	0.58148	0.58173	0.60594	0.60976	0.59944	0.59039	0.57077	0.62607	0.57383	0.57128	0.58479	0.58785
WM-800_132	0.58058	0.62467	0.58657	0.62275	0.5839	0.60301	0.61995	0.58198		0.56873	0.57014	0.59167	0.56555	0.54376	0.57128	0.60734	0.56899	0.56886	0.583	0.59574	0.57727	0.57956	0.56912	0.56275	0.58606	0.6462	0.63091	0.57472	0.61103	0.61103	0.61116	0.58542	0.61065	0.59307	0.6253	0.5909	0.58937	0.62568	0.60454	0.65308	0.61091	0.60364	0.62454	0.59587	0.6276	0.57319	0.58976	0.59294	0.59995
WM-800_133	0.59753	0.6713	0.63549	0.65346	0.57587	0.62403	0.63932	0.59587		0.60339	0.59969	0.6053	0.5974	0.58148	0.57918	0.6318	0.57192	0.59256	0.60008	0.59944	0.62339	0.58275	0.59536	0.59893	0.59944	0.62734	0.60708	0.57969	0.60352	0.6276	0.60798	0.5658	0.61664	0.60963	0.65142	0.61116	0.60415	0.60963	0.63664	0.63129	0.63053	0.62632	0.61218	0.61677	0.63256	0.60849	0.62212	0.59434	0.59676
WM-800_134	0.64531	0.66709	0.6225	0.6425	0.62518	0.63549	0.63677	0.61575		0.61473	0.62798	0.65766	0.63409	0.60173	0.64645	0.67525	0.60861	0.63371	0.64301	0.64416	0.65856	0.61537	0.62619	0.63002	0.58415	0.62709	0.63448	0.57319	0.62263	0.62275	0.60403	0.57638	0.61957	0.57765	0.62632	0.62365	0.57753	0.62607	0.63333	0.66008	0.6174	0.63855	0.59906	0.61167	0.62441	0.61435	0.63256	0.59918	0.62747
WM-800_135	0.65168	0.64862	0.62428	0.6518	0.59167	0.62632	0.60059	0.63435		0.63613	0.64301	0.6253	0.60887	0.62161	0.61498	0.63282	0.59651	0.60759	0.62084	0.62543	0.62581	0.60568	0.60581	0.60938	0.58593	0.64199	0.64505	0.59116	0.62543	0.59931	0.61868	0.59613	0.63766	0.61779	0.63193	0.62059	0.60135	0.64339	0.61919	0.67308	0.64747	0.6188	0.62594	0.62619	0.65218	0.58963	0.61396	0.61065	0.64722
WM-800_137	0.59842	0.62823	0.59817	0.60887	0.56326	0.62887	0.63919	0.59396		0.56823	0.58721	0.60008	0.57727	0.55956	0.58632	0.62696	0.57931	0.6132	0.62581	0.61779	0.63078	0.58249	0.59906	0.61893	0.57409	0.60441	0.61587	0.56542	0.60084	0.61842	0.58785	0.56899	0.60747	0.59383	0.61243	0.58568	0.59192	0.59829	0.58441	0.6239	0.61486	0.60364	0.5746	0.57638	0.6239	0.56402	0.58186	0.57536	0.61282
WM-800_138	0.6253	0.61243	0.59613	0.65524	0.6583	0.62174	0.59562	0.61944		0.6332	0.62721	0.62084	0.6197	0.58963	0.59829	0.6476	0.60708	0.58874	0.58211	0.60849	0.6197	0.62161	0.58313	0.59702	0.61435	0.64123	0.63486	0.56351	0.66161	0.58466	0.64836	0.56338	0.59447	0.58683	0.61804	0.61919	0.58555	0.64645	0.62951	0.67932	0.66951	0.66123	0.63397	0.6332	0.66365	0.61014	0.61931	0.62849	0.64747
WM-800_139	0.60849	0.64441	0.62594	0.66773	0.64645	0.61817	0.56759	0.58644		0.61231	0.60568	0.61103	0.59689	0.57294	0.57001	0.62734	0.5695	0.56529	0.54682	0.57281	0.59116	0.57995	0.56963	0.5588	0.60237	0.64352	0.5974	0.56593	0.63843	0.58861	0.62072	0.56147	0.60428	0.60059	0.61435	0.60543	0.59511	0.66238	0.64148	0.68429	0.67677	0.64887	0.66149	0.67091	0.68327	0.68748	0.6439	0.6369	0.65766
WM-800_140	0.59817	0.6146	0.60887	0.6369	0.64976	0.60403	0.58963	0.59434		0.61562	0.61473	0.60645	0.60747	0.57918	0.57307	0.61205	0.60186	0.59409	0.5695	0.60721	0.62263	0.61906	0.58734	0.58925	0.61205	0.63371	0.60874	0.55166	0.64237	0.58237	0.64887	0.55548	0.58466	0.58198	0.61091	0.60479	0.57243	0.64581	0.61906	0.67652	0.68455	0.64276	0.64365	0.63511	0.662	0.62709	0.61243	0.62033	0.6541
WM-800_141	0.60084	0.60657	0.61919	0.62186	0.64543	0.60683	0.59281	0.61664		0.61142	0.62963	0.61587	0.60211	0.58186	0.57982	0.60199	0.59065	0.5709	0.5137	0.57536	0.58504	0.58122	0.56772	0.523	0.57804	0.6267	0.60161	0.59447	0.63651	0.56644	0.56402	0.5816	0.55752	0.58874	0.60084	0.57625	0.58899	0.60364	0.61537	0.61422	0.59867	0.61944	0.616	0.60899	0.63651	0.64263	0.6276	0.58466	0.57523
WM-800_143	0.59562	0.61345	0.58899	0.62912	0.64811	0.6239	0.58976	0.59906		0.58963	0.59766	0.60364	0.60568	0.57281	0.59396	0.61995	0.60454	0.56262	0.55026	0.58492	0.57753	0.60275	0.56479	0.53306	0.5909	0.62326	0.60326	0.56823	0.65257	0.58173	0.58848	0.56186	0.57574	0.5695	0.59269	0.62467	0.57612	0.61728	0.6448	0.65282	0.60224	0.63397	0.62059	0.6002	0.62645	0.62148	0.63957	0.57995	0.56033
WM-800_144	0.61091	0.60454	0.60606	0.63129	0.66658	0.61307	0.58555	0.59039		0.60199	0.60772	0.60861	0.59918	0.57523	0.58937	0.62772	0.61498	0.58097	0.56568	0.60364	0.616	0.61358	0.57867	0.56708	0.6104	0.61537	0.60721	0.54274	0.63817	0.5895	0.62568	0.54771	0.55982	0.56287	0.5909	0.61906	0.57574	0.67614	0.64492	0.67015	0.67843	0.65741	0.65792	0.62059	0.67423	0.63766	0.62772	0.60428	0.64136
WM-800_145	0.64403	0.66136	0.62518	0.67015	0.63129	0.63397	0.55956	0.60466		0.63053	0.62428	0.62263	0.61167	0.5923	0.58211	0.62377	0.59778	0.58632	0.56733	0.58759	0.6146	0.61078	0.59345	0.58033	0.59205	0.6383	0.59766	0.56313	0.63995	0.58683	0.59969	0.55905	0.6067	0.60288	0.62454	0.59804	0.59702	0.63919	0.63639	0.69295	0.68926	0.62938	0.63244	0.64187	0.66429	0.68085	0.64225	0.63473	0.64505
WM-800_146	0.62747	0.6397	0.63511	0.67639	0.63677	0.61358	0.58262	0.62798		0.6225	0.62059	0.59562	0.59625	0.58963	0.56045	0.61014	0.57867	0.57804	0.55001	0.57753	0.59422	0.59167	0.58351	0.56351	0.58568	0.65155	0.6267	0.59625	0.66849	0.57714	0.63116	0.58237	0.59167	0.59957	0.63549	0.59702	0.596	0.63524	0.6411	0.68378	0.65435	0.62097	0.63639	0.62556	0.65066	0.63932	0.63244	0.63983	0.6253
WM-800_147	0.60645	0.62123	0.59434	0.62798	0.59052	0.63741	0.59829	0.61842		0.58084	0.58988	0.59218	0.55854	0.56695	0.56835	0.59358	0.60161	0.61779	0.62416	0.61358	0.63065	0.59574	0.59944	0.61129	0.59269	0.63346	0.62186	0.57485	0.62568	0.60454	0.58339	0.56211	0.56873	0.57192	0.6081	0.60734	0.58453	0.55421	0.57167	0.58211	0.55128	0.58988	0.5616	0.54631	0.58836	0.54784	0.57294	0.57065	0.52797
WM-800_148	0.61294	0.61638	0.58186	0.62683	0.59524	0.63881	0.61817	0.61638		0.56746	0.58237	0.58237	0.54122	0.55306	0.56211	0.6002	0.60568	0.6188	0.63346	0.62505	0.63002	0.60135	0.60059	0.6081	0.57829	0.63779	0.6239	0.57128	0.64199	0.60734	0.57905	0.5537	0.56275	0.57663	0.5974	0.5988	0.58644	0.5723	0.56988	0.60657	0.57205	0.5895	0.56287	0.55039	0.60492	0.54338	0.5774	0.57154	0.5495
WM-800_149	0.69244	0.65957	0.6439	0.67219	0.60199	0.60925	0.57753	0.64237		0.65129	0.66212	0.63002	0.62467	0.62963	0.59294	0.61511	0.62326	0.62199	0.58619	0.62008	0.63269	0.62161	0.60326	0.57561	0.60708	0.62084	0.57434	0.59664	0.63995	0.59676	0.60441	0.58542	0.58084	0.5974	0.63537	0.61447	0.60581	0.60543	0.62135	0.6346	0.61957	0.62938	0.60046	0.59383	0.64008	0.63218	0.6318	0.59982	0.60059
WM-800_150	0.65677	0.64174	0.62976	0.64632	0.56682	0.61065	0.54937	0.64225		0.65206	0.65945	0.6188	0.60823	0.62339	0.58148	0.59052	0.58657	0.62683	0.58046	0.60071	0.63371	0.58326	0.60683	0.5816	0.58708	0.60874	0.56275	0.58797	0.60568	0.60517	0.59447	0.57753	0.56797	0.59587	0.61931	0.61269	0.59957	0.55803	0.58555	0.5881	0.57651	0.57905	0.55676	0.55472	0.59358	0.59524	0.59778	0.58937	0.56249
WM-800_151	0.64875	0.65346	0.62568	0.68964	0.55154	0.62887	0.57765	0.64938		0.63142	0.64416	0.59931	0.59294	0.61052	0.56721	0.59689	0.58619	0.63919	0.60377	0.61855	0.64378	0.58377	0.6211	0.60377	0.60403	0.61651	0.59498	0.60963	0.60071	0.63014	0.6132	0.60224	0.59664	0.62428	0.64454	0.63065	0.62441	0.57217	0.58517	0.59536	0.58122	0.5918	0.56886	0.5867	0.60326	0.59447	0.5816	0.62199	0.58262
WM-800_152	0.64467	0.6067	0.58007	0.62288	0.61256	0.58364	0.61868	0.65906		0.60581	0.61626	0.62709	0.5932	0.5895	0.62008	0.60517	0.60135	0.57217	0.59893	0.59536	0.58173	0.59498	0.55969	0.56364	0.56542	0.63944	0.60938	0.57523	0.67244	0.58632	0.57294	0.57905	0.54122	0.55892	0.60759	0.58249	0.57039	0.59205	0.59664	0.61575	0.58415	0.60581	0.59332	0.56402	0.62518	0.56899	0.62441	0.57612	0.53421
WM-800_153	0.61906	0.60976	0.60224	0.62887	0.58886	0.61447	0.60823	0.6081		0.55421	0.56555	0.57969	0.54045	0.54249	0.5658	0.58746	0.59422	0.61269	0.62938	0.61575	0.62556	0.59422	0.59638	0.60785	0.57714	0.64734	0.62772	0.58568	0.63562	0.60415	0.58211	0.57982	0.56606	0.58568	0.60657	0.59957	0.59804	0.57511	0.56173	0.59422	0.57396	0.58937	0.56517	0.54797	0.61345	0.54784	0.58262	0.55714	0.54134
WM-800_154	0.67193	0.60963	0.61893	0.63422	0.59766	0.596	0.59511	0.60173		0.57549	0.58568	0.61664	0.57243	0.56529	0.59676	0.58695	0.60619	0.6183	0.61549	0.60836	0.63014	0.60454	0.59969	0.59715	0.5681	0.61345	0.60772	0.57447	0.63715	0.60135	0.58058	0.57689	0.56721	0.60084	0.60836	0.58542	0.60963	0.58148	0.59103	0.60721	0.57842	0.60874	0.57077	0.58097	0.61728	0.56695	0.60861	0.5472	0.55026
WM-800_156	0.65359	0.62925	0.60594	0.59613	0.65384	0.59906	0.6211	0.63944		0.59345	0.61027	0.62263	0.58925	0.57663	0.60632	0.59549	0.61855	0.56351	0.58542	0.60657	0.56873	0.61906	0.55064	0.55727	0.5746	0.62951	0.63486	0.57995	0.66391	0.59473	0.58683	0.57498	0.56224	0.57447	0.61689	0.59205	0.58555	0.596	0.60619	0.61001	0.59396	0.60059	0.58517	0.5658	0.64225	0.59205	0.61587	0.57969	0.54109
WM-800_157	0.6197	0.58555	0.5495	0.61855	0.58721	0.59371	0.58721	0.6267		0.57612	0.58925	0.5974	0.56173	0.55727	0.58874	0.58797	0.57294	0.55319	0.58492	0.58759	0.56619	0.56975	0.54325	0.54911	0.55154	0.61396	0.61677	0.58211	0.63664	0.57969	0.56873	0.59269	0.54899	0.57498	0.61154	0.58211	0.58492	0.58492	0.56606	0.60874	0.55128	0.5788	0.58224	0.55663	0.58683	0.53179	0.58823	0.57434	0.5309
WM-800_158	0.58721	0.60403	0.57319	0.6267	0.59893	0.64072	0.62798	0.55243		0.53166	0.54325	0.57256	0.55001	0.51535	0.56695	0.59358	0.55727	0.60696	0.59549	0.56988	0.60861	0.55498	0.59766	0.57956	0.55498	0.61677	0.63155	0.57587	0.616	0.58619	0.5602	0.57116	0.57549	0.59332	0.59753	0.59893	0.60301	0.59192	0.59855	0.5895	0.58148	0.61358	0.57918	0.57409	0.59256	0.57765	0.60683	0.54542	0.58007
WM-800_159	0.61078	0.64798	0.58912	0.6183	0.61957	0.67805	0.5988	0.56491		0.57345	0.58313	0.59715	0.56912	0.55408	0.59613	0.60033	0.61498	0.57052	0.56886	0.58504	0.58109	0.59918	0.56555	0.56122	0.58619	0.59396	0.60823	0.55064	0.61129	0.58084	0.57281	0.53459	0.57893	0.5565	0.5895	0.58619	0.56644	0.62059	0.60925	0.63588	0.63626	0.63626	0.6183	0.60568	0.64136	0.63014	0.61549	0.60785	0.61078
WM-800_160	0.54567	0.63728	0.5723	0.61154	0.576	0.67754	0.60785	0.57167		0.53434	0.54759	0.56122	0.53039	0.5179	0.53179	0.57383	0.54032	0.58504	0.55574	0.56135	0.59243	0.53803	0.57549	0.56122	0.5881	0.60403	0.60708	0.60403	0.58963	0.61333	0.57396	0.60581	0.60517	0.63295	0.63384	0.58351	0.64034	0.59574	0.57829	0.59485	0.62224	0.60352	0.6132	0.60046	0.60568	0.61549	0.58925	0.5737	0.61014
WM-800_161	0.53179	0.65499	0.60428	0.60071	0.56708	0.69295	0.5853	0.55803		0.54262	0.55752	0.56007	0.54618	0.52669	0.54593	0.5574	0.55345	0.60798	0.56211	0.57944	0.60441	0.54516	0.57549	0.56975	0.59345	0.60492	0.58683	0.62594	0.57141	0.62874	0.57931	0.61664	0.61575	0.65996	0.64824	0.5923	0.66034	0.59753	0.5509	0.58415	0.61282	0.58937	0.60734	0.58797	0.6025	0.60645	0.56147	0.58415	0.63409
WM-800_162	0.59447	0.62186	0.59243	0.61664	0.60517	0.64314	0.5923	0.58211		0.59995	0.60683	0.5918	0.56682	0.56963	0.55638	0.56466	0.58313	0.56695	0.54274	0.56797	0.56173	0.576	0.55064	0.54466	0.58262	0.576	0.56122	0.55319	0.58836	0.55243	0.55141	0.55052	0.5574	0.57638	0.583	0.57485	0.57128	0.59192	0.60479	0.59498	0.62467	0.62568	0.60097	0.61537	0.60555	0.61167	0.61065	0.5667	0.58517
WM-800_163	0.60606	0.59396	0.58288	0.60619	0.64416	0.61791	0.5946	0.58007		0.58237	0.58886	0.58428	0.55536	0.54962	0.59536	0.5802	0.58479	0.56287	0.55956	0.56326	0.56924	0.57192	0.53663	0.54516	0.56542	0.57791	0.57956	0.5709	0.61677	0.57294	0.576	0.56924	0.55306	0.58644	0.58262	0.56326	0.58976	0.58415	0.57842	0.58211	0.60071	0.59893	0.59167	0.56988	0.62059	0.57867	0.60734	0.57842	0.60963
WM-800_164	0.54682	0.64301	0.57294	0.61371	0.58122	0.6806	0.61371	0.57103		0.5365	0.55154	0.56733	0.53574	0.52376	0.53268	0.57944	0.55727	0.5946	0.56937	0.57944	0.60594	0.55612	0.59307	0.57727	0.58517	0.60721	0.60517	0.60492	0.58963	0.61587	0.57447	0.60734	0.6002	0.62683	0.63499	0.57638	0.6304	0.59269	0.57765	0.59587	0.61868	0.6025	0.61753	0.59281	0.61001	0.61613	0.5918	0.57154	0.61345
WM-800_165	0.54542	0.61243	0.61078	0.58874	0.55867	0.63524	0.54338	0.57128		0.53472	0.54899	0.55013	0.53854	0.5179	0.52682	0.53663	0.54083	0.55561	0.52453	0.56058	0.56428	0.54402	0.53306	0.53561	0.54911	0.60186	0.56912	0.59256	0.5918	0.57014	0.55115	0.58249	0.59281	0.59918	0.59562	0.54924	0.59918	0.5853	0.5458	0.59638	0.6011	0.57778	0.59587	0.56135	0.6118	0.57345	0.55765	0.56084	0.59676
WM-800_166	0.57281	0.61804	0.57472	0.6267	0.59536	0.65448	0.58542	0.5788		0.58224	0.59332	0.57549	0.55179	0.55319	0.53803	0.55816	0.57281	0.57205	0.54759	0.57052	0.56963	0.56275	0.55854	0.54466	0.57065	0.5867	0.54555	0.55778	0.57192	0.55599	0.54147	0.54848	0.56198	0.5681	0.59753	0.56963	0.5681	0.563	0.58606	0.57982	0.59867	0.60186	0.5788	0.58313	0.59167	0.59638	0.60046	0.5616	0.56096
WM-800_167	0.6081	0.68404	0.61345	0.66696	0.61919	0.63206	0.57179	0.69767		0.63779	0.63218	0.60313	0.59001	0.60517	0.58339	0.59103	0.57039	0.55765	0.5323	0.57281	0.57383	0.58759	0.55701	0.54223	0.62377	0.64339	0.64008	0.66059	0.66862	0.5923	0.66747	0.66722	0.63995	0.67181	0.67716	0.64187	0.6597	0.62288	0.61638	0.64046	0.64085	0.60759	0.65282	0.62518	0.65282	0.66059	0.61791	0.67181	0.67028
WM-800_168	0.57905	0.67614	0.59027	0.70697	0.57192	0.60046	0.59587	0.66187		0.61435	0.61052	0.59689	0.58632	0.58007	0.57676	0.5974	0.5481	0.57319	0.55701	0.58925	0.5881	0.56504	0.56899	0.56657	0.59995	0.64824	0.63027	0.68149	0.62632	0.61766	0.64174	0.68811	0.65371	0.67372	0.69461	0.6332	0.66964	0.64416	0.60555	0.6634	0.62721	0.59651	0.67002	0.62607	0.64671	0.64747	0.60798	0.61651	0.64288
WM-800_169	0.62811	0.69092	0.61333	0.71207	0.57345	0.5881	0.57778	0.64836		0.64836	0.63944	0.58593	0.58606	0.60938	0.57918	0.59791	0.56377	0.55803	0.53344	0.55523	0.5737	0.5723	0.55268	0.54975	0.63537	0.63346	0.63358	0.66684	0.65142	0.61435	0.65129	0.669	0.69257	0.66085	0.67716	0.63295	0.65308	0.59982	0.6369	0.63741	0.63562	0.65091	0.6104	0.62556	0.62963	0.63065	0.63511	0.63167	0.61409
WM-800_170	0.54427	0.66263	0.57243	0.6662	0.55765	0.58326	0.5709	0.68862		0.57154	0.58033	0.57077	0.57167	0.55306	0.54873	0.54899	0.54504	0.57396	0.55714	0.56835	0.58708	0.54173	0.57982	0.56631	0.6188	0.63422	0.63256	0.68531	0.60606	0.61269	0.61078	0.68289	0.62403	0.68875	0.69181	0.63817	0.7034	0.6276	0.58937	0.63078	0.58963	0.58084	0.6555	0.61613	0.60568	0.60976	0.59434	0.60097	0.57765
WM-800_171	0.58441	0.64429	0.57065	0.65091	0.61027	0.59473	0.54975	0.66136		0.58708	0.5895	0.58797	0.56899	0.55867	0.58084	0.58084	0.55727	0.55141	0.50465	0.54975	0.55918	0.55727	0.52975	0.50159	0.59473	0.57243	0.56147	0.64696	0.60339	0.61218	0.60275	0.65346	0.61447	0.63027	0.6462	0.59014	0.64123	0.62046	0.58198	0.63613	0.59192	0.61524	0.63104	0.576	0.64199	0.60912	0.60084	0.60517	0.61358
WM-800_172	0.58428	0.67435	0.56861	0.62326	0.58657	0.596	0.5472	0.67181		0.58657	0.59371	0.57268	0.56708	0.55447	0.5444	0.54364	0.53981	0.52975	0.51612	0.53956	0.53586	0.55498	0.51994	0.51828	0.61537	0.61052	0.62747	0.63473	0.6267	0.59027	0.62976	0.62263	0.6211	0.66633	0.66837	0.61358	0.65524	0.59715	0.59536	0.63193	0.60772	0.59524	0.61473	0.59345	0.62518	0.62148	0.59664	0.62811	0.61753
WM-800_173	0.57472	0.64696	0.56109	0.7048	0.54911	0.59269	0.55485	0.64875		0.58084	0.59116	0.58173	0.58186	0.57281	0.57026	0.56721	0.55281	0.58606	0.54899	0.57409	0.60071	0.54173	0.58695	0.55714	0.5923	0.61269	0.61078	0.65295	0.59715	0.64263	0.60033	0.65613	0.64416	0.66824	0.68378	0.63537	0.67448	0.6081	0.60352	0.61931	0.58262	0.58976	0.62568	0.58899	0.60861	0.60899	0.59625	0.56504	0.56313
WM-800_174	0.55243	0.70289	0.61486	0.57243	0.59294	0.58339	0.56682	0.59766		0.59867	0.61702	0.61345	0.58122	0.57612	0.56135	0.58173	0.56173	0.53841	0.50185	0.563	0.56236	0.56262	0.53332	0.51102	0.59702	0.57332	0.57498	0.58351	0.59447	0.56924	0.56071	0.56198	0.55612	0.58886	0.59574	0.58848	0.59154	0.59804	0.62874	0.60798	0.63562	0.63397	0.61638	0.61689	0.63448	0.68658	0.66263	0.56975	0.59103
WM-800_175	0.53981	0.69181	0.63804	0.57612	0.60492	0.58823	0.54058	0.63448		0.59702	0.60785	0.61498	0.59371	0.57192	0.57116	0.54975	0.54975	0.55689	0.51319	0.54351	0.56848	0.54644	0.54606	0.51663	0.56262	0.57561	0.57358	0.59447	0.60199	0.55294	0.5737	0.58619	0.55816	0.58606	0.59867	0.58657	0.59141	0.59307	0.58339	0.60008	0.60861	0.59957	0.60466	0.57485	0.63499	0.64416	0.62199	0.59256	0.62709
WM-800_176	0.54122	0.72481	0.59001	0.58632	0.60377	0.60186	0.57154	0.63295		0.59817	0.60836	0.58874	0.576	0.57944	0.55625	0.59638	0.54695	0.57867	0.54262	0.56529	0.57026	0.53778	0.57829	0.55013	0.60874	0.62747	0.61231	0.6104	0.58937	0.58734	0.58186	0.59243	0.58186	0.60925	0.64976	0.62033	0.61919	0.56759	0.58963	0.57179	0.60492	0.6011	0.56937	0.57804	0.59804	0.62581	0.58262	0.59332	0.59511
WM-800_177	0.54223	0.7322	0.61524	0.59116	0.59715	0.61689	0.56619	0.63256		0.5918	0.60632	0.60657	0.58249	0.57587	0.56631	0.59358	0.53637	0.5918	0.54211	0.56606	0.58148	0.52847	0.57969	0.54822	0.6118	0.62772	0.60619	0.61664	0.60657	0.59269	0.58339	0.60313	0.57319	0.62772	0.64403	0.61294	0.63358	0.56682	0.5839	0.57587	0.60912	0.61091	0.56695	0.57663	0.61715	0.64467	0.60084	0.58249	0.60275
WM-800_178	0.56045	0.68862	0.62721	0.59804	0.58415	0.59473	0.54924	0.62275		0.62084	0.61587	0.6183	0.59638	0.58695	0.58785	0.55982	0.56084	0.57077	0.5458	0.56033	0.57498	0.57014	0.57154	0.55536	0.58097	0.58224	0.58288	0.5918	0.60352	0.56733	0.58249	0.58581	0.56912	0.59855	0.6104	0.5974	0.59269	0.60046	0.61078	0.60657	0.63155	0.60148	0.59791	0.61001	0.61677	0.64467	0.64148	0.61103	0.59791
WM-800_179	0.5379	0.68365	0.58351	0.57893	0.59243	0.6239	0.55447	0.66951		0.59294	0.61091	0.60657	0.57651	0.56937	0.56109	0.58568	0.5602	0.56682	0.53344	0.58058	0.58084	0.56886	0.54631	0.53319	0.56873	0.576	0.59371	0.62568	0.58708	0.5709	0.57128	0.61562	0.59027	0.59766	0.6188	0.57753	0.60211	0.58542	0.58925	0.60364	0.5918	0.59103	0.59995	0.57498	0.60326	0.63868	0.60619	0.58071	0.60377
WM-800_180	0.55994	0.6885	0.61409	0.58492	0.60339	0.59804	0.5816	0.6276		0.60759	0.59574	0.58759	0.57065	0.57549	0.55485	0.59778	0.53943	0.5802	0.55064	0.56733	0.58351	0.5486	0.57396	0.56275	0.57549	0.63104	0.61919	0.6188	0.60989	0.5658	0.59511	0.63626	0.60555	0.63855	0.64938	0.60148	0.62976	0.59613	0.58262	0.58874	0.61549	0.56924	0.59829	0.58007	0.60989	0.62912	0.59281	0.59893	0.64734
WM-800_181	0.51726	0.68404	0.60148	0.57001	0.56542	0.59715	0.53561	0.60721		0.58504	0.59753	0.60492	0.58428	0.56504	0.56147	0.5495	0.53905	0.57574	0.53599	0.55498	0.57243	0.54822	0.55587	0.53561	0.55574	0.57167	0.55638	0.5839	0.59243	0.5523	0.54848	0.58785	0.57001	0.5853	0.60148	0.57039	0.58976	0.57307	0.58033	0.57918	0.5816	0.57995	0.58963	0.56631	0.60275	0.64097	0.6188	0.56466	0.59332
WM-800_182	0.55039	0.66747	0.63371	0.59065	0.63091	0.58186	0.56657	0.64403		0.5918	0.60517	0.60479	0.57995	0.5788	0.57753	0.57511	0.5658	0.56975	0.5244	0.5644	0.57167	0.56466	0.5537	0.53268	0.57956	0.5853	0.57676	0.60543	0.63562	0.57969	0.57447	0.59562	0.54491	0.5988	0.59893	0.58288	0.61256	0.60963	0.61651	0.59944	0.61728	0.60798	0.61116	0.60619	0.63422	0.66569	0.65601	0.58848	0.61371
WM-800_183	0.55026	0.68136	0.64097	0.58071	0.63027	0.56389	0.56402	0.64212		0.59957	0.60313	0.60555	0.58492	0.57587	0.56746	0.56721	0.58479	0.58148	0.53879	0.58288	0.57753	0.58517	0.56466	0.54211	0.59281	0.60466	0.58619	0.61613	0.63932	0.58861	0.59243	0.62199	0.56835	0.6118	0.62976	0.59434	0.62008	0.60874	0.60199	0.59753	0.61103	0.60033	0.61142	0.59294	0.63664	0.65805	0.64072	0.60747	0.64212
WM-800_184	0.543	0.7178	0.60976	0.59753	0.6011	0.6067	0.56249	0.64416		0.60224	0.61103	0.60071	0.59039	0.58644	0.56173	0.59396	0.54657	0.57676	0.53663	0.56351	0.56975	0.53523	0.57625	0.54223	0.60122	0.62734	0.61294	0.62989	0.60836	0.58275	0.59804	0.60989	0.57561	0.62186	0.64301	0.62174	0.6304	0.57867	0.58593	0.5839	0.60874	0.59498	0.58084	0.5774	0.60517	0.63995	0.58275	0.59791	0.61664
WM-800_185	0.59243	0.64148	0.56479	0.55204	0.62033	0.5974	0.60008	0.6183		0.60619	0.59969	0.63511	0.59855	0.59141	0.60186	0.60708	0.6067	0.55064	0.5774	0.57498	0.54466	0.58925	0.54491	0.55854	0.55918	0.58224	0.59332	0.5137	0.61282	0.56249	0.54848	0.50363	0.54593	0.5323	0.55943	0.57638	0.54669	0.56377	0.59549	0.5802	0.58937	0.59625	0.55294	0.54962	0.58988	0.60798	0.57791	0.5509	0.53026
WM-800_186	0.58963	0.689	0.66238	0.63358	0.65524	0.60861	0.56071	0.69295		0.64581	0.65295	0.63384	0.62301	0.61753	0.60186	0.61345	0.61193	0.57969	0.54988	0.59766	0.58211	0.60798	0.55663	0.55536	0.616	0.61575	0.61396	0.64365	0.64505	0.59842	0.62212	0.65435	0.61664	0.63677	0.65575	0.62518	0.64263	0.59842	0.59982	0.6239	0.59702	0.60122	0.60849	0.59383	0.62199	0.63384	0.63014	0.65945	0.62556
WM-800_187	0.52567	0.63664	0.60403	0.60161	0.61638	0.60046	0.53459	0.62212		0.59001	0.59332	0.57256	0.57409	0.55931	0.54631	0.58148	0.55523	0.53242	0.52937	0.56173	0.53981	0.54593	0.52121	0.5151	0.54771	0.57956	0.58683	0.60199	0.59524	0.54975	0.55396	0.60887	0.57281	0.5737	0.60594	0.57561	0.57651	0.56733	0.53676	0.60632	0.55956	0.55791	0.56682	0.56122	0.57893	0.58071	0.56109	0.60836	0.58848
WM-800_188	0.60899	0.66289	0.56275	0.6039	0.63537	0.6039	0.59409	0.63664		0.6439	0.62288	0.62212	0.60352	0.59676	0.57014	0.60887	0.57714	0.5481	0.53039	0.56351	0.55982	0.5816	0.55013	0.54147	0.56682	0.60288	0.59422	0.54631	0.60963	0.55408	0.5774	0.55013	0.58568	0.55599	0.58479	0.59218	0.54618	0.55943	0.61804	0.61409	0.6448	0.61435	0.57472	0.58874	0.60759	0.63448	0.60734	0.6053	0.59154
WM-800_189	0.57727	0.69729	0.64518	0.62263	0.59791	0.60798	0.58097	0.63983		0.61995	0.61868	0.63206	0.60326	0.58912	0.57918	0.58504	0.59039	0.56479	0.54032	0.5881	0.5774	0.60071	0.57001	0.54784	0.62326	0.61129	0.6053	0.60199	0.63486	0.58899	0.59689	0.59014	0.59485	0.62518	0.64658	0.60938	0.61613	0.61001	0.62976	0.62683	0.63779	0.61524	0.62543	0.63779	0.62925	0.6741	0.66378	0.61307	0.61091
WM-800_190	0.56975	0.68263	0.65168	0.62072	0.6504	0.65078	0.60645	0.64161		0.60415	0.60938	0.59562	0.59027	0.58173	0.57294	0.62416	0.57625	0.59638	0.56517	0.59918	0.61142	0.56861	0.58148	0.56708	0.596	0.62874	0.64811	0.66161	0.61702	0.60836	0.62568	0.66289	0.62161	0.6448	0.65397	0.64658	0.64607	0.59817	0.60084	0.62148	0.58899	0.61435	0.6011	0.60135	0.60912	0.61855	0.61957	0.63014	0.63155
WM-800_192	0.59715	0.65473	0.57804	0.5602	0.63575	0.60211	0.6104	0.60352		0.60696	0.59766	0.62365	0.58695	0.5867	0.58912	0.60568	0.61116	0.53969	0.56631	0.57727	0.53803	0.59447	0.54185	0.54708	0.55765	0.5802	0.59957	0.50083	0.61027	0.54606	0.54771	0.49866	0.54427	0.52733	0.55956	0.57651	0.53765	0.58262	0.61664	0.60186	0.60696	0.6118	0.57192	0.56644	0.61052	0.61931	0.59447	0.55994	0.54415
WM-800_193	0.57383	0.67677	0.65397	0.62811	0.65957	0.6104	0.55829	0.68786		0.62721	0.63295	0.61677	0.60619	0.60097	0.58785	0.59829	0.60237	0.57001	0.54364	0.59129	0.57587	0.59944	0.54759	0.54478	0.60428	0.61218	0.61422	0.63409	0.64518	0.5932	0.61358	0.64314	0.60313	0.63218	0.65524	0.62428	0.63741	0.60122	0.59065	0.62301	0.58339	0.59524	0.60262	0.57893	0.61613	0.6225	0.61931	0.66556	0.62314
WM-800_194	0.57511	0.715	0.61218	0.66442	0.60364	0.64734	0.60606	0.60555		0.60759	0.62441	0.58734	0.57409	0.58288	0.57294	0.61957	0.57434	0.59957	0.5565	0.59396	0.62454	0.57536	0.58415	0.57319	0.6332	0.62518	0.63269	0.62887	0.60339	0.63893	0.596	0.61001	0.65384	0.62263	0.64925	0.62976	0.62403	0.60148	0.64441	0.61855	0.64365	0.64734	0.62263	0.59587	0.66467	0.68085	0.65091	0.60364	0.61231
WM-800_195	0.58912	0.68213	0.6183	0.61065	0.61931	0.60555	0.55472	0.58542		0.63002	0.63129	0.59791	0.57867	0.59574	0.56924	0.5918	0.55077	0.55039	0.52134	0.56389	0.57523	0.55459	0.54504	0.52707	0.65168	0.57192	0.58198	0.54899	0.56924	0.56262	0.6104	0.52975	0.57753	0.55994	0.59281	0.62963	0.55701	0.58198	0.61422	0.61345	0.63919	0.64658	0.59485	0.61193	0.63002	0.69028	0.60989	0.61269	0.62492
WM-800_196	0.56249	0.70162	0.5881	0.65843	0.59804	0.64148	0.59205	0.60275		0.60135	0.61677	0.5839	0.56975	0.576	0.56708	0.60861	0.57409	0.58861	0.54873	0.5895	0.61396	0.57128	0.57319	0.56428	0.62135	0.60976	0.61256	0.61868	0.59192	0.63104	0.57765	0.59664	0.6411	0.6183	0.65486	0.61524	0.61855	0.5932	0.63511	0.60823	0.63142	0.63728	0.61893	0.59766	0.65002	0.68748	0.64543	0.58886	0.59549
WM-800_197	0.54657	0.71079	0.64123	0.63664	0.59447	0.6755	0.59702	0.61065		0.61575	0.62645	0.59473	0.57077	0.59014	0.56173	0.60747	0.54631	0.59625	0.56377	0.58568	0.6183	0.5523	0.58619	0.57217	0.6118	0.66238	0.6755	0.63384	0.64645	0.62938	0.63741	0.62454	0.65117	0.64034	0.6532	0.63626	0.63256	0.59281	0.62645	0.58517	0.63639	0.6332	0.61995	0.59995	0.65448	0.64964	0.63231	0.63155	0.63027
WM-800_198	0.57663	0.629	0.5909	0.56924	0.65129	0.5616	0.61638	0.55434		0.56491	0.5695	0.59727	0.55854	0.54669	0.60505	0.59791	0.58466	0.58912	0.57536	0.5723	0.60619	0.57345	0.56517	0.57663	0.62275	0.55982	0.59804	0.51446	0.58899	0.55472	0.59396	0.51	0.54771	0.51866	0.5509	0.59893	0.51803	0.583	0.60275	0.59638	0.60836	0.62326	0.56861	0.58542	0.61447	0.64594	0.61689	0.58109	0.61396
WM-800_199	0.58033	0.62428	0.57893	0.61817	0.63167	0.61333	0.61638	0.5565		0.58224	0.58542	0.57944	0.53383	0.55357	0.57307	0.62275	0.55816	0.59281	0.57332	0.58249	0.6081	0.56313	0.57396	0.57039	0.58988	0.57141	0.62377	0.54822	0.58288	0.59676	0.57625	0.53421	0.5881	0.56746	0.58033	0.61842	0.56058	0.55905	0.62301	0.57409	0.59001	0.61358	0.55447	0.56772	0.61142	0.6239	0.60708	0.56096	0.57816
WM-800_200	0.57014	0.63715	0.58568	0.58122	0.68926	0.60199	0.65728	0.55918		0.58963	0.58988	0.60224	0.57472	0.56963	0.60161	0.61371	0.61282	0.59345	0.59039	0.59689	0.60161	0.59689	0.5737	0.57345	0.60836	0.58275	0.63499	0.51994	0.62467	0.56619	0.60122	0.52797	0.55561	0.53115	0.5658	0.62428	0.53281	0.61205	0.63155	0.61549	0.62467	0.62683	0.58364	0.59154	0.63932	0.64875	0.63448	0.57536	0.63091
WM-800_201	0.58466	0.72799	0.61333	0.6741	0.58874	0.64021	0.59205	0.61142		0.61129	0.61893	0.59422	0.5681	0.58428	0.57217	0.60148	0.58084	0.59434	0.56479	0.61193	0.62352	0.58937	0.58988	0.57243	0.62568	0.61409	0.61498	0.63562	0.59332	0.62849	0.5881	0.61728	0.64174	0.62925	0.66161	0.62288	0.62887	0.59625	0.63524	0.61995	0.6346	0.63728	0.61766	0.60326	0.64327	0.67461	0.64849	0.60403	0.60772
WM-800_202	0.53739	0.66658	0.58071	0.61193	0.65282	0.64276	0.66798	0.58746		0.60352	0.61052	0.596	0.57676	0.58084	0.58198	0.61078	0.58492	0.59829	0.57511	0.60581	0.61715	0.57944	0.58555	0.57243	0.58988	0.60288	0.62352	0.563	0.61689	0.58886	0.58886	0.55561	0.596	0.56045	0.60925	0.62963	0.56135	0.57625	0.6239	0.6011	0.62314	0.6146	0.57294	0.57141	0.6225	0.62581	0.629	0.57294	0.60466
WM-800_203	0.60122	0.65512	0.61078	0.60657	0.66786	0.5746	0.61982	0.58988		0.5881	0.59243	0.62645	0.57192	0.57294	0.6053	0.62021	0.59651	0.6039	0.57523	0.59969	0.63244	0.59218	0.5988	0.57217	0.63231	0.57829	0.61689	0.54134	0.61498	0.59498	0.62339	0.5393	0.56479	0.55052	0.58122	0.62811	0.54759	0.60352	0.62989	0.61677	0.63346	0.64314	0.59778	0.61001	0.63295	0.67142	0.64212	0.6132	0.63944
WM-800_204	0.56045	0.70926	0.59192	0.65117	0.59562	0.62467	0.58377	0.59613		0.60097	0.6104	0.58402	0.5588	0.57676	0.55892	0.59014	0.57714	0.57778	0.54797	0.59498	0.60734	0.57434	0.57867	0.55319	0.62479	0.5988	0.60492	0.62301	0.576	0.61116	0.56708	0.62263	0.62377	0.61027	0.64824	0.61562	0.6146	0.59842	0.62237	0.60632	0.61855	0.63244	0.61205	0.5946	0.63129	0.66671	0.63843	0.5909	0.58797
WM-800_205	0.59078	0.63588	0.60606	0.57511	0.66085	0.56759	0.62543	0.5723		0.59116	0.59715	0.61205	0.56058	0.57014	0.59766	0.59995	0.57663	0.58275	0.56198	0.57956	0.60161	0.57307	0.56772	0.55842	0.6188	0.56568	0.60008	0.52809	0.59498	0.56517	0.5974	0.52083	0.55026	0.53561	0.56606	0.60887	0.52644	0.58402	0.61078	0.59052	0.61435	0.62645	0.57268	0.58415	0.62721	0.65117	0.62823	0.58428	0.6174
WM-800_206	0.55345	0.65078	0.6081	0.60186	0.65091	0.63116	0.66888	0.5774		0.61116	0.60925	0.58772	0.55255	0.58453	0.56236	0.66569	0.62237	0.61167	0.59345	0.64594	0.61677	0.62403	0.59205	0.57918	0.59218	0.61447	0.64454	0.60415	0.60976	0.61893	0.59638	0.61396	0.62862	0.59014	0.616	0.63792	0.58198	0.55332	0.60708	0.57039	0.59078	0.60581	0.54147	0.56389	0.59842	0.62403	0.61868	0.57268	0.57995
WM-800_207	0.63371	0.66161	0.60989	0.66378	0.61078	0.61001	0.66289	0.60963		0.63804	0.64441	0.6662	0.61091	0.61549	0.64352	0.66658	0.59638	0.63002	0.62046	0.61116	0.64951	0.59103	0.61842	0.60224	0.60059	0.63282	0.64773	0.60352	0.63384	0.61409	0.58581	0.59804	0.62658	0.60454	0.62849	0.64518	0.59256	0.56466	0.62505	0.59103	0.60505	0.61753	0.56007	0.59078	0.60377	0.63206	0.63677	0.57498	0.55854
WM-800_208	0.55485	0.69448	0.61651	0.58644	0.63167	0.62059	0.63817	0.59651		0.61613	0.60861	0.59473	0.56912	0.59141	0.57485	0.62887	0.57969	0.56428	0.5523	0.59867	0.58313	0.57561	0.55676	0.55357	0.62556	0.59842	0.61779	0.61409	0.60071	0.60619	0.62594	0.63155	0.63384	0.61995	0.64288	0.67894	0.61422	0.57205	0.61944	0.59664	0.61307	0.62556	0.5932	0.58632	0.61511	0.64913	0.62237	0.59918	0.61817
WM-800_209	0.58415	0.68098	0.61664	0.61129	0.61167	0.65002	0.66085	0.58441		0.63499	0.64403	0.60925	0.59371	0.61906	0.57944	0.6267	0.62441	0.6383	0.59651	0.63804	0.64849	0.62301	0.62314	0.59957	0.60135	0.61817	0.62033	0.60403	0.59294	0.6095	0.59052	0.6174	0.64543	0.61371	0.6448	0.64416	0.59969	0.55714	0.61919	0.5909	0.60262	0.61103	0.57625	0.59332	0.60071	0.64429	0.62734	0.59065	0.58836
WM-800_210	0.56606	0.69219	0.62594	0.61715	0.58695	0.62581	0.6095	0.61001		0.62212	0.62721	0.61256	0.58785	0.58937	0.56848	0.61473	0.56937	0.58899	0.57205	0.58364	0.60033	0.56466	0.5737	0.57702	0.61715	0.60721	0.60211	0.61256	0.58466	0.60479	0.57332	0.6039	0.62734	0.61142	0.6383	0.62263	0.60861	0.56657	0.60275	0.58364	0.60173	0.59918	0.57256	0.58122	0.60428	0.64798	0.61791	0.55319	0.56772
WM-800_211	0.59944	0.66072	0.62263	0.59766	0.60823	0.61855	0.64492	0.59536		0.60275	0.61027	0.62696	0.57319	0.57434	0.59982	0.63804	0.57421	0.59638	0.60135	0.59345	0.60759	0.57243	0.58173	0.58555	0.59039	0.6002	0.62492	0.576	0.60148	0.60084	0.56071	0.56988	0.60505	0.58517	0.61129	0.61549	0.58148	0.57205	0.61256	0.58963	0.59294	0.60581	0.55612	0.57778	0.61447	0.62556	0.62862	0.54376	0.56198
WM-800_212	0.59141	0.66518	0.6081	0.58708	0.62785	0.59536	0.66824	0.58249		0.60976	0.6011	0.62747	0.58593	0.58339	0.59587	0.65371	0.61995	0.60505	0.60377	0.6397	0.61371	0.61779	0.59536	0.59294	0.57026	0.61065	0.64199	0.58364	0.6039	0.61498	0.58861	0.60441	0.61562	0.59944	0.61307	0.64429	0.59817	0.57001	0.59396	0.57893	0.59332	0.61409	0.54733	0.576	0.59409	0.62479	0.60581	0.58695	0.57192
WM-800_213	0.60211	0.62951	0.58275	0.64059	0.58785	0.61307	0.56529	0.5974		0.58441	0.58313	0.59524	0.57956	0.55192	0.58721	0.59638	0.56084	0.59817	0.58874	0.58033	0.62772	0.56186	0.58122	0.5923	0.60747	0.62862	0.65856	0.6183	0.6211	0.64263	0.5695	0.61231	0.62492	0.64097	0.60237	0.61677	0.63014	0.59052	0.59867	0.59332	0.59804	0.61779	0.57026	0.57893	0.62568	0.60925	0.60861	0.56542	0.55447
WM-800_214	0.59447	0.65269	0.63511	0.61868	0.63944	0.6332	0.63575	0.60008		0.58122	0.57778	0.62989	0.58861	0.54567	0.62135	0.63333	0.61396	0.64123	0.61715	0.62811	0.66085	0.60836	0.64034	0.6174	0.60301	0.64429	0.67397	0.63855	0.63486	0.62836	0.60352	0.62352	0.60555	0.62339	0.63499	0.62836	0.62658	0.59281	0.60186	0.60326	0.58504	0.62148	0.57294	0.56772	0.6174	0.61142	0.61549	0.59804	0.59116
WM-800_215	0.60517	0.66875	0.64123	0.65346	0.58466	0.63333	0.60989	0.59625		0.59154	0.59281	0.59715	0.59167	0.57179	0.58836	0.58517	0.57931	0.62326	0.58797	0.59613	0.64938	0.57816	0.61154	0.58186	0.60224	0.62976	0.64123	0.63448	0.62186	0.65524	0.59982	0.63575	0.62263	0.65766	0.64734	0.63588	0.64747	0.58632	0.61027	0.59511	0.57753	0.62084	0.58721	0.58046	0.61256	0.6174	0.62314	0.61205	0.59307
WM-800_216	0.59332	0.71117	0.65856	0.63448	0.62989	0.60836	0.6462	0.60211		0.65142	0.64925	0.65613	0.61677	0.62734	0.5988	0.63677	0.59562	0.60708	0.56071	0.62467	0.62747	0.59269	0.60479	0.56733	0.63269	0.62734	0.62874	0.63868	0.59918	0.61613	0.62199	0.6504	0.64263	0.64161	0.65448	0.68799	0.63295	0.57523	0.6346	0.58785	0.61345	0.62326	0.59332	0.60046	0.60734	0.64887	0.63919	0.60594	0.62403
WM-800_217	0.58925	0.66493	0.65142	0.65397	0.61689	0.63397	0.61753	0.62365		0.62989	0.629	0.67525	0.61473	0.60148	0.64747	0.67053	0.57956	0.64097	0.6095	0.60046	0.66301	0.57511	0.63409	0.60759	0.61677	0.65244	0.63906	0.60721	0.64645	0.63919	0.59944	0.59141	0.59434	0.616	0.64339	0.64072	0.61371	0.57944	0.63155	0.58466	0.61868	0.63206	0.57268	0.60708	0.62237	0.64849	0.64594	0.57065	0.55829
WM-800_218	0.60122	0.69079	0.64085	0.63983	0.64136	0.63677	0.64862	0.61422		0.62288	0.62186	0.64811	0.63231	0.59676	0.61842	0.61842	0.58441	0.62581	0.59358	0.60326	0.64136	0.58237	0.60861	0.59141	0.62798	0.66008	0.6797	0.65906	0.64811	0.64021	0.6025	0.64811	0.62594	0.65906	0.66314	0.65473	0.6555	0.59804	0.61766	0.61001	0.58988	0.62989	0.59778	0.59855	0.62072	0.6532	0.65117	0.60899	0.59574
WM-800_219	0.57804	0.64492	0.65575	0.63155	0.63792	0.65308	0.6462	0.61205		0.58861	0.59281	0.63473	0.61371	0.56542	0.61358	0.62097	0.58874	0.64059	0.59587	0.60364	0.65639	0.58364	0.62951	0.6039	0.61294	0.64021	0.65015	0.63919	0.63371	0.65346	0.60135	0.62033	0.60555	0.63053	0.6439	0.64339	0.63384	0.59829	0.61817	0.62416	0.60122	0.64492	0.59893	0.59383	0.63014	0.63409	0.63231	0.58441	0.58084
WM-800_220	0.63078	0.62123	0.59473	0.6662	0.62326	0.64429	0.60415	0.67104		0.62645	0.62339	0.60849	0.5853	0.61065	0.58734	0.58313	0.63473	0.5946	0.61142	0.62237	0.59817	0.62785	0.59192	0.5974	0.58441	0.61065	0.62301	0.57625	0.65053	0.60696	0.61549	0.58109	0.60734	0.61142	0.64365	0.61893	0.59842	0.61651	0.62938	0.63995	0.62683	0.6276	0.61243	0.64034	0.62938	0.61842	0.64161	0.62568	0.62046
WM-800_221	0.59511	0.65002	0.58937	0.60454	0.60339	0.61982	0.5616	0.5853		0.60326	0.60492	0.57689	0.57256	0.59498	0.55943	0.58046	0.59205	0.57319	0.56593	0.5816	0.576	0.56695	0.57727	0.55842	0.59918	0.58415	0.62709	0.56963	0.59842	0.59931	0.58173	0.57689	0.60262	0.60377	0.61575	0.63078	0.60135	0.60657	0.62403	0.62951	0.62326	0.62467	0.5946	0.60084	0.61014	0.62747	0.61715	0.59422	0.60326
WM-800_222	0.67002	0.62492	0.58925	0.67537	0.61333	0.6174	0.60288	0.65218		0.62224	0.63244	0.65053	0.63944	0.60262	0.6318	0.60211	0.61345	0.61333	0.59664	0.60071	0.6104	0.60963	0.59574	0.58568	0.60683	0.64225	0.62607	0.59638	0.67372	0.6188	0.5974	0.59778	0.63193	0.62275	0.6555	0.60696	0.61944	0.65308	0.64505	0.69741	0.6462	0.649	0.64046	0.64416	0.64543	0.61651	0.66314	0.5974	0.61587
WM-800_224	0.64734	0.66314	0.58224	0.67677	0.63448	0.66008	0.63256	0.64365		0.60543	0.61715	0.6318	0.61537	0.58148	0.6053	0.62772	0.58848	0.61702	0.60594	0.61396	0.62772	0.5867	0.61333	0.60148	0.59447	0.64862	0.65461	0.62123	0.64352	0.63065	0.59422	0.61511	0.64938	0.63397	0.66811	0.6132	0.62963	0.66811	0.63651	0.69538	0.64454	0.63753	0.6541	0.64811	0.64518	0.62237	0.65155	0.61078	0.62479
WM-800_225	0.6081	0.6211	0.5444	0.63448	0.60772	0.63244	0.56453	0.63167		0.58708	0.58593	0.58339	0.56262	0.5681	0.56644	0.57587	0.57383	0.57702	0.5667	0.5774	0.59039	0.58708	0.57039	0.55905	0.58695	0.6039	0.61256	0.57855	0.6462	0.60505	0.59422	0.57014	0.59218	0.59817	0.61626	0.61396	0.60466	0.60046	0.5946	0.64824	0.62072	0.59498	0.59778	0.6132	0.60555	0.60339	0.61231	0.6174	0.62161
WM-800_226	0.63346	0.65066	0.57281	0.65524	0.61931	0.62811	0.62046	0.62186		0.58555	0.59867	0.60097	0.59307	0.56848	0.58683	0.61868	0.57638	0.62084	0.60619	0.60224	0.61982	0.57345	0.61422	0.60173	0.59982	0.63957	0.65129	0.60033	0.63957	0.62518	0.6025	0.60046	0.63206	0.63155	0.65499	0.62428	0.62326	0.64441	0.61384	0.67435	0.63129	0.62224	0.62645	0.62059	0.63588	0.59625	0.61906	0.59052	0.61817
WM-800_227	0.64594	0.6504	0.56733	0.64085	0.60122	0.63065	0.56797	0.64187		0.61549	0.6211	0.60555	0.58453	0.59804	0.58734	0.5881	0.59218	0.58033	0.57574	0.59065	0.58097	0.59702	0.56835	0.56007	0.60033	0.61537	0.62543	0.57867	0.66174	0.60033	0.58071	0.5746	0.60798	0.60008	0.61995	0.60173	0.60415	0.61294	0.61358	0.65193	0.64263	0.62339	0.61384	0.63919	0.61766	0.62963	0.63766	0.61689	0.62339
WM-800_228	0.60454	0.66696	0.59447	0.62008	0.58963	0.6225	0.57294	0.59625		0.61256	0.61447	0.583	0.5737	0.6025	0.5588	0.59371	0.58198	0.57141	0.56045	0.58823	0.58937	0.57663	0.57001	0.55332	0.60581	0.60364	0.63639	0.57587	0.61613	0.60798	0.57855	0.57294	0.61575	0.59562	0.6197	0.62301	0.59715	0.61422	0.63142	0.64429	0.63193	0.64607	0.60441	0.62314	0.62492	0.6304	0.63664	0.6039	0.61893
WM-800_229	0.65779	0.62632	0.60326	0.65868	0.64365	0.6188	0.61447	0.65066		0.62862	0.63422	0.63728	0.6095	0.61294	0.61982	0.6197	0.61868	0.61957	0.64467	0.61001	0.62403	0.61842	0.6183	0.63499	0.60479	0.61052	0.6002	0.55243	0.66798	0.61868	0.64123	0.54962	0.59753	0.5723	0.59893	0.63537	0.56733	0.60798	0.63919	0.65512	0.63613	0.62135	0.58848	0.60683	0.6439	0.62785	0.62912	0.62963	0.6411
WM-800_230	0.64046	0.63307	0.59982	0.67104	0.58912	0.61804	0.56593	0.64046		0.61511	0.62645	0.61498	0.6039	0.59829	0.58925	0.6039	0.61333	0.59371	0.59638	0.62135	0.62696	0.62237	0.59766	0.60211	0.57842	0.58976	0.59422	0.56644	0.62314	0.59039	0.59256	0.5667	0.58453	0.59511	0.60441	0.58976	0.59931	0.6002	0.60441	0.62212	0.63906	0.60517	0.59676	0.59804	0.63511	0.62849	0.60033	0.62454	0.63957
WM-800_232	0.66174	0.65244	0.58135	0.68467	0.61893	0.65945	0.56415	0.68455		0.64352	0.63753	0.649	0.62314	0.61919	0.62352	0.59434	0.65486	0.6332	0.63613	0.6518	0.62772	0.6569	0.62224	0.63575	0.58186	0.60084	0.5867	0.58874	0.6267	0.60059	0.5946	0.59562	0.62033	0.63333	0.66671	0.57702	0.62556	0.61371	0.59422	0.66136	0.64925	0.59205	0.6081	0.62721	0.62072	0.63104	0.60211	0.61982	0.6397
WM-800_233	0.61218	0.6625	0.55943	0.68225	0.61562	0.65053	0.60008	0.65078		0.62084	0.62683	0.60785	0.59969	0.59817	0.58237	0.63868	0.61906	0.61447	0.63065	0.65295	0.6448	0.61931	0.60899	0.62747	0.58479	0.60976	0.61256	0.58772	0.61906	0.6025	0.58606	0.58517	0.60033	0.596	0.62862	0.61409	0.59447	0.59065	0.58441	0.62645	0.61995	0.58657	0.5946	0.5932	0.61231	0.61817	0.59001	0.62683	0.61677
WM-800_234	0.64276	0.63282	0.5551	0.67155	0.63142	0.64097	0.57319	0.66722		0.6304	0.62862	0.61358	0.60517	0.60237	0.59906	0.59638	0.61396	0.59103	0.59969	0.60938	0.59307	0.61486	0.58581	0.60097	0.58912	0.59753	0.59638	0.56275	0.63167	0.57816	0.59014	0.57205	0.59625	0.5974	0.64085	0.59906	0.6011	0.62059	0.59957	0.65422	0.63231	0.59434	0.62314	0.61817	0.629	0.62912	0.60224	0.61562	0.63129
WM-800_235	0.61282	0.59855	0.55115	0.6769	0.60008	0.62301	0.58695	0.67843		0.60543	0.60403	0.61282	0.5946	0.58148	0.58148	0.57791	0.6146	0.62887	0.62135	0.62798	0.62772	0.61001	0.61664	0.61027	0.58351	0.60326	0.57651	0.59893	0.62467	0.60925	0.57319	0.59638	0.58084	0.60352	0.64059	0.5974	0.61014	0.59065	0.57052	0.63792	0.58746	0.57281	0.59269	0.60441	0.57867	0.61103	0.58492	0.60517	0.60097
WM-800_236	0.63664	0.66544	0.57676	0.67767	0.55319	0.62747	0.65231	0.62568		0.64696	0.64709	0.62938	0.61409	0.61689	0.6039	0.65639	0.58135	0.60492	0.59676	0.59281	0.61587	0.58007	0.61078	0.60135	0.62237	0.65843	0.65868	0.61294	0.64454	0.60313	0.59651	0.5918	0.64875	0.61129	0.64785	0.63218	0.61702	0.59192	0.63626	0.62747	0.61562	0.63231	0.59358	0.62224	0.60989	0.60301	0.63193	0.5946	0.59906
WM-800_237	0.66327	0.66556	0.56772	0.65078	0.629	0.65792	0.56236	0.67958		0.67155	0.67104	0.64709	0.62874	0.6411	0.60352	0.62454	0.60912	0.59001	0.58109	0.59918	0.58517	0.60454	0.58657	0.57205	0.61842	0.61779	0.61689	0.57383	0.65461	0.60772	0.60836	0.57116	0.6095	0.58976	0.64136	0.61027	0.59027	0.60594	0.62212	0.63104	0.63409	0.60262	0.61078	0.636	0.61702	0.63142	0.60734	0.64034	0.59473
WM-800_238	0.61078	0.66824	0.55714	0.65983	0.57804	0.64671	0.576	0.65053		0.61626	0.61422	0.59689	0.59574	0.58173	0.58453	0.59753	0.57447	0.57753	0.56542	0.57995	0.58033	0.58084	0.56287	0.54835	0.6174	0.63792	0.60594	0.60301	0.6448	0.596	0.60543	0.61167	0.61982	0.61651	0.67231	0.63792	0.61779	0.61116	0.58415	0.64365	0.6146	0.6053	0.61205	0.59727	0.6225	0.62084	0.59358	0.60683	0.63983
WM-800_239	0.63779	0.67423	0.55523	0.67474	0.55829	0.62811	0.62084	0.64785		0.6346	0.636	0.61524	0.59702	0.6132	0.57103	0.64709	0.61231	0.61001	0.62212	0.62925	0.61715	0.60899	0.6197	0.62683	0.62365	0.64429	0.63588	0.60555	0.61804	0.61677	0.60594	0.59307	0.63346	0.62123	0.6662	0.63524	0.63231	0.58441	0.62428	0.62518	0.6197	0.60836	0.59409	0.61664	0.59676	0.61498	0.60989	0.59536	0.58479
WM-800_240	0.63078	0.63155	0.55472	0.66531	0.57065	0.62823	0.65206	0.63104		0.61116	0.60581	0.60339	0.59702	0.58619	0.58262	0.62568	0.59969	0.6132	0.62747	0.61842	0.61651	0.60071	0.60454	0.6188	0.60161	0.64849	0.64097	0.59383	0.62632	0.60148	0.62798	0.59383	0.61333	0.60874	0.64429	0.65193	0.60033	0.59689	0.58517	0.62811	0.59906	0.58836	0.58746	0.5881	0.59409	0.5681	0.5723	0.61371	0.60364
WM-800_241	0.63027	0.60148	0.56708	0.65346	0.5709	0.60428	0.63078	0.64237		0.62288	0.6188	0.6118	0.60403	0.5918	0.58759	0.62607	0.58237	0.58339	0.58836	0.58198	0.59052	0.58313	0.58517	0.58007	0.59498	0.62479	0.59995	0.56937	0.64008	0.57549	0.58619	0.55994	0.60645	0.57319	0.6211	0.60186	0.57039	0.5923	0.59893	0.6383	0.58823	0.59727	0.59103	0.59842	0.5918	0.56733	0.60313	0.58542	0.57396
WM-800_242	0.6727	0.69117	0.58109	0.65894	0.56975	0.64416	0.57791	0.65728		0.6439	0.64085	0.62123	0.61728	0.60849	0.59753	0.61753	0.61728	0.58517	0.59511	0.60772	0.59587	0.61791	0.58033	0.58695	0.62072	0.63511	0.64785	0.60836	0.64849	0.60619	0.59281	0.6146	0.66238	0.62224	0.65613	0.59422	0.6225	0.63932	0.64773	0.66671	0.67295	0.66123	0.64773	0.64416	0.66047	0.66403	0.65282	0.60798	0.62339
WM-800_243	0.64556	0.61001	0.55829	0.65868	0.55447	0.60173	0.62403	0.64913		0.62326	0.61868	0.60517	0.59294	0.59256	0.58428	0.616	0.58593	0.5918	0.58479	0.57982	0.58848	0.58007	0.5909	0.56823	0.60581	0.62186	0.58988	0.56402	0.6346	0.58976	0.58797	0.55816	0.60046	0.57523	0.6225	0.61269	0.58364	0.57523	0.5909	0.6253	0.56886	0.59727	0.57574	0.58046	0.59358	0.5681	0.59498	0.59269	0.58466
WM-800_244	0.52058	0.59485	0.5486	0.62632	0.58568	0.6267	0.56262	0.63435		0.56326	0.56759	0.54122	0.52121	0.5458	0.50898	0.57141	0.59014	0.6002	0.58071	0.61728	0.60364	0.57855	0.59371	0.57485	0.58976	0.6039	0.61842	0.56351	0.57956	0.57281	0.54351	0.57689	0.57587	0.59218	0.61779	0.60148	0.6011	0.53434	0.54886	0.54478	0.54058	0.54338	0.54911	0.55001	0.5458	0.54886	0.54058	0.58606	0.54797
WM-800_245	0.55701	0.66811	0.60887	0.62352	0.59409	0.6425	0.57256	0.60454		0.58135	0.58606	0.57829	0.54962	0.55803	0.55969	0.58899	0.55064	0.63613	0.55714	0.58007	0.65117	0.5458	0.6183	0.57217	0.60657	0.60046	0.62212	0.58466	0.57944	0.5788	0.56351	0.5746	0.57842	0.60301	0.61294	0.60313	0.60568	0.57574	0.58275	0.59715	0.59549	0.60352	0.58211	0.57816	0.59829	0.60899	0.57676	0.58262	0.61193
WM-800_246	0.58785	0.62377	0.56479	0.61193	0.62352	0.59078	0.59218	0.61167		0.55306	0.55994	0.57638	0.55523	0.5337	0.55956	0.57689	0.60925	0.61804	0.59625	0.62963	0.62454	0.60657	0.59753	0.5895	0.56835	0.60301	0.62556	0.56631	0.583	0.58517	0.53841	0.57332	0.59969	0.57956	0.60849	0.58453	0.58402	0.56504	0.57727	0.56186	0.55345	0.57587	0.55319	0.54529	0.57804	0.56542	0.57319	0.56695	0.55994
WM-800_247	0.57001	0.5853	0.55752	0.57956	0.59778	0.58542	0.58135	0.56988		0.55217	0.56084	0.55663	0.52644	0.53306	0.5379	0.57561	0.58746	0.61638	0.58377	0.62301	0.61294	0.58148	0.59562	0.58937	0.56045	0.58619	0.59562	0.52682	0.57625	0.54618	0.54784	0.5286	0.54899	0.54873	0.56721	0.60339	0.54325	0.52058	0.543	0.53599	0.54937	0.5588	0.51472	0.52058	0.5644	0.5444	0.55001	0.53153	0.54134
WM-800_248	0.56262	0.61868	0.60097	0.64543	0.55064	0.63664	0.5667	0.64225		0.57816	0.58058	0.57956	0.54567	0.55459	0.55255	0.57154	0.56542	0.58848	0.56313	0.59766	0.60173	0.5588	0.56695	0.56606	0.59103	0.63027	0.61014	0.61218	0.60836	0.61116	0.616	0.6002	0.58555	0.63231	0.63524	0.61384	0.64314	0.54453	0.57536	0.56224	0.59549	0.60454	0.57141	0.57065	0.59753	0.58046	0.58262	0.59294	0.60772
WM-800_249	0.56835	0.65473	0.61537	0.64034	0.55128	0.6569	0.56389	0.64505		0.60046	0.59651	0.57167	0.56873	0.57587	0.53688	0.57319	0.57472	0.59766	0.57995	0.60377	0.59918	0.56873	0.5932	0.59192	0.58211	0.62658	0.62237	0.60084	0.61142	0.58135	0.58593	0.59116	0.6002	0.62084	0.62148	0.5932	0.6253	0.56606	0.57804	0.57727	0.59332	0.60352	0.59281	0.5839	0.59727	0.58925	0.58976	0.63868	0.63715
WM-800_250	0.5658	0.63575	0.60594	0.65066	0.58797	0.64773	0.57969	0.65359		0.596	0.59294	0.5895	0.5723	0.5723	0.56058	0.57077	0.54988	0.59995	0.56772	0.57345	0.60606	0.53739	0.58899	0.57893	0.58224	0.6318	0.61587	0.62033	0.59498	0.59867	0.56924	0.61817	0.60313	0.63422	0.65626	0.59218	0.62543	0.5723	0.57472	0.58148	0.59052	0.59982	0.60262	0.59715	0.58568	0.59141	0.60211	0.59982	0.61435
WM-800_251	0.56619	0.63766	0.63397	0.62008	0.5988	0.59536	0.60747	0.62505		0.60823	0.6183	0.62467	0.60148	0.58568	0.57893	0.56236	0.55943	0.5932	0.54937	0.58823	0.61001	0.55854	0.58198	0.56262	0.59906	0.62683	0.62212	0.64798	0.61345	0.59052	0.62772	0.63282	0.59052	0.63651	0.64199	0.61001	0.63065	0.57765	0.58785	0.60415	0.59052	0.60428	0.59804	0.58721	0.6146	0.60262	0.60377	0.61282	0.63358
WM-800_252	0.58186	0.62938	0.59167	0.65142	0.61154	0.58402	0.57944	0.68365		0.58492	0.59001	0.57217	0.56912	0.56453	0.53701	0.55612	0.60899	0.62275	0.59676	0.62862	0.6118	0.59103	0.60135	0.5932	0.57294	0.62084	0.5895	0.60211	0.59804	0.59345	0.5723	0.59944	0.59001	0.63116	0.64505	0.58415	0.62658	0.57167	0.55345	0.59664	0.58007	0.57587	0.583	0.58886	0.57638	0.56568	0.57383	0.59638	0.58708
WM-800_253	0.56924	0.63728	0.60173	0.63397	0.57281	0.61231	0.61103	0.649		0.61689	0.62084	0.60912	0.58275	0.59243	0.57307	0.58377	0.58097	0.60543	0.59371	0.61842	0.60339	0.57485	0.5853	0.59294	0.54848	0.59855	0.59574	0.57319	0.58249	0.58721	0.55421	0.57765	0.58632	0.5909	0.61384	0.58721	0.58084	0.56275	0.5895	0.57753	0.59778	0.60963	0.59906	0.58275	0.59664	0.5737	0.60301	0.58899	0.58797
WM-800_255	0.57179	0.61333	0.58912	0.6211	0.59383	0.60899	0.60568	0.662		0.6239	0.64441	0.59829	0.59524	0.60288	0.57345	0.5867	0.5788	0.62224	0.62288	0.61333	0.62556	0.57447	0.60008	0.62556	0.5695	0.60033	0.5802	0.56631	0.59804	0.58861	0.57167	0.57001	0.57103	0.5723	0.61511	0.59969	0.5667	0.55243	0.56721	0.57319	0.56555	0.58173	0.56313	0.56823	0.5523	0.5695	0.57663	0.59141	0.59511
WM-800_256	0.62046	0.6183	0.58899	0.62365	0.6025	0.61231	0.6039	0.66187		0.61269	0.61613	0.62505	0.59383	0.58211	0.60288	0.62619	0.58683	0.59574	0.62811	0.61027	0.60454	0.58606	0.5774	0.60492	0.58746	0.63537	0.616	0.57383	0.6174	0.59957	0.58836	0.58772	0.5816	0.59039	0.62568	0.61753	0.58097	0.57307	0.57345	0.59332	0.54822	0.58542	0.56975	0.5709	0.5746	0.5695	0.5695	0.58759	0.57727
WM-800_257	0.58186	0.69244	0.56848	0.61944	0.59281	0.59256	0.58925	0.63333		0.62862	0.62008	0.6011	0.57358	0.59906	0.57714	0.6425	0.56975	0.59727	0.57294	0.60505	0.61626	0.56135	0.59294	0.5867	0.60683	0.58555	0.56988	0.59549	0.57345	0.59715	0.5695	0.6211	0.62963	0.61498	0.62263	0.62021	0.61384	0.59371	0.56886	0.61218	0.59702	0.5881	0.6053	0.60071	0.59422	0.61957	0.59625	0.563	0.59613
WM-800_258	0.62288	0.63371	0.56262	0.66531	0.62275	0.61269	0.60288	0.67002		0.61065	0.61613	0.61524	0.58619	0.58759	0.59141	0.60441	0.62492	0.59995	0.63435	0.64836	0.60199	0.62275	0.5881	0.61587	0.59383	0.62836	0.62263	0.59931	0.61486	0.6081	0.57804	0.60288	0.59689	0.60874	0.66862	0.61511	0.61282	0.5881	0.58339	0.60033	0.58364	0.58186	0.58135	0.58479	0.576	0.58249	0.58836	0.60505	0.60899
WM-800_259	0.62543	0.66187	0.60759	0.64097	0.56326	0.61868	0.56797	0.62658		0.6383	0.64569	0.62224	0.61549	0.61294	0.60594	0.60606	0.59014	0.59817	0.61664	0.62161	0.60849	0.59307	0.57765	0.60033	0.58925	0.62403	0.60135	0.59243	0.61498	0.59141	0.58861	0.59409	0.58836	0.59944	0.63231	0.6095	0.5895	0.56389	0.56899	0.57969	0.55765	0.59944	0.57434	0.57587	0.57154	0.56071	0.58797	0.61664	0.58848
WM-800_260	0.53969	0.67295	0.62059	0.62862	0.60772	0.6555	0.60581	0.65002		0.62237	0.63753	0.5918	0.58836	0.60594	0.56606	0.59001	0.55498	0.61524	0.59281	0.58581	0.62556	0.55612	0.60352	0.6002	0.56542	0.60887	0.58351	0.58262	0.60352	0.58377	0.56326	0.57676	0.56797	0.58262	0.62059	0.60849	0.57804	0.58657	0.57217	0.60237	0.60262	0.58721	0.58632	0.57753	0.59396	0.61842	0.57268	0.61677	0.62823
WM-800_261	0.58823	0.6969	0.60798	0.6239	0.59078	0.64518	0.5709	0.63893		0.61575	0.61804	0.58084	0.58198	0.58848	0.55383	0.57256	0.57103	0.62989	0.60466	0.60479	0.62416	0.57753	0.60632	0.61511	0.56759	0.61294	0.59473	0.57829	0.60237	0.58734	0.57804	0.57511	0.58555	0.58428	0.61218	0.60963	0.58708	0.59345	0.57116	0.61715	0.60403	0.59957	0.60364	0.59281	0.60046	0.61447	0.58823	0.62594	0.64543
WM-800_262	0.61779	0.59192	0.55701	0.60428	0.63256	0.60262	0.57969	0.62849		0.5802	0.59498	0.56198	0.5523	0.55931	0.54122	0.59205	0.60211	0.61587	0.57409	0.62709	0.60861	0.58606	0.58657	0.56479	0.56389	0.58683	0.58466	0.58912	0.56236	0.596	0.55714	0.58708	0.57625	0.5895	0.62314	0.57179	0.59434	0.54427	0.5416	0.57612	0.56606	0.56873	0.56542	0.53204	0.57778	0.53676	0.55345	0.56045	0.55612
WM-800_263	0.58695	0.65677	0.61982	0.63868	0.61065	0.63358	0.61193	0.66786		0.58441	0.59294	0.59995	0.57052	0.56759	0.55982	0.59473	0.6183	0.64976	0.61702	0.6476	0.64862	0.62135	0.62772	0.62123	0.59562	0.63295	0.63384	0.60288	0.62301	0.61498	0.59524	0.59307	0.60747	0.61562	0.65397	0.63562	0.61906	0.55447	0.58479	0.57944	0.58899	0.59906	0.57205	0.56555	0.61193	0.59307	0.60059	0.60135	0.59969
WM-800_264	0.62721	0.62505	0.57982	0.64581	0.63448	0.61078	0.5881	0.62658		0.58886	0.5988	0.58836	0.56326	0.56555	0.56479	0.6053	0.63715	0.64416	0.61243	0.65843	0.64276	0.62377	0.61868	0.60836	0.60721	0.61651	0.63435	0.59906	0.6002	0.61842	0.58874	0.5918	0.60747	0.60734	0.63244	0.62887	0.61167	0.55714	0.57676	0.57625	0.58249	0.60505	0.5481	0.5537	0.59918	0.57816	0.58415	0.57778	0.56364
WM-800_265	0.56644	0.60428	0.59192	0.59918	0.61371	0.58581	0.58963	0.65588		0.57332	0.58772	0.55268	0.54274	0.56147	0.53956	0.54937	0.5918	0.61498	0.58568	0.6095	0.61129	0.58288	0.58721	0.58861	0.5737	0.57855	0.58555	0.60441	0.56619	0.59727	0.55408	0.60326	0.57702	0.60492	0.63167	0.59039	0.61473	0.55892	0.5537	0.56873	0.57549	0.55574	0.5616	0.54504	0.58874	0.58224	0.56631	0.56453	0.563
WM-800_266	0.54886	0.63422	0.60173	0.60466	0.61078	0.64543	0.59103	0.66136		0.57905	0.58861	0.55408	0.54427	0.55829	0.5337	0.57358	0.57498	0.62416	0.55892	0.59855	0.62186	0.56377	0.59332	0.55918	0.55472	0.58542	0.56491	0.60619	0.56721	0.59664	0.57332	0.6002	0.59269	0.59804	0.62275	0.58695	0.59804	0.53918	0.56402	0.55842	0.58058	0.57472	0.56326	0.54504	0.58836	0.58198	0.58823	0.58912	0.59307
WM-800_267	0.59638	0.59893	0.5737	0.58708	0.59358	0.62747	0.5709	0.61269		0.61103	0.61779	0.58632	0.56823	0.58415	0.55842	0.58262	0.6039	0.60517	0.55892	0.62747	0.61511	0.58899	0.58364	0.55842	0.52847	0.55816	0.56364	0.56797	0.52529	0.57612	0.52886	0.54555	0.55982	0.56746	0.59371	0.56657	0.56937	0.51612	0.54784	0.5393	0.55243	0.57905	0.53472	0.52312	0.55498	0.55943	0.54886	0.56058	0.54351
WM-800_268	0.56135	0.63206	0.62288	0.59906	0.60046	0.60657	0.5932	0.65601		0.58874	0.59766	0.57179	0.55001	0.56479	0.54274	0.58033	0.58033	0.60262	0.56364	0.60313	0.61549	0.56555	0.58823	0.56721	0.57587	0.5853	0.59205	0.61728	0.57319	0.59383	0.58211	0.60275	0.59689	0.60963	0.62849	0.59702	0.60759	0.53625	0.56708	0.56338	0.57753	0.57663	0.5574	0.54618	0.59154	0.58925	0.57307	0.60033	0.59791
WM-800_269	0.57243	0.63333	0.6253	0.61473	0.61817	0.62632	0.6118	0.64123		0.59969	0.60734	0.57867	0.55778	0.57753	0.56504	0.5867	0.57905	0.63269	0.56797	0.60619	0.63995	0.57116	0.60581	0.56912	0.57052	0.58937	0.58479	0.576	0.5746	0.58937	0.5537	0.56835	0.57307	0.58988	0.62033	0.59918	0.59116	0.53599	0.57052	0.55319	0.59205	0.59778	0.56249	0.5537	0.58746	0.59409	0.58899	0.57472	0.56988
WM-800_270	0.58683	0.63766	0.63893	0.62059	0.59294	0.64378	0.56249	0.65868		0.59791	0.60899	0.58874	0.56568	0.57116	0.55523	0.57804	0.59065	0.59511	0.53663	0.61116	0.60581	0.58899	0.57523	0.54504	0.57918	0.59842	0.59129	0.61626	0.57714	0.59613	0.59409	0.6039	0.60084	0.61664	0.62874	0.58988	0.61091	0.57179	0.57421	0.5988	0.60466	0.59192	0.58734	0.57842	0.60874	0.62237	0.59332	0.60466	0.60288
WM-800_271	0.63664	0.65053	0.55154	0.61243	0.56606	0.59345	0.59294	0.59473		0.57205	0.57778	0.62696	0.5881	0.55689	0.59982	0.62467	0.57026	0.62492	0.60543	0.57791	0.63473	0.57396	0.59817	0.5932	0.61957	0.5853	0.57065	0.5709	0.60237	0.64136	0.5774	0.57179	0.61116	0.59409	0.63269	0.57702	0.60772	0.56224	0.58632	0.57409	0.59944	0.58492	0.55587	0.58186	0.58555	0.57931	0.60683	0.54962	0.57931
WM-800_272	0.61817	0.66391	0.56313	0.61371	0.65282	0.61957	0.66633	0.60161		0.6197	0.62237	0.62365	0.58861	0.5974	0.59434	0.66684	0.62416	0.60899	0.61447	0.65078	0.62518	0.61753	0.60033	0.60696	0.59498	0.62607	0.6541	0.55587	0.61345	0.6118	0.59307	0.57753	0.64798	0.58109	0.6225	0.62785	0.57893	0.57256	0.60237	0.57765	0.61715	0.62033	0.55956	0.59103	0.60313	0.58377	0.60122	0.57358	0.6002
WM-800_273	0.64989	0.6648	0.60084	0.6095	0.62811	0.59409	0.64046	0.63524		0.6439	0.63651	0.62619	0.59587	0.61498	0.60326	0.62046	0.59638	0.57702	0.57536	0.58708	0.59574	0.59332	0.56466	0.56287	0.58874	0.60849	0.6304	0.56045	0.63129	0.57332	0.58198	0.57689	0.62416	0.57154	0.61944	0.58428	0.56593	0.5802	0.63881	0.60479	0.64403	0.65091	0.58186	0.60505	0.62008	0.61078	0.64339	0.58937	0.59511
WM-800_274	0.62467	0.58925	0.55128	0.59804	0.54911	0.58453	0.60823	0.59842		0.59039	0.60976	0.62989	0.60428	0.57065	0.59931	0.63065	0.56568	0.60275	0.59243	0.5667	0.6053	0.56682	0.57855	0.59129	0.59154	0.57409	0.57294	0.55447	0.58581	0.60084	0.56861	0.54746	0.58593	0.57587	0.59957	0.58148	0.58886	0.54784	0.5709	0.55064	0.58071	0.57077	0.55141	0.56007	0.56007	0.54771	0.56848	0.53395	0.56084
WM-800_275	0.63116	0.65461	0.55434	0.60479	0.5616	0.57829	0.61027	0.57536		0.59625	0.61753	0.59817	0.5681	0.57842	0.55892	0.61473	0.59842	0.58861	0.56313	0.62263	0.60696	0.59727	0.59078	0.56377	0.57893	0.59422	0.61982	0.56835	0.5644	0.61142	0.5602	0.56924	0.61982	0.59944	0.63562	0.58441	0.59702	0.55204	0.58593	0.55523	0.58542	0.58542	0.55408	0.57689	0.58084	0.58963	0.58441	0.53242	0.55969
WM-800_276	0.64989	0.63371	0.53599	0.59001	0.57855	0.5746	0.57855	0.57804		0.60581	0.60377	0.60555	0.57434	0.57778	0.5932	0.61587	0.60071	0.62123	0.58581	0.61129	0.63014	0.60148	0.60161	0.58657	0.60301	0.60097	0.61269	0.56415	0.61167	0.6025	0.58555	0.57523	0.61269	0.56708	0.59192	0.60326	0.57472	0.5695	0.57651	0.57714	0.5816	0.60084	0.55013	0.56823	0.57625	0.58173	0.57931	0.55026	0.57001
WM-800_277	0.67168	0.65282	0.58173	0.6211	0.61549	0.60161	0.60823	0.62747		0.6276	0.63129	0.64734	0.61473	0.60734	0.62938	0.636	0.61409	0.62084	0.59345	0.6053	0.63027	0.6197	0.59931	0.59294	0.6118	0.60861	0.62174	0.58173	0.63651	0.61498	0.58479	0.59676	0.65257	0.60517	0.65142	0.583	0.6053	0.59817	0.6239	0.60505	0.65512	0.62237	0.57753	0.62441	0.61638	0.62441	0.629	0.57816	0.61154
WM-800_278	0.59536	0.629	0.54236	0.57969	0.58504	0.58797	0.62594	0.61027		0.57574	0.58683	0.60555	0.56988	0.55548	0.56708	0.61193	0.56249	0.59676	0.59498	0.59192	0.59944	0.5658	0.58033	0.60887	0.57434	0.59715	0.65066	0.56924	0.5946	0.59867	0.55943	0.57307	0.62428	0.59536	0.6346	0.57281	0.59116	0.54147	0.58874	0.56326	0.57982	0.59422	0.5495	0.57931	0.55931	0.56186	0.59167	0.54567	0.58007
WM-800_279	0.56109	0.5918	0.52236	0.61205	0.58415	0.57256	0.57396	0.62518		0.57167	0.57358	0.56326	0.55217	0.55204	0.5523	0.55676	0.53841	0.57154	0.55931	0.56007	0.5551	0.53918	0.54529	0.56033	0.54542	0.57256	0.56823	0.54899	0.57358	0.54007	0.52669	0.54453	0.55268	0.56262	0.59269	0.57498	0.56593	0.52529	0.50784	0.53943	0.52389	0.53026	0.5309	0.51204	0.53459	0.52707	0.51255	0.54988	0.55052
WM-800_280	0.56593	0.61715	0.5337	0.58198	0.65461	0.61001	0.6188	0.66238		0.56135	0.56963	0.58453	0.56772	0.54822	0.58046	0.58746	0.56835	0.58683	0.58874	0.5932	0.58237	0.56084	0.56708	0.57944	0.57243	0.61638	0.62174	0.5774	0.62594	0.56899	0.56224	0.56453	0.56479	0.56377	0.60555	0.60275	0.57205	0.57905	0.54504	0.59065	0.56058	0.56186	0.57944	0.53	0.60046	0.5495	0.54606	0.59129	0.58976
WM-800_281	0.56338	0.62556	0.53892	0.59893	0.63728	0.58351	0.61154	0.62237		0.56402	0.56759	0.55294	0.54262	0.53765	0.55574	0.56772	0.55052	0.56186	0.56007	0.5746	0.55842	0.54669	0.54644	0.54873	0.55816	0.61422	0.59995	0.57141	0.60798	0.5644	0.5495	0.56224	0.56504	0.5509	0.58581	0.58797	0.55803	0.58122	0.54032	0.58925	0.56848	0.55931	0.57332	0.52924	0.60696	0.54822	0.54644	0.59409	0.58441
WM-800_282	0.54822	0.63511	0.56517	0.6211	0.63384	0.61511	0.59141	0.62938		0.59154	0.59141	0.55574	0.5588	0.56402	0.52797	0.55829	0.57332	0.5974	0.56173	0.59817	0.57956	0.56644	0.57345	0.56109	0.55332	0.59269	0.55663	0.58899	0.57753	0.57026	0.56415	0.58746	0.58097	0.5737	0.60657	0.60288	0.57281	0.56096	0.52198	0.58568	0.57956	0.53943	0.57217	0.53905	0.57867	0.55816	0.5323	0.61282	0.60543
WM-800_283	0.58479	0.63307	0.55306	0.61944	0.59676	0.58415	0.63014	0.59371		0.58861	0.59753	0.56861	0.54644	0.55969	0.56186	0.6188	0.58912	0.56326	0.57447	0.62148	0.57319	0.58823	0.54975	0.55791	0.58046	0.59766	0.64365	0.55714	0.58937	0.57855	0.53727	0.5495	0.60887	0.55536	0.60199	0.58874	0.55498	0.55281	0.58377	0.56338	0.56823	0.60008	0.53816	0.55268	0.58326	0.56389	0.57778	0.54759	0.52542
WM-800_284	0.54058	0.63804	0.56899	0.65652	0.63855	0.66493	0.61167	0.64403		0.60173	0.60071	0.57128	0.57319	0.57447	0.54453	0.57472	0.6081	0.61575	0.57409	0.64085	0.59371	0.60428	0.58925	0.58033	0.55892	0.62288	0.60326	0.59052	0.60097	0.58848	0.57243	0.60466	0.61231	0.59893	0.63702	0.58746	0.60186	0.58657	0.55294	0.60543	0.60568	0.56389	0.59766	0.55867	0.61014	0.57077	0.5565	0.6211	0.63371
WM-800_285	0.54351	0.64097	0.5393	0.62123	0.61409	0.62441	0.56568	0.66989		0.5918	0.59434	0.55905	0.55447	0.5602	0.52746	0.55268	0.55778	0.57816	0.54491	0.58886	0.56619	0.55892	0.55943	0.5509	0.56071	0.60938	0.61486	0.59243	0.58925	0.56147	0.55727	0.58148	0.59906	0.5923	0.64212	0.58211	0.59689	0.56504	0.53472	0.57281	0.56848	0.55408	0.5723	0.55676	0.56784	0.5616	0.53981	0.57714	0.59817
WM-800_287	0.54937	0.63231	0.5681	0.64951	0.62849	0.64008	0.56619	0.64798		0.59625	0.60543	0.56529	0.55459	0.56568	0.53829	0.55013	0.56772	0.57714	0.55383	0.59625	0.57103	0.5574	0.55574	0.55701	0.56695	0.61052	0.62224	0.60313	0.59281	0.56848	0.54975	0.5974	0.59766	0.60046	0.64836	0.58415	0.60517	0.56937	0.55026	0.57931	0.57842	0.57447	0.57855	0.55294	0.57969	0.56555	0.54644	0.58937	0.5709
WM-800_288	0.58033	0.59192	0.53854	0.57855	0.65843	0.58466	0.56695	0.58148		0.57294	0.57319	0.5881	0.55052	0.54975	0.55829	0.62237	0.55332	0.59753	0.55523	0.56797	0.60186	0.54771	0.57383	0.55319	0.62021	0.56211	0.59536	0.5365	0.59039	0.58581	0.59052	0.53969	0.54848	0.54402	0.57268	0.58632	0.55128	0.5918	0.57523	0.60683	0.60224	0.58734	0.6011	0.58988	0.6067	0.59078	0.56695	0.61702	0.62912
WM-800_289	0.64531	0.62377	0.58097	0.62033	0.64518	0.60084	0.61027	0.61001		0.61473	0.61205	0.62976	0.59676	0.58861	0.59625	0.62352	0.61129	0.61562	0.59307	0.60912	0.62849	0.60772	0.60148	0.60148	0.629	0.61855	0.62645	0.57243	0.62556	0.62454	0.61651	0.59039	0.61626	0.6002	0.61842	0.6067	0.61269	0.59867	0.61294	0.61562	0.61842	0.62874	0.58988	0.59957	0.63677	0.6067	0.60632	0.61791	0.62148
WM-800_290	0.64722	0.65168	0.56058	0.62925	0.65728	0.62263	0.58555	0.61014		0.60148	0.60683	0.61766	0.58058	0.58326	0.59358	0.60211	0.58568	0.60606	0.59243	0.58224	0.61931	0.58186	0.5932	0.58644	0.63881	0.62734	0.61677	0.56733	0.64276	0.60747	0.60912	0.53599	0.57319	0.55281	0.58925	0.6225	0.56988	0.60135	0.60224	0.61205	0.5923	0.61702	0.59524	0.59447	0.62161	0.62008	0.59307	0.65129	0.59473
WM-800_291	0.65473	0.63384	0.61142	0.64581	0.64518	0.61779	0.63358	0.61129		0.60989	0.61906	0.63358	0.59052	0.59269	0.59817	0.5988	0.60798	0.63014	0.58262	0.60696	0.63193	0.60619	0.60925	0.5881	0.63868	0.60887	0.64378	0.58644	0.62288	0.62683	0.60046	0.57536	0.62925	0.60632	0.6448	0.59702	0.61575	0.59651	0.62963	0.61524	0.63269	0.63116	0.59103	0.60849	0.63537	0.6225	0.62683	0.61256	0.629
WM-800_292	0.63639	0.60721	0.57842	0.62326	0.63206	0.58848	0.6025	0.59587		0.60326	0.59804	0.61524	0.57753	0.57969	0.58135	0.59664	0.59422	0.60721	0.59205	0.59422	0.61893	0.59167	0.5946	0.60211	0.62709	0.61791	0.60912	0.56249	0.62008	0.61409	0.61078	0.56211	0.6118	0.57294	0.60173	0.60568	0.58351	0.57905	0.59893	0.58186	0.57791	0.59842	0.56644	0.58441	0.61027	0.58695	0.59524	0.62326	0.60211
WM-800_293	0.65015	0.6462	0.59396	0.64301	0.62301	0.62645	0.59791	0.62632		0.61791	0.62224	0.6276	0.59664	0.59727	0.6053	0.60594	0.58772	0.62059	0.59027	0.59014	0.63893	0.58542	0.61091	0.59129	0.66888	0.6476	0.62862	0.59511	0.65218	0.6332	0.62084	0.56759	0.596	0.59192	0.63499	0.61702	0.60606	0.58988	0.61715	0.60747	0.61129	0.62619	0.59676	0.60173	0.629	0.62301	0.61282	0.63435	0.59039
WM-800_294	0.62377	0.5932	0.5472	0.56211	0.67474	0.55982	0.55179	0.57931		0.5918	0.60033	0.60594	0.57396	0.5709	0.56988	0.60696	0.56912	0.57931	0.55752	0.57816	0.59944	0.56389	0.56873	0.58466	0.61447	0.5588	0.56529	0.53306	0.57587	0.5602	0.59702	0.52172	0.56568	0.52784	0.55689	0.59281	0.53701	0.56772	0.58581	0.5788	0.57014	0.5853	0.57753	0.59065	0.58721	0.59103	0.57676	0.61842	0.60543
WM-800_295	0.68786	0.67818	0.63358	0.68467	0.56593	0.57434	0.57319	0.58683		0.57077	0.58364	0.5774	0.56415	0.55931	0.56364	0.61333	0.59651	0.64327	0.60759	0.60721	0.66607	0.5895	0.64034	0.61294	0.64034	0.68429	0.63575	0.60415	0.66505	0.63919	0.60415	0.59804	0.5909	0.61167	0.6197	0.67028	0.62619	0.60033	0.62607	0.6067	0.63562	0.64709	0.58173	0.57523	0.63792	0.59141	0.61078	0.60772	0.58657
WM-800_296	0.69372	0.64964	0.67066	0.68174	0.56695	0.56517	0.56606	0.58848		0.59676	0.61027	0.59702	0.58186	0.58033	0.58249	0.60071	0.60313	0.63893	0.59332	0.59205	0.6555	0.60161	0.62212	0.59689	0.64059	0.64199	0.60186	0.58772	0.65792	0.61702	0.6053	0.57116	0.56045	0.59664	0.60912	0.63333	0.60798	0.59014	0.61982	0.61001	0.63957	0.65269	0.57294	0.57893	0.64607	0.60428	0.61817	0.58937	0.58657
WM-800_297	0.69563	0.63307	0.66875	0.67856	0.5537	0.54657	0.56389	0.56593		0.57982	0.59065	0.58721	0.56963	0.56542	0.57077	0.57243	0.57549	0.61944	0.57842	0.56542	0.64161	0.57485	0.59931	0.5802	0.63868	0.63486	0.60466	0.57638	0.64263	0.60008	0.59931	0.56619	0.57663	0.59524	0.59129	0.63244	0.60708	0.5895	0.59791	0.61027	0.61435	0.63613	0.57727	0.5802	0.62862	0.58797	0.60059	0.59867	0.59154
WM-800_298	0.66696	0.6797	0.64543	0.7127	0.56772	0.57472	0.59829	0.59473		0.58988	0.59995	0.59753	0.58581	0.57574	0.58313	0.61906	0.58644	0.65218	0.62543	0.61473	0.67588	0.59103	0.64021	0.63193	0.62454	0.69283	0.63702	0.59625	0.67474	0.64301	0.61931	0.59039	0.5932	0.6039	0.61957	0.65983	0.61511	0.60364	0.62033	0.61842	0.64378	0.65766	0.5839	0.58899	0.6397	0.59345	0.62237	0.60989	0.61027
WM-800_299	0.72047	0.67002	0.65703	0.68684	0.55332	0.56224	0.56619	0.59829		0.60759	0.61396	0.60403	0.58173	0.58517	0.58288	0.59791	0.57409	0.60313	0.56937	0.56593	0.6225	0.57612	0.58848	0.57625	0.64429	0.64187	0.61396	0.59511	0.65486	0.60785	0.61345	0.58759	0.59676	0.61638	0.62454	0.63932	0.6239	0.60173	0.62212	0.6346	0.64454	0.6476	0.58861	0.60657	0.6369	0.61142	0.63155	0.61294	0.62594
WM-800_300	0.6625	0.67066	0.66913	0.67818	0.5458	0.55689	0.5895	0.56772		0.58772	0.59957	0.59422	0.57842	0.57561	0.57676	0.60785	0.56682	0.64773	0.60097	0.59052	0.66773	0.56708	0.62823	0.60594	0.63014	0.66301	0.62632	0.59447	0.64581	0.63002	0.60071	0.58313	0.58836	0.61142	0.6132	0.67206	0.62288	0.57829	0.60505	0.60466	0.61587	0.64161	0.56224	0.57192	0.62581	0.59065	0.61422	0.5839	0.58848
WM-800_301	0.53892	0.56644	0.60747	0.55854	0.68251	0.55255	0.53268	0.54389		0.55498	0.54835	0.53714	0.52975	0.53013	0.52835	0.57116	0.54631	0.5351	0.50376	0.55752	0.53523	0.53943	0.5114	0.50121	0.57867	0.55612	0.54924	0.5351	0.5695	0.50338	0.60135	0.55128	0.54045	0.49242	0.50885	0.57855	0.50656	0.55421	0.55243	0.56364	0.55217	0.59778	0.5616	0.5481	0.56759	0.5458	0.55943	0.61537	0.63129
WM-800_302	0.61524	0.63014	0.58033	0.61613	0.64161	0.6462	0.61638	0.58657		0.59829	0.5932	0.57536	0.55727	0.56428	0.54669	0.6211	0.61562	0.61231	0.59269	0.64454	0.62314	0.60785	0.5918	0.59154	0.60364	0.62989	0.6304	0.60173	0.60912	0.6095	0.61804	0.59434	0.61282	0.55918	0.59256	0.61982	0.57039	0.56338	0.58899	0.57944	0.58428	0.62454	0.58899	0.57154	0.59167	0.56695	0.60632	0.63702	0.61205
WM-800_303	0.51472	0.55115	0.55383	0.6011	0.64072	0.57727	0.53383	0.57192		0.52567	0.51968	0.51943	0.51306	0.49624	0.49509	0.53905	0.5444	0.54606	0.53281	0.563	0.5416	0.54071	0.51892	0.54223	0.55599	0.5602	0.55969	0.55778	0.56428	0.54109	0.58326	0.5444	0.55982	0.4956	0.52363	0.57485	0.5058	0.52414	0.51089	0.58466	0.52325	0.55548	0.54937	0.52351	0.53255	0.50924	0.52363	0.60772	0.58492
WM-800_304	0.54797	0.58759	0.56135	0.59498	0.63613	0.57982	0.55243	0.54962		0.54109	0.54899	0.53408	0.52236	0.5216	0.51115	0.54962	0.53816	0.53676	0.51	0.55281	0.56198	0.54045	0.51548	0.50936	0.57434	0.5788	0.5946	0.54644	0.5737	0.54262	0.57663	0.53102	0.57714	0.50185	0.51306	0.57052	0.5114	0.57026	0.57638	0.59332	0.56415	0.60683	0.58619	0.55663	0.58886	0.57905	0.57944	0.60747	0.58542
WM-800_305	0.59205	0.58683	0.62441	0.58033	0.68238	0.59944	0.57536	0.58504		0.56389	0.57753	0.57969	0.5444	0.53535	0.54657	0.57931	0.55905	0.53727	0.51344	0.56682	0.55204	0.55625	0.52656	0.51433	0.61804	0.563	0.61779	0.5788	0.59574	0.54147	0.63002	0.55943	0.56682	0.54911	0.5853	0.59918	0.55141	0.56555	0.56249	0.58517	0.56861	0.59817	0.58339	0.58759	0.57217	0.59358	0.5853	0.63715	0.65856
WM-800_306	0.59715	0.61562	0.56007	0.6039	0.60275	0.61142	0.59549	0.57804		0.57893	0.57167	0.56746	0.54185	0.54631	0.5402	0.60339	0.59014	0.57549	0.56619	0.61218	0.58721	0.57905	0.55574	0.56415	0.57702	0.60211	0.60632	0.61243	0.58428	0.58797	0.58772	0.60619	0.61511	0.55154	0.58058	0.5895	0.56147	0.52988	0.5551	0.54555	0.54962	0.58899	0.55447	0.54262	0.55663	0.54771	0.58861	0.61345	0.59715
WM-800_308	0.56122	0.59167	0.58504	0.54759	0.61689	0.57294	0.51905	0.58734		0.57893	0.58211	0.57205	0.57816	0.55931	0.55396	0.56631	0.54848	0.56491	0.54975	0.55332	0.56389	0.543	0.54975	0.55701	0.56326	0.54567	0.53115	0.55357	0.5909	0.52338	0.57625	0.52695	0.53918	0.52669	0.53421	0.55013	0.5444	0.57307	0.54899	0.57855	0.57116	0.5495	0.59281	0.56835	0.57472	0.60657	0.56084	0.6039	0.63715
WM-800_309	0.57574	0.60517	0.59638	0.53765	0.58237	0.59078	0.52529	0.59218		0.58109	0.5918	0.56759	0.57663	0.56071	0.55281	0.54593	0.55982	0.56975	0.57256	0.56542	0.56963	0.56109	0.55612	0.58288	0.57167	0.56873	0.55778	0.5486	0.596	0.52975	0.56733	0.52873	0.53191	0.52491	0.54771	0.54733	0.53459	0.57816	0.5616	0.59078	0.59842	0.54529	0.6104	0.57587	0.58186	0.60403	0.5774	0.59982	0.6132
WM-800_310	0.56479	0.59065	0.54223	0.53497	0.68098	0.58109	0.543	0.54083		0.54134	0.5286	0.54962	0.51854	0.51472	0.51663	0.56275	0.55956	0.53867	0.51522	0.5723	0.52847	0.5658	0.51752	0.50987	0.56784	0.53497	0.57549	0.54313	0.57052	0.51446	0.56555	0.54427	0.58109	0.50822	0.53867	0.54516	0.52172	0.56619	0.54427	0.5802	0.57179	0.55204	0.56657	0.54924	0.57256	0.59651	0.56835	0.57409	0.63371
WM-800_311	0.56937	0.58734	0.57498	0.53051	0.63651	0.58071	0.54657	0.576		0.54669	0.55574	0.56797	0.55141	0.53561	0.56007	0.57714	0.56058	0.56644	0.58517	0.56593	0.56797	0.55154	0.55103	0.57485	0.58479	0.55001	0.54937	0.54899	0.58734	0.53204	0.5802	0.5309	0.54415	0.52045	0.53752	0.55867	0.53803	0.58683	0.55357	0.58415	0.56924	0.56109	0.6011	0.57421	0.58886	0.60466	0.56937	0.58899	0.63104
WM-800_312	0.60874	0.59243	0.57804	0.58415	0.59549	0.55778	0.4849	0.5565		0.57268	0.56899	0.54733	0.55077	0.53892	0.52185	0.55918	0.51586	0.58262	0.5495	0.53574	0.57625	0.51777	0.5667	0.55994	0.58976	0.5588	0.54606	0.54274	0.58109	0.51816	0.59332	0.51816	0.52491	0.52453	0.51981	0.55345	0.54338	0.56479	0.54822	0.57969	0.57116	0.58262	0.56262	0.56135	0.55752	0.59205	0.55867	0.62059	0.64671
WM-800_314	0.55561	0.55459	0.50618	0.51905	0.65206	0.58122	0.55982	0.5839		0.54848	0.53994	0.54733	0.54708	0.5216	0.54427	0.57816	0.57026	0.53102	0.54682	0.58593	0.52758	0.576	0.51242	0.53752	0.57421	0.55052	0.58198	0.53523	0.57523	0.50682	0.59243	0.54593	0.53408	0.51765	0.53969	0.57472	0.52618	0.54669	0.50809	0.56848	0.54733	0.55676	0.55867	0.53574	0.54466	0.53217	0.50643	0.61307	0.62301
WM-800_315	0.59702	0.60925	0.59562	0.53459	0.60747	0.59944	0.55268	0.6025		0.58441	0.5923	0.59154	0.57931	0.56364	0.58351	0.57816	0.57778	0.57842	0.59893	0.58339	0.58173	0.57804	0.56504	0.59549	0.57549	0.57753	0.58084	0.54644	0.60747	0.54351	0.57128	0.52516	0.53676	0.53548	0.55561	0.55587	0.54975	0.59396	0.57778	0.60008	0.60657	0.56033	0.61779	0.58224	0.59524	0.6039	0.58249	0.58861	0.60632
WM-800_316	0.59269	0.56963	0.55434	0.5644	0.68378	0.55854	0.58823	0.57561		0.56644	0.55867	0.57714	0.56211	0.54325	0.55638	0.58415	0.58823	0.55982	0.5509	0.60326	0.55663	0.59893	0.54274	0.56606	0.58275	0.55867	0.5658	0.53051	0.58492	0.55357	0.61422	0.53612	0.56886	0.52172	0.58084	0.58466	0.52988	0.57077	0.56389	0.58555	0.58517	0.57307	0.57714	0.57587	0.57663	0.55306	0.56135	0.5932	0.64492
WM-800_317	0.62683	0.6188	0.59218	0.58836	0.6662	0.60148	0.58351	0.56912		0.58976	0.58339	0.56772	0.56058	0.56236	0.56924	0.6132	0.60555	0.64734	0.61243	0.6332	0.64403	0.60415	0.61931	0.61435	0.5709	0.62632	0.58886	0.56236	0.61447	0.62072	0.58466	0.55294	0.58237	0.56198	0.5788	0.59307	0.57243	0.5481	0.57014	0.57574	0.58632	0.58886	0.54402	0.53344	0.58326	0.56007	0.57905	0.6081	0.59587
WM-800_318	0.57905	0.62568	0.56899	0.60887	0.66773	0.63422	0.62008	0.60466		0.58415	0.57256	0.57753	0.55676	0.55931	0.56287	0.59281	0.58644	0.57561	0.57485	0.60543	0.57421	0.5895	0.55956	0.56453	0.5337	0.59256	0.61142	0.55765	0.58861	0.57944	0.57804	0.57243	0.6025	0.56428	0.62365	0.58071	0.56504	0.56479	0.56287	0.59027	0.59192	0.56173	0.58695	0.56186	0.58224	0.56364	0.55956	0.62174	0.64416
WM-800_319	0.56491	0.5946	0.54376	0.58428	0.65626	0.60033	0.58886	0.58173		0.53816	0.52669	0.54504	0.52134	0.50682	0.52147	0.58466	0.5658	0.58249	0.56873	0.59727	0.57931	0.57116	0.56644	0.56963	0.52007	0.57294	0.5723	0.53778	0.57612	0.58644	0.55918	0.54096	0.5709	0.53306	0.59205	0.5458	0.53421	0.54211	0.52618	0.57689	0.59549	0.54529	0.5495	0.5221	0.58097	0.55778	0.53242	0.58084	0.64989
WM-800_320	0.58836	0.55663	0.53204	0.55829	0.66391	0.56262	0.57829	0.56453		0.55943	0.54631	0.56364	0.55001	0.53332	0.54466	0.56784	0.59918	0.56657	0.54899	0.61906	0.56045	0.61511	0.55357	0.54071	0.53434	0.56211	0.57396	0.52389	0.56708	0.54644	0.57077	0.52287	0.56377	0.51701	0.57714	0.56084	0.53102	0.54211	0.53535	0.56988	0.55077	0.54797	0.54975	0.54071	0.54911	0.5244	0.53727	0.57956	0.61587
WM-800_321	0.6448	0.60008	0.54848	0.63065	0.576	0.57447	0.56122	0.57918		0.56338	0.56619	0.5746	0.56415	0.54083	0.55892	0.5974	0.56988	0.59434	0.57804	0.59039	0.5881	0.57319	0.58148	0.58262	0.56402	0.58402	0.58492	0.57523	0.58122	0.60122	0.5723	0.59039	0.60785	0.6104	0.636	0.57663	0.60785	0.51153	0.53446	0.53981	0.54695	0.54759	0.51242	0.54466	0.53395	0.5323	0.55179	0.58084	0.61409
WM-800_322	0.60683	0.61435	0.58441	0.55956	0.71423	0.57536	0.54504	0.57995		0.60059	0.59358	0.57829	0.56147	0.56975	0.5695	0.61307	0.56848	0.60734	0.57434	0.58683	0.59014	0.56428	0.57867	0.57625	0.59982	0.56071	0.53752	0.53727	0.59485	0.55803	0.59205	0.51803	0.54007	0.51599	0.54058	0.59154	0.53102	0.56657	0.55676	0.57944	0.57001	0.57931	0.57167	0.57039	0.57995	0.60173	0.58428	0.63104	0.64416
WM-800_323	0.60161	0.60339	0.53497	0.60313	0.62607	0.60339	0.52529	0.5932		0.53663	0.54313	0.53357	0.54147	0.52223	0.52656	0.5481	0.57995	0.63384	0.59766	0.59727	0.62441	0.56224	0.62912	0.60211	0.55829	0.60517	0.56033	0.59052	0.60632	0.60135	0.57434	0.56759	0.57358	0.54351	0.57702	0.58708	0.57116	0.55281	0.56122	0.57702	0.57842	0.54746	0.56249	0.53472	0.55115	0.53535	0.5565	0.58479	0.55638
WM-800_324	0.58071	0.60288	0.53039	0.58836	0.58542	0.57268	0.56326	0.55816		0.53204	0.53383	0.54453	0.53039	0.51204	0.51892	0.54708	0.54618	0.55306	0.53956	0.56873	0.54848	0.55332	0.54911	0.53701	0.54911	0.54682	0.56377	0.55459	0.54287	0.57396	0.55154	0.55306	0.61142	0.56606	0.62161	0.55281	0.56211	0.52682	0.52682	0.54988	0.55599	0.53803	0.5221	0.5458	0.54185	0.54937	0.54797	0.55434	0.60874
WM-800_325	0.56975	0.62607	0.5565	0.61728	0.65894	0.61358	0.6095	0.59715		0.57103	0.56033	0.56759	0.5458	0.54198	0.55141	0.58313	0.57192	0.56529	0.5602	0.5932	0.56542	0.57676	0.55052	0.55243	0.52975	0.58976	0.58925	0.57587	0.58734	0.59447	0.56517	0.5746	0.61027	0.54427	0.59906	0.57689	0.55612	0.55447	0.55294	0.576	0.59014	0.5565	0.57128	0.54567	0.5802	0.55931	0.54669	0.5946	0.62365
WM-800_326	0.61562	0.57472	0.57409	0.62288	0.61256	0.60046	0.63893	0.60466		0.61129	0.616	0.63626	0.60161	0.59664	0.61027	0.62594	0.59766	0.57294	0.58632	0.59141	0.57765	0.59116	0.56568	0.56644	0.60084	0.60199	0.5788	0.55217	0.62912	0.56364	0.58772	0.53242	0.576	0.54262	0.58734	0.5923	0.55357	0.61486	0.59052	0.60989	0.59995	0.6211	0.61256	0.5918	0.60403	0.57625	0.60084	0.59358	0.59855
WM-800_327	0.5774	0.55357	0.57944	0.57039	0.65346	0.54848	0.56275	0.60352		0.59243	0.59829	0.59192	0.56784	0.56746	0.58466	0.62021	0.57077	0.53039	0.57409	0.57804	0.54083	0.56619	0.51866	0.55179	0.59154	0.56682	0.58517	0.55115	0.61333	0.53204	0.61218	0.53778	0.55956	0.52414	0.57498	0.59039	0.5221	0.57383	0.5588	0.57829	0.57905	0.60148	0.58148	0.58632	0.57294	0.57345	0.58683	0.61893	0.61307
WM-800_328	0.58721	0.56606	0.55052	0.62798	0.58211	0.60262	0.63295	0.59447		0.5881	0.58772	0.61142	0.57065	0.56759	0.58033	0.6081	0.56861	0.58148	0.59855	0.57893	0.57778	0.56287	0.57676	0.58122	0.56759	0.60632	0.58504	0.54147	0.61855	0.56033	0.57179	0.50911	0.56313	0.53242	0.57026	0.57702	0.53281	0.58721	0.58071	0.60479	0.59294	0.60606	0.58759	0.57714	0.58683	0.56415	0.58708	0.5918	0.58046
WM-800_329	0.58046	0.58237	0.59256	0.59587	0.67397	0.58797	0.583	0.61231		0.59243	0.58734	0.57409	0.58224	0.56071	0.54555	0.57867	0.58377	0.55956	0.53854	0.58734	0.57256	0.59141	0.5458	0.53994	0.60301	0.59536	0.59205	0.54962	0.62123	0.52809	0.62377	0.56135	0.55778	0.57498	0.6011	0.60581	0.56937	0.58186	0.56198	0.60161	0.59638	0.61052	0.6118	0.5988	0.58364	0.58313	0.58593	0.63575	0.67958
WM-800_330	0.56479	0.53879	0.57587	0.59001	0.63932	0.5537	0.61307	0.5881		0.59269	0.59396	0.60275	0.57294	0.56873	0.57918	0.61575	0.57434	0.54924	0.56695	0.57944	0.54899	0.58249	0.54325	0.55396	0.59664	0.5737	0.56593	0.54733	0.62008	0.52797	0.62033	0.50682	0.5486	0.53051	0.55663	0.60632	0.5337	0.58912	0.5709	0.60186	0.56479	0.58619	0.58772	0.60008	0.57409	0.58058	0.57982	0.61065	0.62084
WM-800_331	0.62607	0.60976	0.58542	0.61473	0.6304	0.63511	0.57536	0.61842		0.66403	0.66059	0.60517	0.61052	0.6267	0.57638	0.629	0.59855	0.55319	0.5537	0.61893	0.57434	0.59664	0.54389	0.55625	0.62683	0.59332	0.60084	0.55536	0.59154	0.54873	0.62607	0.54338	0.58644	0.54325	0.59944	0.60708	0.53969	0.5895	0.60632	0.60135	0.61804	0.63753	0.59039	0.62365	0.57816	0.60377	0.60466	0.63728	0.63397
WM-800_332	0.61944	0.62568	0.60326	0.64505	0.59842	0.62912	0.65448	0.60428		0.64416	0.63792	0.63409	0.59103	0.6095	0.60364	0.66212	0.61205	0.58976	0.59676	0.62976	0.60377	0.61728	0.57077	0.58823	0.56619	0.60441	0.61728	0.56631	0.61269	0.59957	0.57791	0.5681	0.6132	0.59218	0.62976	0.60619	0.59613	0.57281	0.59116	0.58542	0.60084	0.60377	0.57294	0.61817	0.58453	0.58823	0.60619	0.57714	0.60084
WM-800_333	0.63511	0.63932	0.58632	0.65091	0.60199	0.61524	0.6518	0.60772		0.61995	0.60861	0.61906	0.59651	0.58619	0.61307	0.65269	0.61103	0.60594	0.63053	0.62709	0.62505	0.61078	0.58479	0.61651	0.57918	0.5918	0.61396	0.60505	0.61473	0.61422	0.59931	0.59613	0.64569	0.59485	0.62467	0.61919	0.59842	0.58186	0.60683	0.61154	0.59332	0.63473	0.60403	0.61587	0.58249	0.59957	0.63218	0.60759	0.59434
WM-800_334	0.57574	0.59243	0.55268	0.56542	0.65142	0.60976	0.60211	0.60441		0.61677	0.61613	0.59447	0.58606	0.59307	0.55982	0.59995	0.60657	0.54262	0.54351	0.62097	0.55854	0.60721	0.5272	0.55039	0.58632	0.56912	0.60186	0.55803	0.57995	0.54262	0.5988	0.55294	0.59358	0.53739	0.59281	0.59957	0.53969	0.56377	0.57154	0.57383	0.60122	0.59549	0.57345	0.6081	0.5588	0.58097	0.5895	0.60696	0.6118
WM-800_335	0.58963	0.64454	0.59014	0.64683	0.60084	0.61855	0.58963	0.61524		0.60619	0.60798	0.60721	0.5802	0.58517	0.56593	0.56975	0.5909	0.59995	0.59702	0.61868	0.61256	0.60301	0.60008	0.6011	0.60135	0.59918	0.57561	0.59167	0.60543	0.59715	0.59167	0.56542	0.576	0.58249	0.616	0.6146	0.58848	0.58492	0.58899	0.59995	0.59294	0.58135	0.5895	0.60008	0.576	0.61855	0.58517	0.63448	0.58148
WM-800_336	0.56644	0.67219	0.56198	0.62263	0.63651	0.59689	0.6462	0.61384		0.61282	0.59867	0.62212	0.57969	0.5723	0.60084	0.63562	0.61052	0.58007	0.62212	0.64097	0.59969	0.63218	0.57179	0.61486	0.58886	0.61091	0.616	0.59332	0.64288	0.62709	0.61702	0.59574	0.60084	0.59218	0.63167	0.61638	0.59192	0.59918	0.60632	0.61193	0.61129	0.60097	0.61677	0.60161	0.60594	0.60275	0.61282	0.6318	0.59587
WM-800_337	0.61995	0.67321	0.58453	0.64365	0.58772	0.58657	0.64543	0.60173		0.61766	0.61422	0.63053	0.5853	0.58504	0.6118	0.61587	0.59141	0.59141	0.62505	0.63206	0.61371	0.61753	0.58759	0.61982	0.63218	0.6555	0.68327	0.62747	0.62849	0.64607	0.59613	0.61065	0.63448	0.62836	0.66531	0.63562	0.62492	0.57116	0.60606	0.57065	0.59269	0.6039	0.56364	0.60594	0.56988	0.60581	0.62543	0.59383	0.54478
WM-800_338	0.6132	0.61855	0.58797	0.63167	0.59345	0.61766	0.65244	0.58007		0.61906	0.61638	0.61243	0.58759	0.59562	0.5932	0.65359	0.60708	0.57969	0.59702	0.61294	0.59256	0.61473	0.56096	0.59625	0.55676	0.61294	0.61129	0.55765	0.61511	0.59383	0.57077	0.55727	0.61486	0.57663	0.61231	0.58657	0.58542	0.58237	0.59409	0.58912	0.60377	0.6039	0.57651	0.60403	0.58925	0.57982	0.61689	0.55943	0.59052
WM-800_339	0.60747	0.67002	0.58759	0.63397	0.62607	0.5918	0.64785	0.56186		0.6183	0.59906	0.62823	0.58772	0.58504	0.60262	0.64161	0.58428	0.57268	0.59906	0.61677	0.57765	0.59447	0.55447	0.58415	0.5774	0.61753	0.63435	0.58492	0.6146	0.62365	0.58899	0.5774	0.60301	0.59154	0.61409	0.61205	0.5867	0.58211	0.60606	0.58097	0.60708	0.59562	0.57689	0.5839	0.58861	0.59549	0.61078	0.59396	0.55396
WM-800_340	0.58581	0.64811	0.62658	0.63792	0.60925	0.56173	0.58632	0.59574		0.60606	0.60505	0.62721	0.59434	0.5839	0.5802	0.58313	0.57294	0.57944	0.56721	0.59829	0.59447	0.59294	0.5737	0.56338	0.62135	0.60313	0.57918	0.58428	0.61817	0.60122	0.61817	0.57332	0.57727	0.59192	0.61422	0.62976	0.58797	0.60454	0.60887	0.60479	0.60288	0.6053	0.60836	0.62658	0.60555	0.6239	0.61575	0.60301	0.5909
WM-800_341	0.56045	0.65932	0.58186	0.59893	0.65129	0.66289	0.66263	0.57511		0.56287	0.55956	0.5788	0.54274	0.54759	0.55306	0.62721	0.62161	0.60785	0.61091	0.65461	0.63256	0.6318	0.59982	0.60543	0.58135	0.61779	0.66505	0.56886	0.62339	0.59205	0.59141	0.57001	0.60301	0.57103	0.59587	0.63906	0.57103	0.57141	0.58861	0.58249	0.59205	0.58542	0.57778	0.56873	0.60645	0.62199	0.58797	0.59485	0.63307
WM-800_342	0.59065	0.65397	0.60084	0.66938	0.58734	0.63499	0.60466	0.59969		0.58262	0.58976	0.60364	0.5723	0.57141	0.56058	0.56912	0.58886	0.62938	0.60632	0.63142	0.6518	0.60492	0.62734	0.62326	0.60785	0.60606	0.6239	0.60186	0.60798	0.62696	0.58377	0.58326	0.60606	0.60606	0.62135	0.62212	0.60696	0.56899	0.59358	0.58963	0.57612	0.58415	0.58912	0.59396	0.5839	0.6174	0.60441	0.61613	0.60594
WM-800_343	0.59256	0.61855	0.58148	0.64136	0.56249	0.60301	0.55179	0.59944		0.59638	0.59727	0.60887	0.59944	0.57625	0.57612	0.56861	0.6188	0.62161	0.59447	0.62033	0.61982	0.62492	0.60912	0.60708	0.59358	0.6011	0.59052	0.60288	0.60568	0.59511	0.56873	0.57485	0.59205	0.5816	0.59855	0.59842	0.59587	0.58122	0.58555	0.58428	0.57944	0.57281	0.58097	0.57511	0.57829	0.59447	0.59371	0.61065	0.59498
WM-800_344	0.56338	0.61855	0.61893	0.6439	0.60262	0.6188	0.57434	0.61065		0.56873	0.56453	0.57791	0.5695	0.55243	0.54695	0.59893	0.56542	0.59727	0.56287	0.6025	0.60377	0.576	0.58492	0.57714	0.56733	0.60976	0.60747	0.62798	0.59409	0.59715	0.60632	0.63473	0.61817	0.63728	0.63078	0.60874	0.64505	0.57498	0.55039	0.57842	0.56058	0.53739	0.58517	0.5486	0.57549	0.57179	0.54988	0.61906	0.64632
WM-800_345	0.57893	0.65894	0.60734	0.66696	0.58721	0.62403	0.60657	0.61167		0.5909	0.59727	0.60543	0.58109	0.58339	0.56313	0.57345	0.59383	0.63944	0.60925	0.63269	0.65894	0.60645	0.63804	0.62377	0.60033	0.61384	0.62123	0.59587	0.61677	0.6369	0.58109	0.57714	0.60071	0.60339	0.61855	0.63728	0.61091	0.56899	0.60517	0.58364	0.58619	0.58632	0.58695	0.5881	0.58734	0.62403	0.61091	0.6095	0.60122
WM-800_346	0.6225	0.66327	0.65091	0.61587	0.62709	0.55676	0.57587	0.62454		0.61358	0.62199	0.64607	0.60989	0.59817	0.61549	0.6183	0.61116	0.576	0.59065	0.61027	0.61103	0.62874	0.58135	0.58785	0.58644	0.61384	0.636	0.58326	0.6625	0.57434	0.60313	0.56593	0.57612	0.58504	0.59332	0.58619	0.5918	0.61524	0.63193	0.62365	0.63002	0.60861	0.62135	0.62033	0.63282	0.63448	0.64441	0.61282	0.61001
WM-800_348	0.62811	0.66442	0.6011	0.63524	0.61537	0.59167	0.57167	0.59753		0.61549	0.61982	0.62747	0.60173	0.58288	0.58695	0.60339	0.59243	0.59473	0.57816	0.59766	0.61677	0.60313	0.59371	0.59205	0.6132	0.57549	0.5918	0.59574	0.57434	0.60963	0.59969	0.56466	0.60696	0.59893	0.60479	0.5923	0.60224	0.61409	0.61906	0.62683	0.629	0.60606	0.60339	0.62976	0.62046	0.64187	0.60734	0.61294	0.59957
WM-800_349	0.59817	0.69181	0.61562	0.6834	0.5523	0.65282	0.63753	0.59243		0.60581	0.61294	0.62951	0.60963	0.58377	0.59065	0.64225	0.59001	0.61294	0.60581	0.63792	0.6267	0.60046	0.59676	0.60364	0.63524	0.6318	0.60899	0.63549	0.62123	0.64059	0.59294	0.6239	0.60364	0.65027	0.66849	0.62135	0.65703	0.61626	0.60122	0.61256	0.64059	0.62212	0.64467	0.6476	0.62135	0.65715	0.64722	0.60199	0.62492
WM-800_350	0.55994	0.62186	0.57804	0.59957	0.6425	0.57714	0.59995	0.58326		0.59294	0.59893	0.6211	0.58198	0.5737	0.58288	0.62989	0.57995	0.54045	0.56224	0.60148	0.56313	0.59218	0.54338	0.54516	0.5853	0.56644	0.55714	0.52312	0.61358	0.56096	0.59498	0.51752	0.53867	0.51217	0.53778	0.59192	0.51624	0.58173	0.59957	0.57867	0.5881	0.62097	0.58912	0.60798	0.60313	0.62658	0.61575	0.58109	0.60925
WM-800_351	0.58937	0.69359	0.6174	0.66467	0.56198	0.63562	0.61868	0.61766		0.60186	0.60505	0.6304	0.6095	0.57905	0.58759	0.61957	0.59562	0.63053	0.61065	0.63575	0.62059	0.60084	0.60288	0.60899	0.636	0.63511	0.61511	0.63588	0.63116	0.64212	0.58657	0.62696	0.60403	0.65422	0.68034	0.62658	0.66352	0.60377	0.57574	0.59676	0.6174	0.59371	0.61575	0.63065	0.59473	0.63524	0.62199	0.59957	0.62632
WM-800_352	0.61142	0.66391	0.63193	0.60224	0.59957	0.5932	0.57179	0.55536		0.62365	0.62556	0.60938	0.58148	0.60352	0.5681	0.60887	0.58339	0.5737	0.56491	0.61396	0.60454	0.60377	0.57319	0.56147	0.6397	0.58377	0.59715	0.56975	0.59855	0.57421	0.62518	0.5616	0.57663	0.58453	0.58797	0.62224	0.58466	0.58377	0.57778	0.57192	0.60632	0.60224	0.583	0.61358	0.59014	0.64951	0.60581	0.62021	0.64683
WM-800_353	0.60339	0.66403	0.60594	0.64046	0.59218	0.61218	0.59817	0.57676		0.60301	0.61052	0.60721	0.57676	0.58339	0.5588	0.63346	0.59332	0.5695	0.58542	0.6346	0.56924	0.60288	0.56313	0.57498	0.58593	0.63613	0.62963	0.58186	0.64824	0.59141	0.58249	0.57523	0.60301	0.58313	0.58899	0.62989	0.59103	0.58492	0.60364	0.58657	0.58899	0.60721	0.59192	0.6002	0.60339	0.61549	0.63002	0.59944	0.59014
WM-800_354	0.59409	0.62747	0.59129	0.62925	0.65117	0.60339	0.61677	0.58504		0.59524	0.59766	0.61931	0.5788	0.57052	0.5816	0.63269	0.57982	0.55243	0.56135	0.59434	0.57001	0.58275	0.55587	0.54415	0.6211	0.57205	0.58173	0.55052	0.6104	0.5709	0.61001	0.54274	0.55918	0.54478	0.56122	0.61511	0.5444	0.61893	0.62161	0.62199	0.60925	0.6383	0.6188	0.63244	0.62492	0.64441	0.63753	0.61282	0.62607
WM-800_355	0.6211	0.67805	0.6095	0.65868	0.58976	0.66047	0.61282	0.59766		0.61116	0.62632	0.63639	0.59982	0.58568	0.60161	0.63537	0.60326	0.62887	0.62441	0.63868	0.64199	0.60976	0.62645	0.61957	0.60288	0.61855	0.62072	0.60963	0.6239	0.62696	0.58581	0.58886	0.62186	0.60912	0.62556	0.61626	0.60976	0.61689	0.62581	0.6146	0.62161	0.61715	0.63371	0.65104	0.61779	0.65384	0.66747	0.58542	0.60734
WM-800_356	0.54962	0.64148	0.59906	0.60071	0.60836	0.61804	0.6369	0.55778		0.59867	0.61486	0.63346	0.59039	0.57714	0.58912	0.67168	0.56542	0.57982	0.57829	0.60759	0.58109	0.57179	0.57077	0.57587	0.60899	0.59931	0.60606	0.58823	0.60619	0.61664	0.57485	0.5723	0.56326	0.58886	0.59205	0.62352	0.58797	0.57141	0.58746	0.55255	0.60517	0.60861	0.57052	0.59957	0.60008	0.6188	0.62084	0.56211	0.60008
WM-800_357	0.64454	0.63639	0.58377	0.64709	0.67066	0.6132	0.57651	0.65257		0.62441	0.62352	0.58746	0.57523	0.5946	0.56453	0.60403	0.60836	0.57409	0.59345	0.61931	0.58224	0.62212	0.56096	0.58326	0.64416	0.60772	0.62008	0.54708	0.64709	0.62135	0.65168	0.54402	0.61193	0.59192	0.60899	0.65766	0.58122	0.61422	0.6397	0.63524	0.63995	0.63639	0.60657	0.62747	0.64225	0.60377	0.61358	0.63817	0.63142
WM-800_358	0.63116	0.64964	0.54134	0.66633	0.62492	0.64276	0.57026	0.69945		0.62479	0.6174	0.60505	0.59154	0.59842	0.57192	0.59281	0.61409	0.59995	0.60173	0.60326	0.6067	0.61345	0.60097	0.60097	0.58657	0.62556	0.58326	0.56568	0.64671	0.5816	0.59918	0.57281	0.58848	0.58976	0.62416	0.60899	0.58886	0.6053	0.61664	0.63014	0.6411	0.61893	0.60683	0.61065	0.63091	0.63358	0.60364	0.62288	0.59842
WM-800_359	0.64671	0.64288	0.58058	0.66849	0.58415	0.6439	0.56377	0.67907		0.63078	0.63422	0.60734	0.6025	0.61677	0.57791	0.57243	0.61447	0.5839	0.57001	0.60148	0.58415	0.61358	0.56517	0.57205	0.62021	0.60887	0.59078	0.59039	0.64683	0.62084	0.60008	0.58848	0.64429	0.61333	0.64824	0.61001	0.61167	0.62224	0.63893	0.65168	0.62874	0.64123	0.61906	0.61613	0.63626	0.61957	0.62288	0.61779	0.62403
WM-800_360	0.67104	0.66556	0.59154	0.70735	0.6053	0.65117	0.57536	0.68085		0.65652	0.6541	0.61027	0.60173	0.62607	0.58198	0.58874	0.61931	0.59906	0.59524	0.60874	0.6039	0.62237	0.58619	0.59473	0.64059	0.62543	0.59651	0.58593	0.6569	0.62645	0.62008	0.58326	0.64811	0.61243	0.64034	0.62275	0.60696	0.64174	0.65461	0.67639	0.65805	0.6569	0.63537	0.64632	0.65639	0.62441	0.63626	0.64569	0.63193
WM-800_361	0.65461	0.64301	0.57332	0.69652	0.60555	0.6174	0.5853	0.68289		0.60785	0.60772	0.62033	0.60759	0.57931	0.58046	0.59052	0.6197	0.61103	0.61205	0.60683	0.6104	0.6225	0.60849	0.61664	0.59791	0.63639	0.58632	0.59689	0.65244	0.61982	0.61384	0.60721	0.62721	0.62785	0.64441	0.64288	0.62186	0.62212	0.64441	0.66212	0.63702	0.63104	0.61078	0.63881	0.63792	0.62059	0.64581	0.60224	0.576
WM-800_362	0.63473	0.6741	0.60415	0.65639	0.60823	0.65117	0.57791	0.65588		0.6304	0.63651	0.59664	0.58453	0.6104	0.57332	0.59829	0.59116	0.58746	0.5681	0.57523	0.58555	0.58517	0.57804	0.56848	0.63167	0.61065	0.59829	0.59778	0.65129	0.60161	0.60581	0.59829	0.62683	0.60033	0.64454	0.62556	0.60237	0.6039	0.64875	0.63537	0.61715	0.65053	0.59931	0.62123	0.6462	0.63371	0.64976	0.61014	0.61995
WM-800_363	0.65129	0.64148	0.56899	0.65461	0.65333	0.60963	0.57243	0.63753		0.64225	0.63753	0.61422	0.59294	0.60899	0.5881	0.65346	0.59281	0.57511	0.5816	0.59154	0.57753	0.59753	0.57026	0.5695	0.67231	0.61982	0.62632	0.57727	0.64505	0.60657	0.66442	0.57434	0.63244	0.60211	0.64288	0.67181	0.60148	0.61906	0.62989	0.6504	0.63753	0.6518	0.59842	0.65027	0.62033	0.64645	0.629	0.62938	0.6304
WM-800_364	0.64403	0.65231	0.59969	0.69831	0.596	0.64671	0.57893	0.6741		0.61791	0.62912	0.60874	0.59409	0.60581	0.57714	0.57855	0.6081	0.60097	0.57651	0.59473	0.60059	0.60135	0.59167	0.57498	0.62785	0.62416	0.59205	0.60173	0.63218	0.60161	0.59766	0.60033	0.59727	0.61358	0.662	0.62454	0.61651	0.62696	0.63741	0.65499	0.62607	0.64021	0.62747	0.63142	0.63397	0.63231	0.63932	0.62097	0.61205
WM-800_365	0.54351	0.61664	0.583	0.62632	0.59078	0.63384	0.63371	0.6132		0.57842	0.57256	0.58046	0.56721	0.56198	0.55816	0.60632	0.61728	0.62352	0.61052	0.6383	0.62505	0.60594	0.59689	0.61409	0.58517	0.62734	0.62454	0.5853	0.61931	0.59524	0.5802	0.58886	0.59434	0.59995	0.63753	0.60861	0.59957	0.52886	0.55064	0.55969	0.54402	0.58746	0.53217	0.55128	0.56631	0.57141	0.57778	0.58007	0.58759
WM-800_366	0.53676	0.61282	0.56912	0.61868	0.59345	0.61256	0.6346	0.58542		0.55918	0.55548	0.55663	0.55001	0.54555	0.5444	0.5881	0.60186	0.61944	0.61702	0.61715	0.61243	0.58237	0.59371	0.61995	0.59129	0.62568	0.61575	0.5667	0.61256	0.57243	0.57039	0.57205	0.57447	0.57345	0.60849	0.60173	0.57511	0.54083	0.55791	0.56937	0.53816	0.59154	0.53102	0.55128	0.56504	0.56466	0.58377	0.57956	0.58976
WM-800_367	0.56937	0.62785	0.58173	0.64887	0.58135	0.61587	0.57485	0.6239		0.56326	0.55956	0.53688	0.54504	0.52771	0.53778	0.5616	0.54185	0.54962	0.55026	0.55064	0.54262	0.54567	0.53306	0.54937	0.55357	0.60313	0.6276	0.56122	0.59587	0.56249	0.56644	0.55982	0.58428	0.58415	0.60657	0.57931	0.5802	0.58912	0.56772	0.60275	0.59702	0.58186	0.5723	0.56071	0.60479	0.57065	0.5658	0.58351	0.59804
WM-800_368	0.57026	0.62683	0.54771	0.66849	0.62632	0.65346	0.60708	0.59715		0.55204	0.55574	0.57345	0.55345	0.52389	0.57154	0.60122	0.60925	0.61919	0.62912	0.6304	0.62326	0.60352	0.6067	0.6346	0.54822	0.60466	0.60645	0.5946	0.59867	0.60581	0.55383	0.58262	0.60313	0.5588	0.58683	0.56529	0.57052	0.6225	0.57956	0.6383	0.59358	0.59447	0.60849	0.58364	0.62785	0.5853	0.59218	0.60568	0.57256
WM-800_369	0.60466	0.63549	0.5918	0.68072	0.62912	0.65231	0.61396	0.59829		0.55319	0.56109	0.59065	0.54313	0.52478	0.56835	0.60211	0.60555	0.60708	0.59982	0.62683	0.64097	0.59625	0.59715	0.60046	0.5667	0.61218	0.64454	0.59817	0.60721	0.61677	0.57702	0.58581	0.60925	0.58695	0.59944	0.60008	0.58415	0.61269	0.59676	0.63702	0.60288	0.59664	0.61435	0.59715	0.6276	0.5909	0.61091	0.59931	0.58275
WM-800_370	0.61384	0.61256	0.5723	0.64148	0.61995	0.5923	0.56377	0.56835		0.57905	0.59078	0.59167	0.5644	0.55663	0.56364	0.57472	0.59422	0.60836	0.57447	0.59842	0.61715	0.5816	0.59192	0.5788	0.53829	0.56721	0.54988	0.54746	0.57179	0.57409	0.52873	0.53892	0.5393	0.53778	0.54173	0.5481	0.54313	0.59791	0.55727	0.62823	0.59192	0.58262	0.58097	0.55689	0.61511	0.60237	0.56784	0.56873	0.543
WM-800_371	0.56886	0.61677	0.53485	0.62836	0.60963	0.63409	0.60683	0.59371		0.5667	0.57549	0.59383	0.56364	0.54669	0.58211	0.60938	0.61142	0.61613	0.61422	0.6304	0.61766	0.59893	0.60555	0.63129	0.55141	0.57549	0.58695	0.56389	0.56504	0.61549	0.54657	0.5495	0.56275	0.5644	0.5909	0.5737	0.57753	0.5909	0.55867	0.6053	0.58912	0.57829	0.58249	0.55931	0.62326	0.59422	0.56453	0.57893	0.57944
WM-800_372	0.65473	0.60798	0.57702	0.66875	0.60989	0.60581	0.56937	0.61091		0.59141	0.59982	0.6067	0.5658	0.56377	0.5974	0.58542	0.61855	0.62021	0.59791	0.60887	0.64059	0.61052	0.60747	0.61358	0.57893	0.58211	0.60059	0.5816	0.61766	0.60403	0.56937	0.55676	0.57523	0.56058	0.56555	0.56504	0.56338	0.60708	0.59969	0.63435	0.6095	0.59906	0.60632	0.59715	0.62938	0.61103	0.61753	0.60759	0.56351
WM-800_373	0.58937	0.59473	0.57116	0.65142	0.62658	0.6053	0.60543	0.6225		0.58759	0.59307	0.62772	0.5746	0.55803	0.6146	0.61931	0.60505	0.58976	0.59485	0.58874	0.6146	0.59562	0.58046	0.5895	0.55039	0.55447	0.57498	0.56835	0.5946	0.59727	0.54262	0.54606	0.53714	0.54746	0.56147	0.54899	0.55829	0.60963	0.59625	0.61817	0.59307	0.5867	0.58772	0.57944	0.62288	0.61677	0.6053	0.5602	0.53688
WM-800_374	0.56963	0.60861	0.54988	0.67359	0.62326	0.66365	0.62263	0.59294		0.55854	0.56109	0.59524	0.54236	0.52733	0.58861	0.61345	0.59944	0.59867	0.60377	0.61919	0.62046	0.59269	0.58351	0.59269	0.55778	0.60173	0.6239	0.596	0.59511	0.6197	0.57256	0.58351	0.60339	0.59065	0.60403	0.56963	0.58593	0.616	0.58988	0.63944	0.59829	0.59804	0.61358	0.58734	0.62709	0.58122	0.59906	0.60772	0.59447
WM-800_375	0.60186	0.64327	0.59078	0.6797	0.62097	0.64683	0.58313	0.61116		0.56529	0.57307	0.62046	0.57791	0.5393	0.62161	0.61358	0.59995	0.62123	0.6304	0.6095	0.62059	0.58912	0.60008	0.61511	0.57307	0.59867	0.61282	0.60326	0.60122	0.61537	0.56198	0.59154	0.59154	0.58198	0.59753	0.59281	0.58058	0.63499	0.58275	0.65626	0.59103	0.57765	0.6174	0.59791	0.63014	0.60938	0.59791	0.60619	0.58886
WM-800_376	0.5788	0.62594	0.59702	0.65027	0.60479	0.61982	0.6239	0.64887		0.62059	0.61791	0.60441	0.6053	0.59103	0.5746	0.61995	0.61371	0.59651	0.61587	0.63142	0.61142	0.61027	0.57867	0.6346	0.58479	0.62021	0.61842	0.63269	0.62798	0.61205	0.60925	0.62008	0.66544	0.60008	0.6369	0.61906	0.6025	0.56275	0.56682	0.59791	0.58695	0.58249	0.56224	0.57396	0.58466	0.57167	0.58644	0.62224	0.61065
WM-800_377	0.56937	0.60734	0.58912	0.6713	0.60199	0.56759	0.662	0.56784		0.56402	0.55994	0.58007	0.5337	0.5379	0.54848	0.61664	0.60364	0.59371	0.59524	0.62518	0.60352	0.59562	0.58033	0.58683	0.5723	0.58772	0.58746	0.55115	0.60059	0.57345	0.57523	0.57065	0.61154	0.54886	0.59638	0.61142	0.55612	0.56287	0.57956	0.5918	0.57511	0.58899	0.57065	0.59332	0.5895	0.58517	0.60925	0.55459	0.57128
WM-800_378	0.56147	0.64773	0.60823	0.67384	0.57651	0.59957	0.61995	0.62084		0.61231	0.60632	0.56784	0.55816	0.57855	0.53459	0.59638	0.59651	0.58772	0.5737	0.62008	0.60619	0.58861	0.58109	0.58071	0.59485	0.60517	0.61142	0.62365	0.58224	0.57485	0.58848	0.62492	0.62263	0.60581	0.63384	0.61167	0.61307	0.57702	0.58313	0.58899	0.58198	0.59154	0.58224	0.59269	0.58351	0.60313	0.59791	0.61664	0.60008
WM-800_379	0.57319	0.62492	0.60288	0.7048	0.55332	0.60734	0.62721	0.60071		0.616	0.60148	0.55956	0.55434	0.57332	0.53166	0.60849	0.58326	0.57192	0.57638	0.60211	0.58708	0.58097	0.57561	0.59116	0.57498	0.61931	0.6104	0.60339	0.5988	0.56504	0.59715	0.60415	0.63218	0.59778	0.629	0.60339	0.59727	0.58568	0.59281	0.61562	0.61116	0.58428	0.57956	0.59587	0.59027	0.59345	0.59001	0.62518	0.6067
WM-800_380	0.58976	0.62199	0.58084	0.69066	0.5909	0.57001	0.67843	0.58593		0.58186	0.58606	0.59345	0.55663	0.56084	0.56721	0.62186	0.59167	0.59281	0.61078	0.60415	0.60708	0.58224	0.58785	0.59332	0.59256	0.62314	0.60568	0.56338	0.61473	0.58224	0.57396	0.57319	0.6188	0.57753	0.6253	0.62441	0.5881	0.6081	0.60759	0.61409	0.61447	0.59791	0.59702	0.60899	0.61651	0.58963	0.61447	0.55345	0.56975
WM-800_381	0.57714	0.61944	0.60352	0.68684	0.5988	0.57243	0.59664	0.60976		0.56899	0.56644	0.58339	0.55447	0.5537	0.56224	0.6211	0.60059	0.56733	0.57128	0.59243	0.59587	0.57536	0.57472	0.56759	0.57867	0.60785	0.62454	0.62874	0.6095	0.60135	0.59689	0.63269	0.65422	0.59511	0.62186	0.62594	0.61689	0.60759	0.6276	0.59893	0.58746	0.59625	0.5974	0.58415	0.59753	0.56988	0.60836	0.59014	0.58097
WM-800_382	0.57778	0.62619	0.53829	0.63473	0.58976	0.65588	0.56364	0.61282		0.58466	0.57944	0.56848	0.55536	0.56504	0.52261	0.56529	0.56504	0.58084	0.57447	0.59027	0.57268	0.56275	0.56568	0.5923	0.54249	0.5853	0.57689	0.5602	0.57243	0.59065	0.56708	0.56402	0.62084	0.56453	0.57625	0.59829	0.55599	0.56568	0.57765	0.59434	0.59766	0.57116	0.57651	0.58402	0.57676	0.58581	0.56721	0.60301	0.61294
WM-800_383	0.6188	0.66416	0.60989	0.61715	0.60759	0.63626	0.57434	0.61345		0.66378	0.6555	0.58632	0.58937	0.62836	0.55701	0.57944	0.60352	0.58734	0.57141	0.59409	0.59371	0.6095	0.58326	0.58033	0.56338	0.60517	0.55982	0.55459	0.62237	0.57345	0.60161	0.55918	0.60606	0.55918	0.58492	0.61116	0.54491	0.58581	0.60785	0.61613	0.65537	0.61065	0.59944	0.59218	0.64161	0.63537	0.61396	0.62798	0.63371
WM-800_384	0.66047	0.5974	0.62084	0.59906	0.596	0.63027	0.59613	0.61358		0.62263	0.61345	0.61269	0.59001	0.5923	0.5816	0.5909	0.61294	0.59332	0.58441	0.60772	0.59613	0.61855	0.58071	0.58695	0.55778	0.58644	0.58135	0.55727	0.62224	0.58963	0.58619	0.55892	0.60364	0.58109	0.58084	0.59243	0.56873	0.59039	0.62084	0.60033	0.61651	0.60555	0.57867	0.60492	0.59995	0.59192	0.61154	0.62568	0.59715
WM-800_385	0.62161	0.65626	0.61103	0.62021	0.59702	0.61065	0.5537	0.60568		0.66021	0.64747	0.58364	0.57931	0.62314	0.54618	0.58262	0.58912	0.56695	0.54618	0.58606	0.58504	0.59078	0.5681	0.55892	0.55752	0.60008	0.56975	0.55498	0.61435	0.5523	0.5909	0.55001	0.59409	0.5458	0.56835	0.59307	0.53115	0.57893	0.60339	0.60645	0.63397	0.59957	0.58797	0.58988	0.61995	0.62798	0.6025	0.63269	0.62492
WM-800_386	0.60313	0.68314	0.56873	0.65805	0.60734	0.72557	0.58861	0.61256		0.59549	0.59676	0.58198	0.5658	0.57332	0.55994	0.60925	0.58046	0.60326	0.61078	0.59664	0.61358	0.58135	0.59829	0.60683	0.57663	0.6304	0.60606	0.56555	0.61231	0.62441	0.6011	0.56275	0.61371	0.58912	0.60441	0.62097	0.58122	0.61447	0.60849	0.61435	0.62989	0.60517	0.60976	0.61473	0.63881	0.63422	0.61791	0.61116	0.64339
WM-800_387	0.55918	0.6397	0.58148	0.59778	0.5393	0.61116	0.55765	0.60645		0.63307	0.63116	0.58351	0.58428	0.60823	0.54606	0.60186	0.58122	0.59918	0.57587	0.6053	0.61256	0.57893	0.59396	0.58033	0.54007	0.58237	0.59192	0.57039	0.56084	0.57421	0.5444	0.58084	0.60517	0.55052	0.56504	0.57842	0.54313	0.51854	0.5695	0.54134	0.56313	0.57829	0.52822	0.55128	0.55459	0.56924	0.57052	0.60301	0.55625
WM-800_388	0.65512	0.6067	0.61256	0.61868	0.57816	0.61486	0.56275	0.62416		0.59409	0.59524	0.59778	0.5802	0.57447	0.56823	0.56708	0.57702	0.59078	0.57472	0.56759	0.596	0.57536	0.58441	0.56899	0.56733	0.5946	0.58186	0.54364	0.62683	0.61243	0.57663	0.54555	0.58364	0.57358	0.57536	0.57179	0.56619	0.5746	0.62747	0.57587	0.59269	0.60734	0.57434	0.59485	0.60594	0.59715	0.62275	0.58988	0.55969
WM-800_389	0.62174	0.68391	0.59447	0.63817	0.56708	0.63206	0.55676	0.58657		0.6439	0.63715	0.58007	0.57319	0.61103	0.53586	0.59613	0.58683	0.59893	0.57829	0.60772	0.60135	0.58836	0.59702	0.58364	0.55039	0.6146	0.5853	0.56848	0.58555	0.59638	0.56466	0.5774	0.62772	0.57765	0.58759	0.59829	0.56708	0.55536	0.58237	0.57217	0.62097	0.5918	0.5667	0.58198	0.59778	0.59893	0.58517	0.61537	0.60619
WM-800_390	0.64059	0.64938	0.62887	0.6188	0.58746	0.61868	0.58797	0.62339		0.67219	0.66034	0.61613	0.59218	0.63511	0.58568	0.63435	0.60237	0.58836	0.5667	0.58912	0.60224	0.59817	0.5839	0.56733	0.56912	0.60912	0.58644	0.55536	0.64008	0.57816	0.58339	0.55943	0.61027	0.55141	0.57511	0.6025	0.54516	0.56746	0.64034	0.58007	0.64416	0.64072	0.57345	0.61205	0.62454	0.64734	0.6425	0.60657	0.59536
WM-800_391	0.59957	0.65626	0.5932	0.67665	0.64747	0.6411	0.62059	0.61893		0.5695	0.57969	0.59281	0.5537	0.54287	0.57065	0.64327	0.59855	0.63116	0.63639	0.62275	0.63957	0.58899	0.61486	0.64212	0.64174	0.63371	0.62811	0.60237	0.65168	0.62467	0.62747	0.59243	0.61142	0.59638	0.63804	0.65626	0.60899	0.59778	0.62874	0.61065	0.58899	0.63384	0.57485	0.59867	0.62275	0.63333	0.63027	0.59778	0.61486
WM-800_392	0.53625	0.65129	0.56759	0.65932	0.58848	0.6448	0.59307	0.61307		0.54771	0.55548	0.55638	0.53	0.52504	0.51675	0.59345	0.55026	0.5923	0.57256	0.58339	0.59817	0.54364	0.57536	0.58836	0.61842	0.60517	0.56912	0.59906	0.60874	0.62008	0.57409	0.58428	0.5946	0.58606	0.62645	0.61753	0.596	0.58836	0.5681	0.60836	0.59944	0.60161	0.58632	0.57039	0.6146	0.62505	0.59243	0.59995	0.64046
WM-800_393	0.54988	0.63983	0.58224	0.67397	0.60084	0.62785	0.59817	0.58797		0.52822	0.53714	0.56491	0.54364	0.50465	0.52809	0.60084	0.54899	0.57765	0.56631	0.56644	0.59027	0.54606	0.56084	0.59256	0.62454	0.60823	0.56351	0.59371	0.60963	0.61753	0.58339	0.58555	0.60785	0.58453	0.62033	0.60976	0.59562	0.60275	0.58007	0.62568	0.60071	0.60657	0.5918	0.58148	0.61677	0.63677	0.60925	0.57969	0.63715
WM-800_394	0.61116	0.63893	0.59154	0.689	0.59842	0.57561	0.63307	0.58122		0.54427	0.53816	0.58135	0.55561	0.52109	0.57052	0.61409	0.54759	0.57765	0.59778	0.57077	0.59524	0.56224	0.56963	0.59447	0.60938	0.6383	0.64314	0.58988	0.65932	0.63715	0.61078	0.583	0.62505	0.61486	0.64441	0.64008	0.61269	0.5839	0.61791	0.616	0.59727	0.61129	0.57536	0.58785	0.6011	0.58517	0.61345	0.58874	0.58479
WM-800_396	0.58084	0.67079	0.59027	0.66391	0.62912	0.63002	0.60963	0.60925		0.56287	0.56122	0.56045	0.54491	0.53459	0.5472	0.58211	0.56682	0.59001	0.59256	0.5918	0.59307	0.57103	0.58695	0.59778	0.60352	0.63091	0.63983	0.60645	0.64352	0.61982	0.60696	0.6067	0.64441	0.61243	0.65766	0.63588	0.60505	0.58288	0.57995	0.62377	0.61549	0.5923	0.57103	0.5746	0.61651	0.62619	0.58797	0.61103	0.63333
WM-800_397	0.60262	0.64199	0.58823	0.67142	0.58925	0.58708	0.63002	0.58606		0.55791	0.55064	0.58657	0.5588	0.53612	0.57549	0.62059	0.57447	0.5946	0.60237	0.58542	0.61498	0.56147	0.5918	0.60084	0.59944	0.63206	0.63358	0.5867	0.64263	0.636	0.59473	0.58542	0.60734	0.60377	0.63027	0.64505	0.61957	0.59969	0.62887	0.59918	0.58874	0.61791	0.58288	0.58109	0.6053	0.58746	0.61919	0.58224	0.57167
WM-800_398	0.58542	0.65091	0.57217	0.65715	0.65512	0.63524	0.616	0.62021		0.55829	0.56593	0.58836	0.55396	0.53523	0.56491	0.62518	0.59638	0.62008	0.63422	0.61842	0.62581	0.58797	0.60823	0.63218	0.64632	0.6146	0.61702	0.60721	0.62874	0.629	0.62148	0.59715	0.60657	0.59562	0.63715	0.65257	0.60798	0.60071	0.63473	0.62186	0.58606	0.6318	0.58109	0.59918	0.60938	0.63027	0.63919	0.58428	0.58428
WM-800_399	0.5509	0.67448	0.5816	0.66888	0.60721	0.66289	0.62059	0.64097		0.56351	0.57549	0.58644	0.54899	0.54211	0.54351	0.60313	0.58262	0.60734	0.59052	0.6118	0.60912	0.57345	0.5909	0.59842	0.62288	0.63295	0.59855	0.62288	0.63779	0.63358	0.57383	0.60836	0.6081	0.60135	0.64365	0.63295	0.61231	0.60976	0.57918	0.62008	0.61014	0.61664	0.61282	0.59027	0.62811	0.64059	0.61154	0.61345	0.63995
WM-800_400	0.59422	0.64225	0.56122	0.66416	0.5551	0.63307	0.58198	0.59498		0.59778	0.60492	0.58937	0.55447	0.56644	0.56631	0.60785	0.55141	0.57065	0.56033	0.58988	0.59371	0.55357	0.55931	0.55128	0.59078	0.58708	0.61052	0.58695	0.57052	0.61282	0.583	0.59332	0.60097	0.59116	0.60849	0.6025	0.59345	0.60912	0.57103	0.62454	0.60454	0.61537	0.60747	0.61562	0.61626	0.60696	0.59039	0.57026	0.59307
WM-800_401	0.55982	0.63155	0.52529	0.64429	0.57842	0.61422	0.58657	0.59587		0.59867	0.58479	0.55854	0.54504	0.56147	0.52707	0.57587	0.56249	0.53841	0.56313	0.5946	0.55969	0.56746	0.54287	0.5495	0.5537	0.60224	0.59829	0.57905	0.5774	0.55791	0.57867	0.59574	0.6104	0.5802	0.60479	0.59791	0.57345	0.56058	0.56389	0.5923	0.58988	0.5923	0.55943	0.56466	0.58734	0.55103	0.54975	0.57944	0.55396
WM-800_402	0.58657	0.66149	0.52707	0.63792	0.59052	0.61269	0.57434	0.56351		0.59817	0.58988	0.55383	0.52465	0.56135	0.52096	0.58275	0.57549	0.55166	0.53523	0.6067	0.56377	0.58759	0.55001	0.53217	0.56975	0.59702	0.59587	0.55689	0.56428	0.56045	0.55013	0.56147	0.60759	0.5681	0.60555	0.58071	0.5695	0.57205	0.55154	0.61193	0.60696	0.58721	0.58122	0.58237	0.59281	0.60084	0.55663	0.58441	0.58492
WM-800_403	0.59039	0.66671	0.56249	0.62326	0.62518	0.60963	0.61065	0.57956		0.5909	0.58836	0.58339	0.56555	0.55689	0.5588	0.59817	0.57842	0.5551	0.5644	0.60683	0.57982	0.59078	0.55842	0.55523	0.56695	0.62199	0.60734	0.59931	0.60454	0.60517	0.58402	0.59383	0.60772	0.60963	0.62709	0.62849	0.60288	0.62008	0.58759	0.64378	0.62581	0.60899	0.60823	0.58479	0.636	0.59944	0.58606	0.57345	0.57409
WM-800_404	0.60734	0.63677	0.54478	0.65805	0.61906	0.6174	0.61919	0.59918		0.60186	0.58517	0.58734	0.56096	0.56389	0.55727	0.58759	0.58721	0.56708	0.58925	0.61524	0.57791	0.59702	0.56045	0.57421	0.58224	0.61345	0.59855	0.58912	0.60492	0.58644	0.60606	0.59409	0.59307	0.60161	0.62288	0.65053	0.59995	0.60033	0.56071	0.64212	0.62467	0.59396	0.58899	0.57498	0.61689	0.57982	0.56033	0.59689	0.5867
WM-800_405	0.57561	0.66633	0.54746	0.64008	0.60581	0.61371	0.57383	0.63499		0.59052	0.58097	0.57511	0.54962	0.57905	0.54236	0.6011	0.60721	0.57192	0.59371	0.63155	0.58428	0.59817	0.57383	0.5816	0.58619	0.58988	0.5816	0.58237	0.5723	0.61231	0.60071	0.59651	0.60033	0.60938	0.64454	0.63549	0.61842	0.5909	0.5574	0.61613	0.59664	0.57842	0.59906	0.57689	0.59918	0.59906	0.55536	0.59918	0.61664
WM-800_406	0.57638	0.596	0.6369	0.63868	0.65027	0.60912	0.60415	0.62416		0.57956	0.58504	0.59982	0.55842	0.55727	0.55765	0.5746	0.5667	0.58886	0.54759	0.56033	0.59116	0.55536	0.58492	0.55217	0.60326	0.62275	0.59256	0.58593	0.62161	0.59027	0.61384	0.58988	0.58734	0.59574	0.6253	0.58772	0.59192	0.62683	0.61014	0.61473	0.61995	0.62046	0.63269	0.61957	0.6448	0.61422	0.61626	0.60849	0.63167
WM-800_407	0.56453	0.6104	0.59116	0.64288	0.5658	0.62377	0.6211	0.60135		0.56784	0.56772	0.5574	0.53064	0.55001	0.52376	0.58148	0.57154	0.59651	0.57893	0.60046	0.60377	0.55765	0.59269	0.56797	0.56797	0.6146	0.59549	0.56619	0.57014	0.58925	0.56759	0.57294	0.58619	0.57689	0.61065	0.58683	0.57549	0.55867	0.56402	0.56721	0.56249	0.57867	0.56236	0.56937	0.5746	0.56721	0.56466	0.56873	0.54453
WM-800_408	0.5881	0.63409	0.59766	0.6583	0.58925	0.59562	0.64531	0.6411		0.60823	0.60963	0.62963	0.60708	0.58542	0.58466	0.60008	0.55778	0.58453	0.59205	0.58402	0.59842	0.55166	0.58734	0.59154	0.56542	0.61715	0.57893	0.58441	0.59753	0.61027	0.57116	0.5923	0.58441	0.61193	0.65715	0.59511	0.60199	0.59906	0.6095	0.61473	0.59969	0.59218	0.60683	0.60517	0.59918	0.58428	0.60861	0.57587	0.55943
WM-800_409	0.5853	0.67677	0.59371	0.62339	0.57421	0.62938	0.59498	0.6002		0.64441	0.63333	0.58058	0.57077	0.61116	0.53969	0.61243	0.59982	0.60428	0.5853	0.61779	0.62224	0.59587	0.59485	0.59116	0.59409	0.61078	0.59498	0.55727	0.59358	0.58937	0.57956	0.57014	0.62033	0.57804	0.58912	0.6197	0.57001	0.56631	0.5802	0.57268	0.61766	0.60224	0.56428	0.59485	0.59039	0.61868	0.59027	0.62403	0.6318
WM-800_410	0.60555	0.62492	0.57154	0.64008	0.57243	0.56453	0.56555	0.60161		0.57319	0.57052	0.58237	0.54937	0.54096	0.52682	0.55676	0.51624	0.51319	0.53574	0.51446	0.5365	0.52185	0.52185	0.53994	0.57065	0.59358	0.58109	0.56555	0.59906	0.55013	0.57498	0.57039	0.59383	0.58046	0.60849	0.55714	0.56606	0.60696	0.59689	0.64403	0.63944	0.59867	0.62199	0.62862	0.61537	0.61868	0.60173	0.62798	0.60466
WM-800_411	0.59918	0.66403	0.57396	0.64339	0.58517	0.616	0.55574	0.63639		0.57205	0.56644	0.55332	0.52758	0.53752	0.52185	0.58007	0.56364	0.54822	0.57103	0.58644	0.57294	0.57587	0.54682	0.56453	0.58326	0.61154	0.59243	0.58734	0.59651	0.56797	0.60288	0.58581	0.59485	0.59434	0.63422	0.60568	0.58721	0.5909	0.5644	0.63218	0.60734	0.57804	0.59116	0.57714	0.59817	0.61103	0.56593	0.61728	0.61193
WM-800_412	0.58593	0.66658	0.57281	0.65703	0.60097	0.64352	0.58173	0.61129		0.62441	0.61205	0.5853	0.56198	0.58033	0.54262	0.61231	0.57651	0.54759	0.56988	0.59702	0.57192	0.57905	0.54695	0.57052	0.5681	0.61447	0.60963	0.59129	0.58976	0.58593	0.59842	0.59447	0.63881	0.60492	0.63919	0.60059	0.59587	0.59039	0.59638	0.62874	0.62275	0.59906	0.6067	0.60377	0.61664	0.62237	0.59065	0.60772	0.58988
WM-800_413	0.58797	0.67563	0.57931	0.65766	0.60721	0.64747	0.59294	0.61014		0.63116	0.62174	0.58746	0.56721	0.58581	0.55026	0.62747	0.58606	0.56084	0.58453	0.60454	0.57855	0.58148	0.55587	0.58568	0.57638	0.61715	0.62645	0.59396	0.5923	0.59485	0.59906	0.60033	0.65027	0.60708	0.63868	0.60275	0.59918	0.596	0.61218	0.64008	0.62887	0.6118	0.60785	0.61511	0.60989	0.63575	0.60479	0.6053	0.59218
WM-800_414	0.58326	0.59027	0.55638	0.59218	0.53153	0.59524	0.55281	0.57396		0.57511	0.56606	0.53459	0.53051	0.55192	0.49611	0.54873	0.54542	0.56389	0.53472	0.56058	0.55765	0.54198	0.54555	0.55103	0.53191	0.5337	0.54924	0.52491	0.53408	0.56109	0.54389	0.52733	0.60543	0.52898	0.53434	0.57052	0.52032	0.51866	0.55396	0.53918	0.5481	0.55383	0.5221	0.5565	0.52988	0.55166	0.55154	0.56096	0.5681
WM-800_415	0.60403	0.68735	0.62823	0.63741	0.57167	0.66569	0.5816	0.6383		0.66212	0.66059	0.62467	0.62008	0.63728	0.58848	0.60683	0.60683	0.63014	0.61537	0.62811	0.65422	0.60759	0.63384	0.61957	0.58262	0.64352	0.63804	0.58848	0.62161	0.61396	0.58874	0.57714	0.60976	0.60594	0.62059	0.62645	0.59613	0.55396	0.61931	0.58237	0.61345	0.61651	0.57434	0.59116	0.59829	0.6002	0.60288	0.64849	0.57905
WM-800_416	0.62938	0.64773	0.59511	0.62938	0.58772	0.65435	0.55778	0.61205		0.65715	0.64518	0.59574	0.58644	0.62505	0.55064	0.5853	0.60211	0.57485	0.57727	0.59587	0.58135	0.60798	0.56631	0.58797	0.54134	0.56644	0.56415	0.54058	0.58135	0.5644	0.57116	0.54147	0.60823	0.5486	0.55561	0.58441	0.53319	0.5774	0.61052	0.59829	0.63651	0.5932	0.58173	0.6067	0.60849	0.63384	0.60887	0.62365	0.63091
WM-800_417	0.59383	0.65639	0.54593	0.63932	0.59409	0.60313	0.59918	0.62747		0.58402	0.59753	0.59332	0.58211	0.57256	0.55982	0.5988	0.54975	0.59345	0.55625	0.58415	0.6039	0.5472	0.57141	0.55447	0.60836	0.60568	0.59969	0.60454	0.5909	0.60097	0.55421	0.60352	0.61154	0.61116	0.65435	0.58797	0.61893	0.56211	0.58135	0.59409	0.58836	0.59371	0.57689	0.5974	0.57052	0.59052	0.59727	0.55447	0.55141
WM-800_418	0.55701	0.61791	0.59638	0.64658	0.56122	0.55357	0.58593	0.60199		0.55676	0.57612	0.55281	0.55001	0.54555	0.53918	0.57472	0.54313	0.58708	0.56377	0.57409	0.60403	0.53612	0.57561	0.56784	0.56835	0.61524	0.56797	0.61511	0.59574	0.5988	0.59154	0.6002	0.57867	0.60352	0.58364	0.61014	0.61333	0.56045	0.56823	0.58899	0.55548	0.57804	0.57014	0.54529	0.59243	0.58772	0.57753	0.58976	0.58976
WM-800_419	0.57205	0.62568	0.52147	0.61256	0.60645	0.57587	0.58746	0.57804		0.55026	0.54071	0.56262	0.53472	0.52172	0.54313	0.57409	0.54516	0.52809	0.5481	0.55204	0.54733	0.55319	0.51268	0.5393	0.57409	0.57421	0.57867	0.55536	0.60135	0.55332	0.54682	0.54835	0.58746	0.55536	0.60211	0.55791	0.55357	0.57472	0.56924	0.60912	0.60148	0.55791	0.5746	0.59511	0.57982	0.61193	0.59014	0.53255	0.57498
WM-800_420	0.60148	0.66888	0.55892	0.6425	0.59396	0.60734	0.60759	0.62556		0.5909	0.60441	0.59893	0.57702	0.58198	0.56122	0.59422	0.54797	0.59727	0.55663	0.58415	0.60976	0.54644	0.57498	0.55396	0.61906	0.60301	0.59511	0.60505	0.58937	0.6104	0.56198	0.60071	0.61537	0.60963	0.65843	0.59524	0.62224	0.56759	0.59676	0.59944	0.58785	0.59867	0.5853	0.60492	0.57638	0.59549	0.60594	0.55612	0.56007
WM-800_421	0.55255	0.66798	0.54631	0.60938	0.58568	0.62046	0.57867	0.60696		0.55217	0.54325	0.57026	0.54185	0.52504	0.54911	0.57905	0.55638	0.56224	0.59409	0.5895	0.5746	0.56924	0.55842	0.58097	0.55255	0.60708	0.60568	0.57396	0.60199	0.57065	0.58351	0.56988	0.5774	0.57625	0.6118	0.57612	0.5788	0.59078	0.54873	0.62887	0.59154	0.54262	0.58033	0.58402	0.59027	0.59766	0.56453	0.57256	0.57485
WM-800_422	0.63002	0.65473	0.59371	0.649	0.57676	0.59664	0.63486	0.63256		0.58288	0.59549	0.59409	0.57982	0.56823	0.57345	0.59957	0.54962	0.58695	0.58249	0.58033	0.61384	0.55128	0.57816	0.58606	0.62072	0.64403	0.60849	0.60122	0.63091	0.61753	0.58504	0.58313	0.59129	0.59383	0.60849	0.66161	0.59332	0.58402	0.6011	0.60619	0.59842	0.61498	0.56593	0.58861	0.59969	0.59715	0.60708	0.60798	0.57014
WM-800_423	0.59371	0.63065	0.58135	0.65957	0.61116	0.56899	0.6211	0.59371		0.57434	0.56861	0.56797	0.56823	0.54759	0.55434	0.61282	0.53994	0.58007	0.56466	0.5681	0.58925	0.55052	0.57383	0.57217	0.61995	0.63893	0.57689	0.59676	0.63995	0.61524	0.63333	0.58963	0.61396	0.58237	0.61677	0.66531	0.58466	0.57179	0.57128	0.60581	0.60428	0.59218	0.56364	0.57256	0.59651	0.5909	0.59562	0.61294	0.60836
WM-800_424	0.6913	0.61116	0.55689	0.6053	0.58097	0.57307	0.5658	0.60849		0.62224	0.61307	0.60683	0.58058	0.58568	0.57319	0.58555	0.62046	0.54096	0.54274	0.62581	0.55192	0.62849	0.5337	0.5323	0.57052	0.5918	0.60224	0.55001	0.63078	0.55638	0.56338	0.55676	0.60785	0.5681	0.59129	0.56835	0.5458	0.56899	0.60963	0.58046	0.60759	0.6095	0.58759	0.61587	0.58084	0.5802	0.64199	0.58555	0.57217
WM-800_425	0.61129	0.65091	0.61855	0.68085	0.58759	0.60454	0.56619	0.65983		0.58823	0.5918	0.58632	0.58148	0.56682	0.5695	0.58097	0.54007	0.60734	0.58785	0.56542	0.62148	0.53663	0.58988	0.57982	0.64556	0.67919	0.61957	0.64072	0.67626	0.60543	0.62505	0.62505	0.59498	0.61167	0.65512	0.65779	0.6197	0.60454	0.58937	0.6225	0.62072	0.62721	0.58899	0.58925	0.61435	0.57472	0.60046	0.64734	0.61218
WM-800_426	0.54657	0.62161	0.62467	0.63626	0.57587	0.56326	0.61638	0.62046		0.59052	0.59524	0.57727	0.56529	0.56364	0.55498	0.60555	0.52491	0.56428	0.53637	0.54644	0.58211	0.52542	0.56504	0.5486	0.61842	0.63333	0.60632	0.61753	0.61116	0.56619	0.61587	0.60708	0.56772	0.58886	0.61065	0.66633	0.59574	0.54911	0.55638	0.5774	0.59205	0.58249	0.56619	0.54478	0.59358	0.58326	0.55701	0.61333	0.60798
WM-800_427	0.60899	0.64365	0.56262	0.62314	0.60657	0.66085	0.60606	0.5853		0.60352	0.61142	0.59422	0.53688	0.57676	0.55294	0.6369	0.59562	0.58657	0.576	0.62326	0.59829	0.58237	0.58377	0.56823	0.60008	0.59078	0.62479	0.58364	0.58899	0.56772	0.5616	0.56823	0.58657	0.54988	0.58428	0.58963	0.55727	0.56644	0.60008	0.57128	0.58848	0.62594	0.57434	0.59893	0.57332	0.60798	0.60645	0.58542	0.57128
WM-800_428	0.59574	0.62556	0.57574	0.64811	0.61116	0.5867	0.62658	0.61677		0.56823	0.56873	0.56377	0.55013	0.54618	0.54313	0.61014	0.55294	0.57396	0.56759	0.57421	0.59205	0.5509	0.5658	0.57396	0.59562	0.59129	0.56937	0.57905	0.59524	0.6132	0.58823	0.60606	0.6118	0.61995	0.62263	0.63448	0.61779	0.57065	0.58351	0.60645	0.60084	0.60759	0.57065	0.5988	0.59702	0.60479	0.59918	0.56848	0.5909
WM-800_429	0.58925	0.62823	0.5932	0.66098	0.61052	0.59753	0.64327	0.62887		0.58237	0.57625	0.5616	0.56236	0.55536	0.55026	0.59791	0.56007	0.5788	0.56924	0.59001	0.59039	0.56147	0.56364	0.56377	0.60454	0.64161	0.60275	0.6081	0.6448	0.62008	0.61371	0.62008	0.62059	0.59129	0.6188	0.64531	0.60033	0.61154	0.58886	0.64059	0.62709	0.61154	0.59396	0.59829	0.62135	0.59613	0.61307	0.6197	0.61817
WM-800_430	0.57205	0.60301	0.56733	0.6197	0.59842	0.56287	0.60708	0.58644		0.53625	0.53332	0.53625	0.53599	0.51497	0.52924	0.58555	0.53434	0.55842	0.55498	0.55396	0.57192	0.53166	0.54415	0.56466	0.56823	0.57727	0.56542	0.56708	0.57969	0.5881	0.56415	0.58428	0.60161	0.5909	0.59804	0.60122	0.59256	0.56542	0.56568	0.60441	0.58976	0.5918	0.55052	0.57829	0.59103	0.57587	0.58058	0.55434	0.58772
WM-800_431	0.52822	0.57116	0.54899	0.57893	0.7006	0.64849	0.6174	0.64989		0.56975	0.57663	0.616	0.57167	0.54911	0.57141	0.58925	0.56491	0.57294	0.53395	0.58148	0.56937	0.56555	0.55969	0.54198	0.60747	0.56899	0.5881	0.59065	0.60734	0.56924	0.61842	0.58249	0.58249	0.58428	0.62237	0.57689	0.58517	0.57689	0.5881	0.596	0.61052	0.59613	0.58886	0.60454	0.58593	0.62072	0.60441	0.60963	0.62798
WM-800_432	0.50924	0.57893	0.53918	0.55829	0.71359	0.64212	0.62199	0.64505		0.56389	0.56937	0.60645	0.56517	0.5472	0.55994	0.58479	0.55408	0.56109	0.5258	0.57001	0.55905	0.55204	0.55026	0.53739	0.60059	0.5444	0.56173	0.56007	0.59957	0.53637	0.59358	0.55523	0.56186	0.55943	0.60135	0.57561	0.55994	0.57192	0.57511	0.59294	0.61294	0.59065	0.58937	0.58542	0.59205	0.60492	0.57791	0.61103	0.62963
WM-800_433	0.52962	0.56657	0.54109	0.56593	0.72379	0.67193	0.60033	0.63104		0.54376	0.54606	0.59664	0.56364	0.52363	0.55345	0.56963	0.55396	0.5588	0.5351	0.56606	0.55587	0.55026	0.54262	0.54466	0.60912	0.54274	0.56466	0.59154	0.58288	0.58237	0.61154	0.5802	0.56835	0.58428	0.60772	0.59613	0.58122	0.59969	0.58058	0.6081	0.60568	0.5923	0.60173	0.59485	0.59893	0.62556	0.59867	0.6104	0.62084
WM-800_434	0.52911	0.56619	0.53013	0.5379	0.70977	0.65741	0.62377	0.62033		0.54045	0.54975	0.59829	0.54899	0.52771	0.5602	0.5918	0.55306	0.54784	0.53395	0.56746	0.54466	0.55268	0.53701	0.53574	0.60288	0.54644	0.57663	0.56211	0.5932	0.56007	0.60657	0.55472	0.56287	0.56606	0.59664	0.58988	0.55969	0.59141	0.5839	0.59804	0.616	0.59536	0.59753	0.59383	0.59638	0.61498	0.59001	0.59944	0.61702
WM-800_435	0.51497	0.58542	0.53077	0.55548	0.71245	0.63728	0.62224	0.66021		0.5644	0.57447	0.61218	0.56695	0.54466	0.57268	0.61065	0.56402	0.54835	0.53472	0.57918	0.54708	0.56287	0.53485	0.54083	0.60313	0.55943	0.58084	0.57128	0.60989	0.54746	0.60581	0.56631	0.56109	0.56797	0.61103	0.58071	0.56937	0.57956	0.57676	0.5923	0.61766	0.59371	0.59332	0.59167	0.59294	0.60352	0.57995	0.59817	0.61651
WM-800_436	0.50197	0.55192	0.52236	0.55001	0.71767	0.64276	0.58797	0.6183		0.53497	0.54071	0.58313	0.54733	0.51739	0.54134	0.55943	0.55166	0.55931	0.50796	0.55523	0.5537	0.54249	0.5416	0.52847	0.59944	0.53051	0.54988	0.58033	0.56924	0.56071	0.59116	0.56886	0.54886	0.57638	0.60059	0.56428	0.57472	0.58109	0.56033	0.596	0.59141	0.58249	0.60224	0.59409	0.58339	0.62467	0.57944	0.59473	0.60275
WM-800_437	0.63702	0.6569	0.53994	0.59383	0.61307	0.57867	0.59829	0.57167		0.61435	0.6174	0.61231	0.57332	0.57778	0.58224	0.64518	0.59982	0.56147	0.55574	0.60683	0.56886	0.60479	0.56096	0.54784	0.55982	0.59791	0.62212	0.53268	0.62721	0.53535	0.54364	0.52465	0.57612	0.52644	0.56122	0.56912	0.51714	0.56402	0.60606	0.59664	0.60708	0.60619	0.56249	0.59205	0.59676	0.62951	0.60657	0.56313	0.57574
WM-800_438	0.65575	0.62989	0.51726	0.60148	0.56173	0.62607	0.56186	0.60594		0.58785	0.58644	0.58415	0.55561	0.55587	0.54567	0.59065	0.56861	0.56058	0.57192	0.60148	0.57052	0.57956	0.55383	0.57829	0.58224	0.6304	0.63537	0.5658	0.64339	0.55179	0.56746	0.5565	0.57676	0.56007	0.59243	0.59676	0.54962	0.5323	0.56975	0.57345	0.58619	0.57982	0.55166	0.57791	0.55192	0.57918	0.57256	0.59205	0.56479
WM-800_439	0.63575	0.65231	0.55052	0.63779	0.60008	0.67486	0.5658	0.59689		0.60008	0.59625	0.59281	0.55472	0.56491	0.55561	0.60645	0.57905	0.58963	0.59027	0.60454	0.59141	0.57523	0.59345	0.59536	0.57103	0.6211	0.62467	0.58351	0.6197	0.54427	0.57778	0.56173	0.56542	0.56453	0.59511	0.59243	0.55778	0.58173	0.59052	0.61167	0.61689	0.59562	0.59574	0.60071	0.58836	0.59982	0.58313	0.61868	0.59753
WM-800_440	0.616	0.6755	0.5681	0.65193	0.6104	0.65333	0.64454	0.63371		0.62518	0.62428	0.63664	0.60734	0.58823	0.60415	0.65155	0.61205	0.59141	0.61562	0.63486	0.59218	0.61256	0.59141	0.61103	0.58148	0.63753	0.66696	0.5918	0.63537	0.60237	0.55892	0.58708	0.63244	0.6025	0.65524	0.57612	0.59409	0.57077	0.59702	0.60313	0.60479	0.60899	0.56695	0.60466	0.57638	0.5974	0.596	0.60059	0.56517
WM-800_441	0.6411	0.63065	0.55052	0.61218	0.57778	0.59918	0.54899	0.62008		0.61473	0.61243	0.62658	0.59434	0.57116	0.59498	0.59371	0.58848	0.55472	0.56912	0.59855	0.57421	0.59676	0.54911	0.55943	0.58122	0.56797	0.61919	0.53765	0.60632	0.55536	0.54313	0.55459	0.5867	0.56746	0.58198	0.53281	0.54797	0.60122	0.59027	0.61435	0.61626	0.58683	0.59396	0.60517	0.58428	0.59281	0.59243	0.58211	0.59294
WM-800_442	0.60899	0.63944	0.57498	0.62976	0.63766	0.60925	0.62275	0.629		0.57128	0.59218	0.62925	0.57918	0.55982	0.59358	0.62581	0.59027	0.6304	0.60772	0.61409	0.62148	0.57931	0.60441	0.60555	0.58797	0.61804	0.61333	0.61677	0.62237	0.63091	0.56606	0.60084	0.60708	0.60632	0.6174	0.59676	0.60759	0.56517	0.59511	0.57421	0.57358	0.58644	0.56364	0.56899	0.59918	0.59332	0.61982	0.54708	0.58237
WM-800_443	0.58109	0.59549	0.56606	0.6118	0.61129	0.596	0.57676	0.58058		0.55905	0.55026	0.58606	0.56211	0.53026	0.58517	0.58988	0.53421	0.56568	0.59052	0.56555	0.55383	0.53701	0.55548	0.57128	0.55523	0.60135	0.62594	0.59078	0.59613	0.58109	0.55943	0.60543	0.58912	0.58912	0.60084	0.55829	0.57141	0.61027	0.56402	0.59969	0.57893	0.54835	0.58466	0.58339	0.57702	0.56466	0.56479	0.57804	0.58198
WM-800_444	0.67295	0.6025	0.56389	0.60161	0.59651	0.58428	0.5658	0.60543		0.58428	0.57001	0.60938	0.583	0.55638	0.58593	0.59982	0.62059	0.61282	0.61422	0.60313	0.60747	0.62721	0.61129	0.61753	0.57307	0.57409	0.58517	0.54466	0.58313	0.57472	0.55281	0.54759	0.55663	0.58211	0.59269	0.54529	0.57753	0.57485	0.57001	0.61243	0.59727	0.55714	0.55752	0.58007	0.58224	0.57905	0.57498	0.58135	0.58708
WM-800_445	0.69143	0.60505	0.58874	0.61511	0.60466	0.59371	0.56491	0.62021		0.60237	0.59103	0.62862	0.60224	0.57205	0.60199	0.61919	0.61116	0.61715	0.61575	0.59281	0.6095	0.61282	0.61626	0.6188	0.583	0.5932	0.58517	0.55013	0.6053	0.57905	0.56555	0.54083	0.56186	0.5788	0.59931	0.56045	0.5667	0.58428	0.58313	0.62377	0.59613	0.57052	0.56479	0.58275	0.57536	0.59715	0.58963	0.59078	0.60237
WM-800_446	0.65435	0.58377	0.61205	0.5737	0.57065	0.55179	0.54695	0.60772		0.60454	0.59256	0.63091	0.59524	0.58479	0.60989	0.59281	0.5918	0.58976	0.596	0.57014	0.58479	0.58721	0.57574	0.6011	0.5588	0.56402	0.60224	0.55574	0.59753	0.57574	0.55791	0.54567	0.57116	0.58695	0.57982	0.53599	0.57243	0.56211	0.57969	0.58721	0.57523	0.5737	0.5379	0.56135	0.56593	0.54822	0.57778	0.57116	0.55982
WM-800_447	0.66327	0.58517	0.60899	0.56823	0.5644	0.54784	0.54415	0.59702		0.5974	0.59001	0.63358	0.60135	0.58492	0.61205	0.59243	0.60543	0.59498	0.58683	0.58084	0.59065	0.59638	0.58466	0.58313	0.56415	0.56287	0.60161	0.55994	0.59154	0.57472	0.55345	0.5551	0.57052	0.58351	0.57651	0.53765	0.58007	0.57039	0.58071	0.58198	0.56772	0.57383	0.55064	0.57447	0.56466	0.55892	0.59218	0.55803	0.55994
WM-800_448	0.63397	0.57128	0.58313	0.61269	0.60466	0.55587	0.58351	0.58988		0.59791	0.59256	0.62683	0.60861	0.56657	0.60339	0.57753	0.60683	0.596	0.5932	0.60454	0.59141	0.61078	0.58415	0.58606	0.56619	0.5737	0.59893	0.56848	0.60046	0.59664	0.56886	0.563	0.59001	0.55676	0.57982	0.56186	0.54211	0.5695	0.58644	0.57995	0.5816	0.57612	0.56517	0.58479	0.57039	0.5523	0.58759	0.60008	0.55281
WM-800_449	0.60135	0.61409	0.62059	0.6146	0.64734	0.61893	0.57294	0.60326		0.61715	0.61116	0.6597	0.62416	0.58402	0.64709	0.62314	0.61817	0.576	0.62161	0.61014	0.57523	0.62619	0.56835	0.59485	0.56975	0.58555	0.60466	0.57485	0.62951	0.5644	0.59613	0.58492	0.58823	0.57383	0.60772	0.56096	0.56797	0.62174	0.58925	0.65218	0.6276	0.58441	0.58657	0.6095	0.60097	0.60441	0.6146	0.59651	0.62097
WM-800_450	0.57561	0.60619	0.5802	0.58976	0.59562	0.58861	0.55472	0.56173		0.53765	0.55472	0.58912	0.53191	0.51956	0.54784	0.58988	0.52949	0.53816	0.5509	0.57281	0.53497	0.52924	0.53472	0.54032	0.54516	0.56606	0.5667	0.55421	0.57281	0.55676	0.55332	0.55561	0.56109	0.54759	0.57434	0.55396	0.55128	0.5816	0.55816	0.59218	0.60148	0.55701	0.56924	0.56198	0.57702	0.55676	0.58797	0.5416	0.5658
WM-800_451	0.57065	0.54427	0.58542	0.60211	0.60938	0.56045	0.58237	0.57281		0.54899	0.54516	0.59689	0.56224	0.51905	0.57663	0.58186	0.56287	0.54453	0.57804	0.57332	0.53383	0.57052	0.53153	0.56198	0.51166	0.52924	0.56963	0.55561	0.5839	0.54822	0.56109	0.5695	0.56848	0.54937	0.57307	0.53867	0.54083	0.55727	0.54848	0.60899	0.58135	0.55701	0.54593	0.55459	0.5509	0.52682	0.56389	0.55829	0.57179
WM-800_452	0.57969	0.5974	0.57625	0.62377	0.63499	0.60657	0.57702	0.58198		0.56402	0.5574	0.5895	0.55982	0.53497	0.56491	0.61282	0.56517	0.56695	0.61116	0.59485	0.56504	0.5681	0.56479	0.58886	0.55447	0.61256	0.64709	0.54873	0.61575	0.56695	0.57179	0.54504	0.56746	0.57179	0.57982	0.57179	0.56759	0.60033	0.57345	0.60887	0.60657	0.57485	0.57612	0.58683	0.6188	0.56899	0.58211	0.57944	0.5695
WM-800_453	0.5737	0.60492	0.57256	0.58861	0.61537	0.62887	0.55854	0.55969		0.56695	0.55765	0.58479	0.55204	0.53586	0.55587	0.6104	0.59039	0.56389	0.56504	0.63269	0.56555	0.58823	0.54389	0.55574	0.52593	0.56096	0.57574	0.57345	0.57969	0.57778	0.56593	0.58721	0.5746	0.56287	0.57574	0.59281	0.55765	0.53918	0.5481	0.55498	0.56186	0.54848	0.5458	0.54529	0.55714	0.58504	0.57549	0.57842	0.55217
WM-800_454	0.5709	0.58632	0.5658	0.64416	0.62747	0.60415	0.56453	0.57765		0.5644	0.55701	0.58415	0.55905	0.52656	0.56033	0.6104	0.5588	0.55294	0.59778	0.58415	0.55434	0.55994	0.55396	0.58772	0.54466	0.60415	0.62263	0.57116	0.60364	0.56479	0.57689	0.56071	0.58746	0.56529	0.58542	0.56007	0.5681	0.59549	0.57014	0.60836	0.58976	0.57103	0.57765	0.58046	0.59651	0.56338	0.57319	0.58224	0.55867
WM-800_455	0.5839	0.63091	0.59562	0.58899	0.60454	0.60059	0.57931	0.56937		0.55765	0.56058	0.59957	0.58211	0.53637	0.57103	0.60237	0.5853	0.58058	0.57778	0.6095	0.60887	0.58313	0.59167	0.57192	0.53026	0.56721	0.58224	0.56644	0.56963	0.57077	0.58109	0.56071	0.57077	0.55816	0.58479	0.58135	0.57358	0.5932	0.59039	0.61498	0.61103	0.56644	0.57332	0.57294	0.59906	0.58224	0.58632	0.57447	0.59689
WM-800_456	0.65244	0.60211	0.61842	0.62326	0.59052	0.57026	0.61231	0.58695		0.61027	0.60084	0.61575	0.60836	0.5737	0.59969	0.62607	0.58606	0.56784	0.60543	0.60288	0.57995	0.59192	0.5588	0.60059	0.54644	0.61995	0.61243	0.55676	0.61677	0.59625	0.5988	0.55676	0.60479	0.60046	0.58046	0.59409	0.57778	0.56746	0.56924	0.58836	0.59969	0.59014	0.55956	0.59039	0.57956	0.58504	0.58377	0.58581	0.58555
WM-800_457	0.61638	0.58097	0.62658	0.59613	0.60173	0.5709	0.62568	0.58848		0.6039	0.60326	0.61269	0.57867	0.56924	0.58288	0.58428	0.5681	0.56517	0.58262	0.59804	0.57001	0.57663	0.55803	0.57039	0.53268	0.59957	0.59918	0.53612	0.60925	0.55778	0.5746	0.55192	0.57332	0.57498	0.58249	0.57804	0.54555	0.55791	0.56096	0.57128	0.60555	0.57829	0.56491	0.59473	0.57243	0.58937	0.58364	0.56173	0.59753
WM-800_458	0.6053	0.56135	0.61282	0.59536	0.57001	0.56491	0.62148	0.57345		0.5895	0.58644	0.59957	0.56504	0.55791	0.56861	0.55982	0.56147	0.54402	0.56988	0.58313	0.54746	0.56173	0.53599	0.56096	0.51561	0.57319	0.59651	0.5509	0.57931	0.54211	0.55625	0.55714	0.57307	0.58058	0.58364	0.55752	0.55154	0.56682	0.55013	0.58046	0.57905	0.55396	0.56988	0.59893	0.56236	0.56402	0.5667	0.55867	0.58721
WM-800_459	0.6146	0.59243	0.61027	0.58657	0.59485	0.58759	0.62339	0.5644		0.57485	0.56772	0.59218	0.58058	0.5393	0.58326	0.59676	0.57332	0.55319	0.58899	0.60084	0.56351	0.58479	0.54313	0.57141	0.53128	0.60326	0.63078	0.55408	0.61549	0.58109	0.56466	0.55676	0.59396	0.58262	0.56873	0.57804	0.56517	0.56873	0.57179	0.5946	0.59434	0.59625	0.55459	0.56542	0.58848	0.57014	0.59052	0.5723	0.58797
WM-800_460	0.62403	0.59154	0.59625	0.61689	0.6002	0.59256	0.64505	0.5695		0.59536	0.58581	0.62123	0.61422	0.56338	0.62186	0.61868	0.61103	0.58211	0.63983	0.63078	0.58593	0.61269	0.56988	0.61549	0.53217	0.59498	0.61129	0.54096	0.59842	0.59358	0.55994	0.5495	0.59689	0.57918	0.57651	0.58313	0.5537	0.59243	0.57358	0.61396	0.58988	0.5974	0.55982	0.58708	0.58148	0.57511	0.58899	0.55548	0.56058
WM-800_461	0.6648	0.6067	0.62123	0.63218	0.61613	0.60747	0.6304	0.56313		0.58759	0.57816	0.62925	0.60275	0.55306	0.60823	0.63397	0.59358	0.59422	0.61282	0.61511	0.5918	0.6025	0.58861	0.60071	0.55931	0.61345	0.62721	0.54109	0.61575	0.59702	0.57205	0.55115	0.59574	0.59511	0.58937	0.59536	0.57727	0.58084	0.59715	0.60313	0.61243	0.61142	0.5681	0.59562	0.60696	0.58925	0.61537	0.56338	0.58135
WM-800_462	0.62161	0.59129	0.6239	0.60798	0.59727	0.58084	0.64403	0.56211		0.58237	0.58046	0.61014	0.57867	0.55638	0.60403	0.62046	0.57714	0.58058	0.57905	0.583	0.58632	0.56873	0.58657	0.56988	0.56211	0.60963	0.61422	0.53357	0.61753	0.55179	0.55842	0.52949	0.55204	0.55663	0.58186	0.59638	0.55141	0.59422	0.61868	0.58644	0.61256	0.62963	0.58288	0.58186	0.59867	0.59129	0.6211	0.53153	0.55498
WM-800_463	0.63282	0.59982	0.63906	0.61982	0.5918	0.56759	0.61486	0.57116		0.58785	0.5895	0.62479	0.59167	0.56759	0.58695	0.61218	0.58861	0.58109	0.57154	0.59587	0.57676	0.57154	0.58517	0.56708	0.57523	0.60364	0.60861	0.54223	0.60874	0.56071	0.56173	0.53688	0.56135	0.56988	0.58606	0.61307	0.57319	0.59434	0.62174	0.5839	0.61626	0.62008	0.58377	0.59511	0.5895	0.59906	0.61613	0.53523	0.54988
WM-800_464	0.59791	0.59969	0.52669	0.6183	0.54134	0.63116	0.52937	0.55969		0.55727	0.55689	0.55982	0.54682	0.53255	0.54937	0.55803	0.54682	0.55026	0.55103	0.56873	0.56746	0.54567	0.54516	0.5444	0.5444	0.56491	0.59371	0.54529	0.56848	0.57281	0.53344	0.55599	0.56415	0.57065	0.58683	0.55982	0.56759	0.58071	0.56415	0.59982	0.59167	0.58109	0.57039	0.5737	0.57396	0.55931	0.57587	0.55026	0.57192
WM-800_465	0.62709	0.6448	0.56428	0.63078	0.59434	0.6304	0.5709	0.60301		0.56682	0.55931	0.59715	0.57319	0.53268	0.58466	0.60479	0.57523	0.59154	0.60989	0.60619	0.59205	0.59281	0.57536	0.59562	0.57689	0.62709	0.64212	0.57192	0.61728	0.61779	0.59065	0.58339	0.61855	0.60772	0.62925	0.60836	0.59409	0.58976	0.58937	0.60377	0.61587	0.5974	0.57396	0.58836	0.59842	0.57447	0.61957	0.60135	0.61855
WM-800_466	0.65231	0.65601	0.55103	0.60262	0.62148	0.64722	0.57995	0.60619		0.59243	0.60657	0.60938	0.58313	0.57307	0.5918	0.57702	0.6053	0.56873	0.56873	0.59281	0.57523	0.60555	0.55154	0.55026	0.59524	0.61626	0.6383	0.5774	0.66047	0.57804	0.57638	0.57714	0.58262	0.56517	0.60976	0.57281	0.56542	0.58836	0.58581	0.62683	0.62097	0.61957	0.58874	0.58657	0.61154	0.62059	0.62326	0.60772	0.60899
WM-800_467	0.67104	0.61142	0.53574	0.62734	0.54198	0.61422	0.50325	0.61371		0.58836	0.58377	0.58211	0.56695	0.55994	0.54911	0.55013	0.57052	0.53523	0.54134	0.56504	0.54911	0.57141	0.53778	0.53446	0.5695	0.57345	0.6011	0.56045	0.58122	0.57396	0.57154	0.57523	0.59562	0.60122	0.60683	0.55752	0.58148	0.59052	0.56823	0.62097	0.62224	0.59893	0.59078	0.60186	0.59116	0.60415	0.58657	0.61753	0.62785
WM-800_468	0.63027	0.60364	0.5588	0.59625	0.57052	0.60823	0.5788	0.60237		0.57485	0.57689	0.60747	0.56542	0.55243	0.59791	0.56211	0.58555	0.55268	0.58453	0.57077	0.55587	0.57905	0.53625	0.56186	0.563	0.57345	0.60135	0.54338	0.61027	0.59524	0.5337	0.54478	0.59052	0.56109	0.58249	0.54886	0.56313	0.56975	0.60033	0.58326	0.59727	0.61638	0.5472	0.56835	0.57931	0.57689	0.61193	0.55268	0.55548
WM-800_469	0.66888	0.63129	0.57523	0.60505	0.59141	0.62046	0.56657	0.56096		0.58097	0.58963	0.61613	0.57765	0.54784	0.60938	0.63397	0.57587	0.55689	0.58644	0.60492	0.57702	0.58644	0.54657	0.56338	0.56542	0.58925	0.67053	0.55383	0.60135	0.57842	0.55332	0.55625	0.60619	0.57154	0.58848	0.5816	0.55574	0.57396	0.58109	0.59243	0.59473	0.59371	0.56211	0.59116	0.56886	0.55931	0.60428	0.5839	0.57472
WM-800_470	0.62747	0.61307	0.53026	0.60938	0.56746	0.62836	0.57829	0.58224		0.55612	0.54835	0.58441	0.55052	0.51612	0.5774	0.59944	0.56313	0.56644	0.60008	0.59791	0.57689	0.57498	0.55001	0.57409	0.57396	0.6081	0.64773	0.56644	0.60696	0.59804	0.57256	0.57893	0.60326	0.59549	0.62416	0.5853	0.58288	0.58275	0.57332	0.60326	0.60479	0.58173	0.56593	0.58441	0.57243	0.55243	0.59103	0.57358	0.58772
WM-800_471	0.59473	0.59154	0.5472	0.59931	0.61154	0.62072	0.5616	0.60428		0.5616	0.57829	0.60441	0.57434	0.543	0.58925	0.56236	0.59804	0.5402	0.55141	0.58823	0.53612	0.60122	0.51943	0.52618	0.55599	0.59498	0.63002	0.54682	0.64136	0.56721	0.55485	0.55217	0.55587	0.54555	0.57765	0.56007	0.5444	0.57549	0.57982	0.57829	0.56937	0.58759	0.57536	0.57638	0.57969	0.56886	0.60734	0.57549	0.57511
WM-800_472	0.66429	0.64174	0.57753	0.61549	0.58466	0.60836	0.56504	0.5737		0.60543	0.60798	0.62428	0.58657	0.56937	0.61587	0.64709	0.57243	0.53803	0.57944	0.60339	0.5602	0.58479	0.53676	0.55587	0.56733	0.60288	0.65384	0.56186	0.60581	0.56682	0.5695	0.5565	0.60772	0.57281	0.60823	0.59154	0.56262	0.5695	0.58861	0.58504	0.59676	0.6011	0.56033	0.5932	0.56797	0.57651	0.61422	0.59473	0.57345
WM-800_473	0.59307	0.63155	0.53332	0.64875	0.54198	0.65945	0.54975	0.62377		0.56262	0.56351	0.56466	0.54071	0.53141	0.52223	0.5379	0.56912	0.56733	0.57867	0.59422	0.57256	0.58224	0.56198	0.57103	0.54516	0.6011	0.58836	0.5565	0.60186	0.56389	0.57205	0.5565	0.56084	0.5709	0.61715	0.57612	0.56517	0.57804	0.56364	0.60619	0.62747	0.57727	0.5918	0.60606	0.5853	0.60632	0.58899	0.61065	0.59281
WM-800_474	0.5258	0.62314	0.55217	0.57472	0.73398	0.65843	0.69015	0.62148		0.57969	0.58568	0.58912	0.56912	0.55727	0.56746	0.6025	0.62161	0.60046	0.583	0.63651	0.60798	0.62033	0.57676	0.59014	0.60606	0.58428	0.5839	0.58364	0.61931	0.62772	0.61817	0.58058	0.57714	0.57128	0.61677	0.61294	0.57472	0.63804	0.60492	0.64785	0.62479	0.64875	0.62976	0.60823	0.65562	0.64403	0.62428	0.61549	0.63728
WM-800_475	0.52809	0.58886	0.53	0.59536	0.70302	0.66187	0.67079	0.62772		0.57638	0.5788	0.56772	0.55204	0.55013	0.55052	0.59817	0.59791	0.5918	0.5788	0.62059	0.59587	0.59727	0.56211	0.57995	0.58122	0.57855	0.56096	0.55638	0.6002	0.6174	0.58224	0.55982	0.56415	0.56122	0.60785	0.59358	0.56555	0.63562	0.60084	0.64352	0.62505	0.62492	0.62963	0.59829	0.64237	0.6197	0.61651	0.57472	0.60352
WM-800_476	0.54262	0.63371	0.55599	0.59906	0.72468	0.66365	0.66709	0.6611		0.5988	0.60377	0.5853	0.58148	0.57294	0.56211	0.60326	0.62161	0.58466	0.5746	0.6267	0.596	0.61638	0.56058	0.58644	0.59753	0.5932	0.57931	0.57485	0.62454	0.60466	0.60581	0.57345	0.57498	0.55345	0.60708	0.61511	0.55676	0.64199	0.61638	0.65244	0.6411	0.66301	0.63142	0.61638	0.64849	0.65703	0.63435	0.62263	0.61524
WM-800_477	0.53561	0.62658	0.54453	0.57816	0.73181	0.66403	0.68009	0.62823		0.59855	0.60122	0.59192	0.58084	0.57256	0.57638	0.60772	0.64046	0.61193	0.59753	0.65626	0.62174	0.64046	0.58823	0.60492	0.59842	0.59281	0.59243	0.58823	0.61779	0.61167	0.60619	0.58313	0.576	0.56198	0.60428	0.61537	0.56797	0.6397	0.60785	0.64301	0.62568	0.65562	0.62912	0.61728	0.64645	0.64288	0.6211	0.61205	0.62135
WM-800_478	0.54173	0.64875	0.52682	0.61791	0.73869	0.69831	0.65741	0.65843		0.59562	0.60377	0.59587	0.58173	0.57587	0.57192	0.6225	0.63014	0.62772	0.60798	0.65996	0.63549	0.62518	0.60645	0.6183	0.58351	0.6276	0.61498	0.59383	0.62721	0.65104	0.5867	0.59944	0.59995	0.58721	0.63448	0.62696	0.59371	0.62097	0.60823	0.63384	0.63346	0.62989	0.61282	0.60059	0.63218	0.63804	0.62785	0.58326	0.57561
WM-800_479	0.55217	0.58937	0.5309	0.60135	0.7243	0.65104	0.65715	0.63843		0.60568	0.61142	0.60632	0.59027	0.58237	0.583	0.62632	0.63244	0.59995	0.58415	0.64187	0.60849	0.6318	0.57931	0.59281	0.61103	0.596	0.58568	0.57319	0.62785	0.64416	0.62148	0.57931	0.5746	0.57358	0.62275	0.61116	0.58058	0.61855	0.62186	0.61333	0.61511	0.65193	0.60861	0.61129	0.63664	0.61779	0.63014	0.58836	0.58734
WM-800_480	0.54873	0.6504	0.53905	0.62543	0.7415	0.70149	0.649	0.65142		0.60148	0.60441	0.59562	0.58007	0.57778	0.57536	0.62416	0.629	0.63639	0.60403	0.66352	0.64072	0.62505	0.6081	0.61409	0.59358	0.6411	0.62568	0.6011	0.64607	0.66187	0.59664	0.60352	0.60874	0.59345	0.64518	0.636	0.60581	0.6332	0.60849	0.63002	0.62874	0.62887	0.61868	0.60224	0.63664	0.63193	0.62339	0.5867	0.58492
WM-800_481	0.55791	0.69359	0.5695	0.61753	0.616	0.67244	0.57944	0.6132		0.61791	0.63626	0.58886	0.57511	0.59613	0.57192	0.60874	0.59498	0.60925	0.58632	0.62454	0.61919	0.58836	0.59052	0.59867	0.58899	0.5932	0.57778	0.60899	0.56198	0.61103	0.56045	0.59587	0.61129	0.60492	0.6304	0.59371	0.60377	0.5923	0.58364	0.61893	0.59218	0.59447	0.59817	0.58721	0.60925	0.64671	0.60657	0.58186	0.5946
WM-800_482	0.5486	0.67843	0.62976	0.59702	0.57039	0.64518	0.60874	0.58071		0.59294	0.59689	0.61052	0.58046	0.57332	0.56351	0.61422	0.59817	0.63053	0.58237	0.62416	0.63804	0.59192	0.62479	0.59817	0.62072	0.59702	0.6002	0.60721	0.5588	0.60938	0.56937	0.58683	0.59345	0.60097	0.63129	0.61957	0.61027	0.5481	0.57409	0.5658	0.56568	0.60211	0.55306	0.56682	0.58377	0.62326	0.59205	0.56542	0.56746
WM-800_483	0.55013	0.67397	0.56873	0.60887	0.66047	0.69385	0.62199	0.59536		0.59396	0.59332	0.58364	0.55969	0.56529	0.56338	0.61995	0.62224	0.61651	0.58708	0.6504	0.62734	0.61562	0.60173	0.59613	0.59944	0.61447	0.59205	0.61779	0.58058	0.63881	0.59957	0.60874	0.61995	0.60161	0.64989	0.62135	0.60186	0.59613	0.59664	0.61027	0.60759	0.59409	0.58861	0.58326	0.62352	0.65346	0.61027	0.59103	0.60403
WM-800_484	0.54032	0.68302	0.58823	0.62097	0.62951	0.69423	0.60976	0.58033		0.59269	0.58899	0.57842	0.5667	0.56848	0.57549	0.59625	0.6239	0.629	0.59918	0.64123	0.63104	0.60454	0.60899	0.60772	0.59447	0.60441	0.60262	0.59842	0.56873	0.62148	0.59918	0.58632	0.60301	0.57727	0.60543	0.62849	0.58186	0.60352	0.58861	0.62135	0.5974	0.60772	0.5839	0.57523	0.61689	0.6462	0.60033	0.61129	0.61638
WM-800_485	0.56428	0.71627	0.59192	0.62059	0.61613	0.67168	0.59039	0.58492		0.6025	0.60785	0.61282	0.59587	0.57931	0.5746	0.61677	0.60861	0.63613	0.57753	0.63142	0.64276	0.59638	0.63002	0.59205	0.59332	0.60364	0.59931	0.61728	0.57205	0.59702	0.56873	0.59167	0.59918	0.60122	0.63231	0.60861	0.61078	0.576	0.58033	0.59307	0.58606	0.60224	0.58135	0.57931	0.59473	0.64441	0.59791	0.57918	0.58925
WM-800_486	0.53191	0.68442	0.61103	0.59918	0.60657	0.65626	0.62683	0.56275		0.59014	0.58555	0.57804	0.5551	0.56071	0.55281	0.62046	0.59715	0.59676	0.5709	0.61944	0.60186	0.58326	0.58657	0.57867	0.60938	0.5895	0.59982	0.61205	0.56517	0.61766	0.60059	0.60428	0.63868	0.59676	0.62887	0.63983	0.6025	0.55701	0.59613	0.57944	0.58517	0.60033	0.55625	0.57421	0.59676	0.63155	0.61218	0.57256	0.5746
WM-800_487	0.55408	0.69066	0.59422	0.63983	0.65703	0.71385	0.59995	0.60543		0.60071	0.60301	0.59014	0.56491	0.57651	0.56721	0.59014	0.61486	0.61804	0.58504	0.63944	0.63193	0.60352	0.60581	0.59307	0.5974	0.63231	0.6104	0.60352	0.60581	0.63333	0.59129	0.59485	0.61384	0.58313	0.63473	0.63893	0.58428	0.60326	0.60148	0.62161	0.61256	0.60683	0.59957	0.60199	0.63116	0.65983	0.62224	0.61893	0.60199
WM-800_488	0.57625	0.63893	0.60734	0.60008	0.64862	0.59524	0.59129	0.59294		0.61269	0.62174	0.59256	0.55548	0.57855	0.56912	0.6239	0.58619	0.56364	0.52414	0.59562	0.58823	0.59052	0.54924	0.54797	0.62938	0.57383	0.58466	0.58466	0.58976	0.60186	0.61269	0.59269	0.59664	0.59753	0.59842	0.62556	0.60122	0.57753	0.59103	0.57409	0.58313	0.61651	0.56224	0.59982	0.60148	0.63256	0.60339	0.6118	0.65524
WM-800_489	0.58084	0.66518	0.61664	0.62556	0.60008	0.61065	0.55994	0.6039		0.57816	0.59383	0.58976	0.55383	0.55931	0.55816	0.60721	0.5788	0.5895	0.57472	0.58874	0.61345	0.58581	0.57905	0.57116	0.64887	0.56071	0.56988	0.58326	0.5788	0.5932	0.60466	0.57969	0.5709	0.61065	0.616	0.59371	0.61944	0.58479	0.58135	0.61511	0.59485	0.62352	0.58976	0.61587	0.59651	0.64237	0.60084	0.56619	0.62428
WM-800_490	0.57574	0.64441	0.57855	0.63448	0.64097	0.58772	0.55918	0.64696		0.60135	0.62199	0.596	0.5681	0.5774	0.55969	0.60645	0.56708	0.58046	0.54822	0.58428	0.59995	0.5709	0.56135	0.55867	0.61779	0.59027	0.59243	0.56963	0.60084	0.62224	0.56631	0.57128	0.59129	0.60454	0.6225	0.60543	0.60186	0.58504	0.61142	0.60938	0.60262	0.61906	0.58593	0.61078	0.60517	0.63014	0.61728	0.54606	0.5802
WM-800_491	0.55281	0.70863	0.61256	0.6132	0.62084	0.63002	0.63473	0.62963		0.64314	0.6532	0.62212	0.58211	0.60721	0.58683	0.65575	0.59689	0.5974	0.58084	0.6239	0.62454	0.58708	0.58224	0.58402	0.60199	0.60415	0.61294	0.61753	0.60403	0.61307	0.57077	0.61779	0.61269	0.61587	0.63575	0.62454	0.61842	0.55357	0.5988	0.55778	0.58606	0.62174	0.56924	0.59167	0.58937	0.62492	0.61537	0.56682	0.59867
WM-800_492	0.61205	0.69487	0.63129	0.65499	0.6611	0.60377	0.60938	0.63537		0.62581	0.64072	0.63422	0.60403	0.59715	0.59383	0.61957	0.59931	0.60301	0.5565	0.61154	0.62224	0.59893	0.58097	0.55829	0.6885	0.62314	0.62823	0.62033	0.62416	0.64327	0.61855	0.61804	0.6053	0.64607	0.65843	0.64263	0.65575	0.62607	0.63295	0.64365	0.64148	0.68518	0.63651	0.65486	0.64314	0.6862	0.65537	0.60606	0.63919
WM-800_493	0.55523	0.69397	0.60071	0.60861	0.61868	0.62696	0.62887	0.61549		0.62301	0.62938	0.60492	0.56147	0.58542	0.57001	0.64276	0.58772	0.58912	0.57727	0.61817	0.61919	0.57969	0.57409	0.58033	0.59524	0.60199	0.61702	0.60632	0.60046	0.60899	0.56772	0.616	0.60657	0.60657	0.62594	0.61753	0.61078	0.57014	0.59906	0.56835	0.59371	0.62607	0.57268	0.60046	0.59702	0.63104	0.61728	0.5644	0.60683
WM-800_494	0.58504	0.68671	0.62479	0.65117	0.59753	0.63027	0.6002	0.63014		0.60033	0.61103	0.59536	0.56963	0.56338	0.57345	0.63346	0.55192	0.60084	0.56287	0.57804	0.63065	0.55192	0.58339	0.58084	0.62441	0.63002	0.63409	0.61779	0.59676	0.62556	0.58466	0.60861	0.60377	0.63537	0.66327	0.61333	0.62887	0.59243	0.61384	0.60925	0.6025	0.63524	0.58479	0.60403	0.60403	0.65766	0.62377	0.57689	0.60339
WM-800_495	0.58046	0.64148	0.62314	0.59574	0.63893	0.5932	0.58925	0.576		0.61677	0.6253	0.5932	0.56007	0.57893	0.57014	0.61269	0.58211	0.55956	0.52402	0.59218	0.58785	0.58721	0.54427	0.54466	0.61613	0.57256	0.5737	0.57498	0.58797	0.5839	0.61384	0.58033	0.59982	0.58785	0.58721	0.62632	0.58937	0.57574	0.59116	0.57268	0.58377	0.61753	0.55956	0.60683	0.59918	0.63282	0.60759	0.6002	0.6532
WM-800_496	0.56644	0.66544	0.60262	0.60275	0.59842	0.66709	0.57855	0.56772		0.5472	0.55918	0.57651	0.55052	0.52631	0.55255	0.58275	0.56873	0.58453	0.58759	0.61205	0.59893	0.57383	0.55842	0.57307	0.57511	0.59638	0.60606	0.57345	0.57778	0.62734	0.56682	0.57969	0.58785	0.58097	0.62123	0.60199	0.57523	0.62963	0.59766	0.61524	0.60976	0.59294	0.61409	0.59269	0.63269	0.62084	0.60594	0.55727	0.57956
WM-800_497	0.58084	0.68684	0.59447	0.59485	0.62352	0.64734	0.57014	0.55001		0.59638	0.59613	0.56045	0.5416	0.55663	0.53395	0.61167	0.55536	0.57612	0.55676	0.60364	0.58912	0.5658	0.55408	0.56211	0.59855	0.59167	0.57842	0.58275	0.5574	0.61549	0.57944	0.59039	0.61664	0.59307	0.60785	0.60657	0.59434	0.58644	0.58988	0.58937	0.60887	0.57816	0.58249	0.5839	0.60543	0.64225	0.60849	0.56262	0.59625
WM-800_498	0.59014	0.64543	0.56211	0.63014	0.63702	0.67282	0.57472	0.61358		0.60963	0.61345	0.60211	0.56466	0.57447	0.57905	0.61014	0.62403	0.57447	0.58874	0.6504	0.59001	0.62288	0.55548	0.57217	0.58542	0.62849	0.59345	0.5853	0.60326	0.62161	0.56886	0.58555	0.58874	0.57536	0.6239	0.61269	0.57702	0.60186	0.5737	0.596	0.60224	0.58275	0.59078	0.57396	0.61103	0.61524	0.60084	0.57587	0.55956
WM-800_499	0.58364	0.71015	0.66696	0.63218	0.56924	0.63384	0.59651	0.59218		0.57714	0.59307	0.60326	0.5802	0.55064	0.57995	0.62033	0.56937	0.60122	0.57472	0.60313	0.6276	0.57332	0.58785	0.58441	0.62352	0.64301	0.63881	0.62849	0.61498	0.64887	0.59651	0.61065	0.63307	0.62314	0.64046	0.63129	0.62224	0.57651	0.61906	0.58606	0.58899	0.64097	0.57141	0.58275	0.60492	0.62709	0.63065	0.57358	0.56402
WM-800_500	0.56084	0.60199	0.58007	0.59957	0.6132	0.62632	0.55676	0.56287		0.59307	0.59065	0.57498	0.54134	0.55523	0.55574	0.6081	0.57511	0.55166	0.54975	0.61651	0.55714	0.58148	0.53191	0.53676	0.57001	0.57268	0.56236	0.5551	0.55778	0.57855	0.57077	0.55574	0.57192	0.55013	0.58963	0.61078	0.55714	0.56313	0.56402	0.55268	0.55956	0.56224	0.55447	0.54657	0.5644	0.56262	0.57893	0.52937	0.53472
WM-800_501	0.61638	0.69079	0.65066	0.64518	0.57765	0.66875	0.58988	0.60364		0.59536	0.61027	0.57689	0.55892	0.5746	0.55115	0.5802	0.58339	0.61358	0.58007	0.61587	0.62594	0.58071	0.58644	0.57536	0.61154	0.63537	0.6183	0.61549	0.59396	0.64123	0.57651	0.60568	0.60836	0.62862	0.62683	0.61753	0.62811	0.5946	0.60173	0.60046	0.61167	0.62135	0.59256	0.60199	0.61256	0.64454	0.60619	0.58899	0.58912
WM-800_502	0.59269	0.64824	0.61116	0.61995	0.5444	0.59842	0.55281	0.57536		0.57307	0.58249	0.57065	0.54453	0.54071	0.55001	0.57855	0.55001	0.57128	0.56924	0.58568	0.57727	0.5588	0.54173	0.55434	0.58555	0.57638	0.57332	0.5709	0.56338	0.60301	0.54771	0.57014	0.57612	0.59027	0.59995	0.59167	0.58619	0.5588	0.56695	0.55727	0.56033	0.58033	0.5444	0.55243	0.58097	0.58122	0.56733	0.51981	0.54708
WM-800_503	0.56453	0.65894	0.55714	0.63027	0.61345	0.65715	0.57612	0.60785		0.57574	0.58351	0.55727	0.55115	0.55026	0.54223	0.60759	0.56619	0.59294	0.57778	0.61014	0.6002	0.57447	0.56287	0.5802	0.58046	0.59689	0.58632	0.56517	0.58288	0.62072	0.55281	0.56262	0.59931	0.59065	0.61129	0.58759	0.59549	0.62084	0.59383	0.60352	0.62135	0.59587	0.6104	0.59524	0.63027	0.60861	0.6002	0.56058	0.57969
WM-800_504	0.51956	0.65537	0.5588	0.60861	0.69372	0.67869	0.61473	0.67525		0.57154	0.59039	0.60262	0.5774	0.55638	0.56007	0.61906	0.58453	0.60326	0.56797	0.60696	0.61358	0.56733	0.59269	0.57345	0.60084	0.61664	0.60555	0.59281	0.5988	0.60645	0.60938	0.5946	0.60008	0.59766	0.61906	0.63027	0.60224	0.61868	0.5909	0.62441	0.6276	0.59944	0.62174	0.60288	0.65053	0.64747	0.59129	0.5816	0.63065
WM-800_505	0.54122	0.62454	0.55714	0.57511	0.70455	0.62314	0.62951	0.67244		0.57319	0.59001	0.61982	0.56975	0.5588	0.57638	0.60721	0.5867	0.57167	0.55064	0.58937	0.57612	0.57472	0.55892	0.55039	0.60543	0.58823	0.58785	0.54631	0.60619	0.56746	0.60148	0.55115	0.57447	0.55192	0.58861	0.59931	0.56186	0.61587	0.59014	0.61931	0.63065	0.60173	0.61626	0.60441	0.65066	0.63983	0.59039	0.57409	0.62314
WM-800_506	0.51089	0.61435	0.54173	0.57294	0.69334	0.6011	0.62785	0.65664		0.56236	0.56823	0.59307	0.55192	0.53841	0.55918	0.60161	0.55599	0.55319	0.52453	0.56644	0.55498	0.54504	0.53803	0.52554	0.5923	0.57332	0.56733	0.56084	0.5853	0.54198	0.60505	0.57549	0.57319	0.56262	0.59676	0.59969	0.56733	0.6011	0.55383	0.61944	0.60479	0.58441	0.60657	0.57867	0.62658	0.61447	0.5565	0.59498	0.63549
WM-800_507	0.63524	0.62721	0.57791	0.6188	0.63881	0.62339	0.58619	0.6239		0.56415	0.57905	0.60211	0.57307	0.55268	0.58211	0.58148	0.5895	0.5895	0.58071	0.57867	0.59447	0.57944	0.56835	0.57651	0.62072	0.59969	0.5853	0.58339	0.61906	0.61396	0.57893	0.56797	0.56695	0.59065	0.59829	0.61995	0.60122	0.59867	0.58351	0.61664	0.58275	0.60352	0.58912	0.58288	0.61345	0.60173	0.61638	0.61154	0.57268
WM-800_508	0.62989	0.67206	0.62212	0.64734	0.6104	0.61345	0.58721	0.63766		0.61065	0.62492	0.6104	0.59676	0.58644	0.56886	0.59638	0.58122	0.59676	0.5658	0.57345	0.61154	0.57319	0.58402	0.58186	0.63371	0.60925	0.58173	0.62033	0.62186	0.60606	0.60122	0.60046	0.60301	0.62021	0.62046	0.62046	0.62607	0.5839	0.60976	0.60377	0.61014	0.63231	0.58644	0.5867	0.63346	0.61358	0.62174	0.61587	0.58224
WM-800_509	0.62492	0.71844	0.62135	0.62059	0.64008	0.64556	0.59918	0.61205		0.60288	0.61868	0.63358	0.59396	0.57969	0.60008	0.60275	0.60071	0.56631	0.56517	0.59027	0.59192	0.59447	0.55332	0.57217	0.61218	0.61664	0.63091	0.58415	0.62377	0.6053	0.56695	0.56924	0.60899	0.59294	0.60428	0.5932	0.59969	0.62505	0.62454	0.6462	0.6304	0.65091	0.62084	0.62377	0.65524	0.64429	0.65397	0.6067	0.61511
WM-800_510	0.60122	0.67257	0.65754	0.64925	0.62721	0.63129	0.59039	0.63104		0.57625	0.59549	0.58963	0.57294	0.55892	0.55281	0.55306	0.59205	0.58046	0.54784	0.58441	0.60836	0.58848	0.56924	0.55982	0.61715	0.60441	0.59753	0.6011	0.61753	0.59727	0.58836	0.59269	0.60224	0.59651	0.61001	0.60708	0.59791	0.62123	0.63537	0.63944	0.60759	0.66136	0.62696	0.61435	0.64505	0.62658	0.64403	0.61919	0.5974
WM-800_511	0.62059	0.60899	0.6174	0.64352	0.64416	0.57409	0.57587	0.61345		0.55345	0.56555	0.60199	0.57243	0.5402	0.57268	0.5867	0.57791	0.59396	0.57651	0.57039	0.59676	0.5737	0.56784	0.57447	0.62492	0.59562	0.58593	0.57217	0.64136	0.60148	0.60492	0.55867	0.56109	0.55892	0.58097	0.62734	0.57918	0.58466	0.60084	0.60237	0.57995	0.61753	0.58453	0.57485	0.61447	0.59957	0.61103	0.58976	0.58313
WM-800_512	0.63104	0.64505	0.62849	0.65244	0.61893	0.60492	0.59524	0.64034		0.57765	0.59383	0.60568	0.57714	0.55612	0.58071	0.56899	0.583	0.60008	0.5839	0.57765	0.61575	0.57867	0.58148	0.58721	0.61944	0.62275	0.58937	0.59651	0.64671	0.6197	0.60734	0.58262	0.57944	0.60262	0.61333	0.62021	0.60696	0.60479	0.60657	0.6188	0.60836	0.63333	0.60785	0.59766	0.63129	0.60326	0.6146	0.6188	0.55217
WM-800_513	0.58058	0.68009	0.63104	0.61091	0.58211	0.65397	0.57523	0.59982		0.59154	0.60976	0.58823	0.57167	0.57765	0.55026	0.5709	0.58441	0.54313	0.52784	0.57511	0.55714	0.57434	0.5351	0.53523	0.62301	0.59664	0.61052	0.58976	0.60262	0.57816	0.57625	0.57128	0.60059	0.59027	0.60785	0.62135	0.59269	0.5802	0.59014	0.60721	0.59485	0.61587	0.59345	0.59676	0.61154	0.62174	0.60823	0.62046	0.59689
WM-800_514	0.63346	0.67856	0.58581	0.62874	0.57001	0.6118	0.58606	0.64951		0.62823	0.63053	0.62645	0.61154	0.60899	0.60008	0.58848	0.58237	0.61435	0.58198	0.58288	0.63766	0.57511	0.60963	0.58644	0.61944	0.61256	0.58708	0.59702	0.60224	0.60492	0.56453	0.59676	0.60849	0.61677	0.62161	0.59676	0.62021	0.63002	0.61957	0.65002	0.65817	0.61919	0.64416	0.64569	0.65486	0.63193	0.63358	0.59307	0.59855
WM-800_515	0.56657	0.71143	0.616	0.6211	0.56899	0.60887	0.60454	0.629		0.62849	0.62619	0.58415	0.56937	0.59371	0.55281	0.60696	0.5774	0.56823	0.53472	0.59307	0.59167	0.57294	0.56287	0.55013	0.62072	0.5788	0.5667	0.60046	0.57192	0.56453	0.58759	0.59727	0.62874	0.6053	0.62518	0.61753	0.60135	0.61371	0.59498	0.64136	0.64339	0.63295	0.61779	0.59715	0.64976	0.64136	0.59995	0.59511	0.63129
WM-800_516	0.57294	0.65677	0.62021	0.63104	0.57039	0.58415	0.60326	0.63014		0.61065	0.61193	0.57192	0.54771	0.57918	0.5416	0.60033	0.57268	0.56211	0.54071	0.58734	0.58708	0.56988	0.55039	0.5416	0.60517	0.59256	0.59116	0.59014	0.57281	0.56173	0.57217	0.59294	0.59256	0.59192	0.60352	0.61957	0.5918	0.57561	0.58925	0.59664	0.59651	0.62314	0.583	0.57702	0.60683	0.58823	0.58695	0.57727	0.56262
WM-800_517	0.61893	0.65906	0.583	0.62275	0.52962	0.56122	0.54122	0.59536		0.64403	0.65626	0.60237	0.583	0.61664	0.57893	0.61651	0.56963	0.5988	0.57179	0.58453	0.63295	0.56236	0.59574	0.5723	0.62148	0.58339	0.55281	0.59154	0.56428	0.57842	0.56912	0.56644	0.60148	0.57867	0.59638	0.59422	0.59052	0.57561	0.58249	0.59778	0.61154	0.61116	0.58046	0.59001	0.58785	0.59664	0.58695	0.5667	0.54134
WM-800_518	0.64403	0.65805	0.63409	0.62658	0.59383	0.57026	0.59727	0.61957		0.67499	0.66837	0.62696	0.60441	0.63065	0.58657	0.61868	0.58033	0.55816	0.52605	0.58555	0.58288	0.57714	0.54504	0.53586	0.5988	0.57345	0.57358	0.57804	0.58542	0.56466	0.57192	0.58249	0.63448	0.59676	0.61473	0.60199	0.58861	0.62123	0.62454	0.63053	0.63575	0.65027	0.62224	0.6518	0.61396	0.65015	0.64594	0.5881	0.60861
WM-800_519	0.59613	0.65015	0.62072	0.63422	0.54988	0.57855	0.58224	0.62709		0.60479	0.61001	0.5881	0.57243	0.58224	0.55192	0.60568	0.56517	0.5881	0.55599	0.58237	0.6081	0.55956	0.57956	0.56211	0.59371	0.58746	0.57727	0.54657	0.57294	0.56377	0.54529	0.54555	0.57829	0.57434	0.59587	0.60836	0.57855	0.59613	0.59727	0.60823	0.61193	0.61664	0.5923	0.59689	0.60441	0.57855	0.59281	0.54274	0.55689
WM-800_520	0.56135	0.68009	0.61587	0.61715	0.61957	0.64365	0.62785	0.62326		0.61307	0.60836	0.61409	0.59345	0.5802	0.58122	0.61995	0.59562	0.6025	0.57778	0.60555	0.61218	0.58351	0.58861	0.57982	0.59358	0.62097	0.61549	0.63091	0.5918	0.63155	0.58186	0.64148	0.63448	0.61435	0.64722	0.62658	0.61078	0.5695	0.59817	0.6039	0.60963	0.61791	0.5853	0.59281	0.60479	0.64237	0.62747	0.59167	0.5867
WM-800_521	0.59791	0.6425	0.57765	0.55701	0.58976	0.56224	0.51624	0.59192		0.63639	0.64199	0.61995	0.60721	0.60759	0.58899	0.59383	0.55536	0.56071	0.53739	0.56428	0.55905	0.56453	0.54122	0.54364	0.57281	0.57472	0.55204	0.52567	0.59587	0.53981	0.56886	0.50694	0.52822	0.52707	0.54109	0.57179	0.53179	0.51586	0.55701	0.53242	0.58033	0.56428	0.53472	0.55561	0.55332	0.58122	0.58313	0.55357	0.52147
WM-800_522	0.55396	0.63537	0.56517	0.59766	0.5853	0.60874	0.57332	0.62186		0.5472	0.55561	0.56313	0.56033	0.53268	0.55421	0.56606	0.56058	0.62339	0.61677	0.59613	0.6146	0.56631	0.60135	0.61524	0.54415	0.59918	0.58912	0.59574	0.59842	0.59218	0.5709	0.56759	0.57358	0.56109	0.5667	0.59906	0.5709	0.54695	0.52695	0.55052	0.52873	0.53	0.54835	0.51624	0.5574	0.5444	0.54975	0.56428	0.55472
WM-800_523	0.55154	0.63906	0.56084	0.60581	0.61537	0.61371	0.58249	0.63549		0.54555	0.55548	0.57421	0.56759	0.53586	0.56631	0.57867	0.56224	0.63702	0.6239	0.60059	0.629	0.56797	0.61791	0.61855	0.55243	0.61855	0.5974	0.61651	0.62428	0.60887	0.57689	0.59294	0.58148	0.55357	0.5746	0.60772	0.56797	0.55943	0.54007	0.5588	0.54975	0.53625	0.55867	0.51472	0.58033	0.5644	0.56631	0.57192	0.56861
WM-800_524	0.56682	0.67091	0.60364	0.57319	0.60352	0.64722	0.57523	0.65613		0.62556	0.63002	0.62135	0.62683	0.60517	0.58746	0.58109	0.6067	0.59498	0.56988	0.60938	0.58122	0.60594	0.57434	0.55956	0.58479	0.56924	0.58377	0.58033	0.59103	0.58848	0.57179	0.57409	0.58568	0.56873	0.62072	0.59027	0.57523	0.59498	0.62479	0.59829	0.62747	0.6225	0.61116	0.61498	0.60887	0.6504	0.65422	0.57816	0.58428
WM-800_525	0.52988	0.63448	0.56186	0.56542	0.60148	0.60874	0.55077	0.62645		0.59511	0.6025	0.57434	0.59804	0.56937	0.55599	0.54083	0.57753	0.5853	0.55447	0.58415	0.58109	0.58734	0.56415	0.56695	0.56198	0.5644	0.57052	0.61384	0.58925	0.58402	0.57256	0.59345	0.58823	0.55994	0.56797	0.57625	0.56249	0.55319	0.56377	0.57536	0.59078	0.56682	0.55765	0.54223	0.59129	0.60861	0.58899	0.57995	0.56988
WM-800_526	0.54427	0.61651	0.56746	0.58173	0.60874	0.59473	0.54313	0.63346		0.58874	0.59383	0.56542	0.58237	0.55842	0.54988	0.53141	0.57765	0.58874	0.55803	0.58275	0.58861	0.58198	0.55854	0.56886	0.55701	0.5667	0.55548	0.63588	0.58479	0.58033	0.57765	0.59625	0.57778	0.56313	0.56147	0.56555	0.56759	0.56682	0.54708	0.58351	0.57077	0.55548	0.5709	0.54351	0.57753	0.58759	0.57421	0.58504	0.57753
WM-800_527	0.57243	0.67002	0.63065	0.61473	0.63206	0.59447	0.55141	0.63741		0.63295	0.63549	0.64824	0.63651	0.60772	0.62224	0.56224	0.58593	0.59027	0.55816	0.59625	0.57944	0.59804	0.55574	0.55459	0.56033	0.56593	0.55128	0.59893	0.59396	0.58734	0.56045	0.59536	0.60466	0.59307	0.61282	0.57116	0.59931	0.57778	0.57816	0.59014	0.58823	0.5737	0.58237	0.57026	0.58619	0.6188	0.61422	0.56058	0.57217
WM-800_528	0.63333	0.66747	0.59613	0.62148	0.62772	0.63129	0.62314	0.62454		0.63524	0.62862	0.64976	0.61944	0.59969	0.64709	0.67754	0.61817	0.64339	0.66123	0.63957	0.64632	0.62288	0.62709	0.64811	0.58581	0.60517	0.63027	0.57345	0.60606	0.64378	0.59817	0.57651	0.6253	0.59498	0.63843	0.62199	0.59829	0.59906	0.60708	0.59473	0.61001	0.59141	0.56606	0.59396	0.60148	0.61269	0.60466	0.56402	0.56886
WM-800_529	0.59664	0.65715	0.5365	0.58937	0.63881	0.59753	0.62594	0.61154		0.59817	0.59625	0.61103	0.58492	0.56835	0.60581	0.62645	0.57154	0.63231	0.62862	0.59664	0.6267	0.56644	0.59969	0.6095	0.59409	0.63397	0.63002	0.59842	0.6211	0.63346	0.59205	0.59243	0.58976	0.58848	0.61345	0.62645	0.59396	0.57663	0.58058	0.57179	0.60033	0.57625	0.55166	0.56045	0.58504	0.56963	0.58224	0.56402	0.53497
WM-800_530	0.63868	0.61205	0.60721	0.60759	0.56784	0.55421	0.57663	0.58772		0.63486	0.62428	0.59727	0.58976	0.59804	0.57026	0.60186	0.6183	0.58542	0.57931	0.60555	0.59205	0.616	0.58173	0.59281	0.57702	0.57434	0.56147	0.56759	0.57574	0.59218	0.59918	0.56619	0.61116	0.55867	0.58211	0.60479	0.55408	0.49943	0.57319	0.5323	0.58071	0.57727	0.50835	0.54045	0.54669	0.54453	0.57192	0.58734	0.53599
WM-800_531	0.61345	0.64136	0.6081	0.62186	0.54542	0.5988	0.58148	0.61728		0.62505	0.6253	0.61893	0.59587	0.58581	0.5853	0.60377	0.57753	0.59702	0.59371	0.62148	0.60364	0.58823	0.57816	0.60759	0.56491	0.58058	0.58912	0.59918	0.5667	0.61103	0.57243	0.5946	0.63753	0.59027	0.63473	0.59842	0.5909	0.53255	0.56899	0.52236	0.56631	0.55969	0.51319	0.5602	0.54376	0.56479	0.58173	0.54695	0.53485
WM-800_532	0.61154	0.63358	0.59269	0.59969	0.58734	0.57116	0.62798	0.61116		0.63397	0.61842	0.60568	0.58135	0.59434	0.60505	0.66977	0.57268	0.59867	0.6267	0.60606	0.61549	0.57982	0.58542	0.60759	0.56963	0.61613	0.60428	0.58466	0.61613	0.60543	0.61893	0.58173	0.60288	0.57052	0.596	0.63728	0.57612	0.53829	0.56746	0.5667	0.56453	0.57167	0.51854	0.5323	0.56708	0.5351	0.56606	0.57702	0.54797
WM-800_533	0.61384	0.64034	0.60161	0.61256	0.596	0.58976	0.63817	0.57969		0.61906	0.61231	0.60008	0.56797	0.58937	0.57523	0.63588	0.63881	0.60262	0.61957	0.65741	0.60912	0.63983	0.59906	0.5946	0.55701	0.5909	0.62224	0.56835	0.58109	0.61498	0.58224	0.57829	0.62581	0.5774	0.61218	0.61651	0.57116	0.5207	0.59014	0.53892	0.58097	0.59307	0.51612	0.54644	0.5565	0.54631	0.58632	0.56924	0.53421
WM-800_534	0.61358	0.54975	0.57842	0.57281	0.53472	0.53867	0.55204	0.57472		0.59817	0.59625	0.58186	0.57205	0.55854	0.56784	0.59396	0.56326	0.58084	0.60301	0.57956	0.58479	0.56606	0.56058	0.59906	0.52516	0.54567	0.54389	0.57065	0.55752	0.57918	0.56351	0.54669	0.57804	0.53128	0.54746	0.56173	0.54211	0.52045	0.53956	0.53128	0.5337	0.52593	0.49433	0.50414	0.52516	0.50936	0.52325	0.52975	0.50733
WM-800_535	0.57345	0.65448	0.59396	0.5909	0.62046	0.61855	0.59727	0.62033		0.61473	0.6188	0.60976	0.59855	0.59218	0.57409	0.57689	0.58084	0.6095	0.59676	0.61995	0.61677	0.58772	0.59409	0.61027	0.56058	0.60403	0.60377	0.58351	0.58377	0.58683	0.57243	0.57816	0.59485	0.58326	0.61919	0.58848	0.57702	0.56733	0.55255	0.58046	0.61052	0.54937	0.55918	0.56198	0.56198	0.56287	0.55523	0.58886	0.58453
WM-800_536	0.57523	0.58313	0.62492	0.56058	0.64938	0.54491	0.53867	0.56733		0.56364	0.57753	0.59434	0.59014	0.54402	0.56326	0.58058	0.53166	0.53523	0.50312	0.53727	0.53599	0.53497	0.51522	0.49471	0.58746	0.54682	0.51153	0.53854	0.54415	0.56606	0.5909	0.54899	0.52835	0.57026	0.59817	0.57116	0.57434	0.60326	0.58122	0.58135	0.6118	0.60708	0.62084	0.59587	0.60492	0.60657	0.6053	0.53663	0.60836
WM-800_537	0.58963	0.662	0.62467	0.59154	0.61587	0.62811	0.57154	0.64429		0.65027	0.6504	0.61549	0.61728	0.62148	0.58912	0.55816	0.61753	0.60696	0.58453	0.6253	0.61307	0.62709	0.59269	0.59218	0.58823	0.58581	0.58823	0.58237	0.60326	0.596	0.59587	0.56848	0.60275	0.58632	0.63333	0.58198	0.58224	0.58453	0.60097	0.6095	0.64288	0.58007	0.58173	0.58899	0.59906	0.60313	0.60059	0.6183	0.62479
WM-800_538	0.57294	0.65894	0.56542	0.60186	0.62059	0.6197	0.61715	0.57345		0.58377	0.58262	0.59014	0.5788	0.56453	0.60122	0.62199	0.54402	0.60173	0.62403	0.583	0.62594	0.55472	0.58937	0.60339	0.59587	0.60581	0.61549	0.57396	0.61855	0.61078	0.59332	0.55294	0.5895	0.57268	0.59855	0.61498	0.57663	0.59753	0.59129	0.59358	0.60963	0.57855	0.57167	0.57447	0.57179	0.57217	0.596	0.57396	0.57192
WM-800_539	0.58593	0.63231	0.57549	0.57116	0.62046	0.60352	0.59944	0.5923		0.60492	0.6053	0.62377	0.62008	0.58492	0.62798	0.58109	0.58606	0.59536	0.6067	0.57714	0.6132	0.59103	0.58084	0.59192	0.57536	0.5909	0.59676	0.55663	0.63091	0.59625	0.57804	0.5379	0.56823	0.56109	0.58479	0.58071	0.56517	0.59549	0.6025	0.59358	0.62008	0.58148	0.5802	0.57116	0.58453	0.57651	0.6025	0.57689	0.55192
WM-800_540	0.58861	0.60377	0.59371	0.56823	0.67372	0.57141	0.52988	0.55676		0.54962	0.55982	0.5723	0.54274	0.52134	0.5523	0.59167	0.52453	0.53739	0.52427	0.52198	0.53714	0.52045	0.51828	0.52516	0.58466	0.52478	0.55396	0.51204	0.56135	0.53459	0.58402	0.50159	0.51866	0.54453	0.56007	0.5658	0.54529	0.59001	0.58721	0.59345	0.61677	0.61817	0.5788	0.58351	0.60173	0.5895	0.59294	0.57765	0.58555
WM-800_541	0.57116	0.59371	0.62326	0.56135	0.6448	0.55421	0.52147	0.52924		0.54708	0.55612	0.57307	0.53816	0.52363	0.54325	0.58109	0.50134	0.52261	0.4979	0.51395	0.51408	0.50605	0.50733	0.50057	0.54338	0.54351	0.53357	0.52121	0.5602	0.53446	0.5644	0.51739	0.53217	0.53535	0.5565	0.54542	0.53255	0.56364	0.58262	0.57396	0.61562	0.58122	0.56326	0.55141	0.60339	0.56504	0.58415	0.52937	0.58122
WM-800_542	0.5746	0.58007	0.59052	0.57052	0.62097	0.55255	0.50949	0.55421		0.57077	0.57511	0.57409	0.56886	0.54249	0.54058	0.55013	0.50618	0.5402	0.49726	0.51178	0.54338	0.50261	0.51879	0.50312	0.54504	0.53319	0.48745	0.52453	0.55039	0.52733	0.54962	0.51293	0.48248	0.53064	0.54364	0.53332	0.53637	0.55727	0.53752	0.54542	0.57753	0.57498	0.57727	0.57383	0.5602	0.57587	0.57077	0.5574	0.55752
WM-800_543	0.59243	0.58925	0.55612	0.55701	0.63639	0.56224	0.5193	0.54988		0.54542	0.55319	0.56466	0.54759	0.52618	0.54287	0.57511	0.53497	0.53344	0.52223	0.53625	0.5365	0.53561	0.51242	0.51038	0.55332	0.53574	0.54173	0.5286	0.56975	0.52898	0.55625	0.53383	0.51917	0.51382	0.5337	0.54784	0.52402	0.54478	0.57128	0.54516	0.57663	0.56084	0.54975	0.54529	0.55485	0.55332	0.57638	0.53548	0.53242
WM-800_544	0.61409	0.61447	0.61116	0.58428	0.61091	0.56236	0.52771	0.60211		0.62518	0.63027	0.62709	0.62951	0.59294	0.60632	0.58122	0.55243	0.56007	0.53816	0.55281	0.56721	0.55332	0.5379	0.53115	0.56109	0.56007	0.51497	0.55676	0.58861	0.55842	0.54262	0.54606	0.53599	0.56453	0.56695	0.55281	0.56873	0.57714	0.58746	0.58033	0.59511	0.57676	0.58912	0.58097	0.57485	0.61549	0.60798	0.54644	0.52121
WM-800_545	0.57256	0.6118	0.59422	0.59855	0.60161	0.58339	0.51268	0.59702		0.57905	0.58033	0.58542	0.57727	0.55115	0.56224	0.53969	0.53497	0.56147	0.51421	0.54185	0.56428	0.54058	0.54134	0.51943	0.5774	0.5667	0.53816	0.61664	0.58313	0.57638	0.57511	0.59332	0.55383	0.56631	0.58479	0.54746	0.57804	0.5695	0.55026	0.57116	0.5909	0.56262	0.56772	0.5495	0.57536	0.576	0.55918	0.57167	0.55166
WM-800_546	0.583	0.66493	0.56797	0.62607	0.61486	0.63728	0.59014	0.62033		0.56797	0.57268	0.58976	0.56364	0.54822	0.57574	0.61715	0.60759	0.58797	0.59192	0.60071	0.5816	0.59918	0.58657	0.5802	0.56326	0.58785	0.62174	0.56479	0.58339	0.61855	0.5644	0.56529	0.59982	0.58657	0.63244	0.59154	0.59727	0.59014	0.58593	0.59817	0.57816	0.56657	0.58351	0.55625	0.59676	0.59817	0.58593	0.55574	0.55217
WM-800_547	0.60606	0.65346	0.64097	0.63065	0.62021	0.62505	0.59727	0.58593		0.58785	0.59039	0.62275	0.58135	0.55638	0.61078	0.66161	0.5853	0.58504	0.59039	0.60033	0.60594	0.5839	0.57804	0.58097	0.59192	0.57702	0.61931	0.57561	0.57523	0.61371	0.59371	0.56491	0.60415	0.58644	0.61677	0.61702	0.59281	0.58313	0.60122	0.58555	0.57268	0.58517	0.56644	0.55829	0.59613	0.59613	0.60148	0.55548	0.55867
WM-800_548	0.59141	0.68811	0.59651	0.66034	0.62709	0.63116	0.57574	0.6104		0.59281	0.59574	0.61511	0.58657	0.55179	0.58313	0.63129	0.58186	0.59447	0.58466	0.58657	0.60224	0.57905	0.58058	0.60313	0.58428	0.59498	0.61549	0.57574	0.57434	0.6146	0.5788	0.56389	0.61193	0.58861	0.62951	0.5932	0.59065	0.57587	0.61447	0.60199	0.59192	0.60326	0.57982	0.60352	0.57638	0.61995	0.6132	0.54835	0.52019
WM-800_549	0.59867	0.67117	0.58249	0.65091	0.62963	0.63282	0.60912	0.60364		0.58198	0.57995	0.60581	0.57753	0.54325	0.59383	0.65512	0.59651	0.59332	0.60415	0.60415	0.59766	0.59294	0.58797	0.59753	0.60696	0.59727	0.63511	0.59154	0.5881	0.63499	0.59587	0.58033	0.61677	0.60619	0.64875	0.61638	0.6132	0.58237	0.61409	0.5867	0.57409	0.59753	0.55625	0.57905	0.58351	0.60339	0.61014	0.55421	0.54109
WM-800_550	0.54185	0.6834	0.55498	0.59625	0.60262	0.63486	0.56389	0.59957		0.57561	0.58275	0.57141	0.55599	0.53408	0.53166	0.58046	0.55561	0.56007	0.54784	0.57765	0.5616	0.55969	0.54631	0.55115	0.56963	0.56338	0.56619	0.55918	0.53994	0.60683	0.55077	0.56797	0.58542	0.58326	0.62174	0.57217	0.5853	0.55345	0.58976	0.58084	0.60887	0.59281	0.58746	0.57995	0.57549	0.63715	0.60173	0.52198	0.55548
WM-800_551	0.53497	0.60989	0.57995	0.57638	0.59396	0.65639	0.55714	0.54007		0.5393	0.54325	0.56479	0.55052	0.50682	0.53421	0.583	0.54695	0.56631	0.55306	0.56746	0.5774	0.54771	0.55128	0.57103	0.53637	0.53918	0.58173	0.54848	0.52898	0.58963	0.55752	0.53778	0.5816	0.56313	0.58746	0.57014	0.56542	0.55943	0.58122	0.5737	0.56338	0.56937	0.56988	0.56644	0.56313	0.57714	0.58644	0.51242	0.52185
WM-800_552	0.55612	0.61447	0.51879	0.59766	0.60517	0.63206	0.57549	0.5667		0.54185	0.53918	0.56619	0.53905	0.51382	0.54211	0.60262	0.56249	0.56058	0.57039	0.58377	0.57982	0.57651	0.5681	0.57205	0.56542	0.55816	0.61435	0.55306	0.5509	0.57905	0.5746	0.54071	0.59396	0.56517	0.60135	0.58644	0.56746	0.54198	0.5932	0.55982	0.55001	0.55268	0.55676	0.56224	0.54555	0.57714	0.57867	0.53778	0.53816
WM-800_553	0.57396	0.67206	0.61371	0.64632	0.6011	0.64925	0.5667	0.59154		0.60008	0.60632	0.6025	0.57561	0.56236	0.56491	0.62619	0.5746	0.58415	0.56682	0.58988	0.58963	0.5667	0.57001	0.57689	0.59192	0.57511	0.60211	0.58364	0.54695	0.62849	0.5895	0.57319	0.60989	0.60199	0.63282	0.59778	0.60925	0.56835	0.60441	0.57689	0.58007	0.5909	0.55752	0.57969	0.57625	0.6132	0.59778	0.53739	0.52707
WM-800_554	0.56975	0.64811	0.59753	0.65269	0.5881	0.65218	0.60492	0.60606		0.58339	0.59116	0.56975	0.5523	0.55561	0.57396	0.59651	0.58428	0.61282	0.62084	0.60428	0.62721	0.5839	0.5881	0.61626	0.5788	0.61435	0.61447	0.57944	0.58848	0.63511	0.5853	0.56835	0.60211	0.58836	0.6332	0.59664	0.59702	0.58657	0.58542	0.57867	0.56963	0.59052	0.56109	0.56899	0.59129	0.59281	0.58721	0.57128	0.5681
WM-800_555	0.58249	0.65142	0.64365	0.64046	0.63142	0.64964	0.60543	0.59957		0.58708	0.59409	0.60823	0.59396	0.56262	0.61001	0.62174	0.59702	0.64059	0.62275	0.60963	0.64696	0.58963	0.60925	0.62479	0.58479	0.59549	0.62199	0.58606	0.59065	0.64288	0.58173	0.57842	0.61855	0.59345	0.61842	0.60696	0.60492	0.62288	0.62785	0.62734	0.5974	0.63142	0.5974	0.58453	0.63104	0.6239	0.62568	0.54835	0.57001
WM-800_556	0.61345	0.68378	0.66429	0.67486	0.6188	0.64314	0.59574	0.60059		0.61396	0.6211	0.62123	0.59664	0.5816	0.58874	0.6118	0.5853	0.62199	0.59396	0.61537	0.64034	0.58441	0.61218	0.60059	0.60989	0.59753	0.61447	0.60505	0.57574	0.64722	0.59944	0.60428	0.61626	0.62314	0.64148	0.61817	0.62683	0.61677	0.62148	0.61982	0.60581	0.62556	0.60059	0.62849	0.60135	0.6634	0.63409	0.59383	0.58759
WM-800_557	0.59511	0.64951	0.65218	0.65996	0.61116	0.63256	0.61384	0.5918		0.5853	0.60199	0.61243	0.58097	0.56377	0.59613	0.61855	0.5974	0.61817	0.61027	0.61231	0.64327	0.58988	0.60683	0.60517	0.5746	0.5988	0.61919	0.59562	0.58249	0.63779	0.58479	0.58402	0.59969	0.60008	0.61664	0.61269	0.60645	0.61231	0.60211	0.60759	0.57065	0.6053	0.58632	0.59078	0.59549	0.61677	0.61333	0.58135	0.58708
WM-800_558	0.53446	0.649	0.60237	0.63078	0.59524	0.62479	0.64492	0.59345		0.5565	0.56568	0.56657	0.55727	0.53918	0.55892	0.596	0.57804	0.61014	0.59078	0.60262	0.6253	0.57855	0.60352	0.6011	0.5895	0.61282	0.61804	0.59447	0.6002	0.61855	0.58912	0.58797	0.5774	0.58848	0.62951	0.62084	0.59447	0.59294	0.58874	0.58288	0.56096	0.57867	0.58097	0.57689	0.58848	0.60275	0.60657	0.55994	0.56963
WM-800_559	0.58007	0.61282	0.60173	0.60008	0.56861	0.58848	0.54211	0.52975		0.54911	0.55485	0.5681	0.54134	0.52618	0.55013	0.56772	0.54529	0.57409	0.55255	0.55523	0.58619	0.53612	0.55931	0.55892	0.54134	0.53892	0.56351	0.53485	0.51828	0.57536	0.53676	0.52886	0.55663	0.55523	0.55982	0.56147	0.55994	0.5402	0.56173	0.54988	0.54351	0.56479	0.52886	0.55141	0.54427	0.58593	0.56542	0.52338	0.52593
WM-800_560	0.58504	0.64594	0.64085	0.629	0.6318	0.63881	0.59829	0.59052		0.58963	0.60403	0.6095	0.58848	0.56479	0.60084	0.616	0.58976	0.62174	0.60543	0.60568	0.62518	0.583	0.59587	0.61384	0.58211	0.58823	0.61256	0.57192	0.58339	0.63218	0.57753	0.56262	0.61243	0.58874	0.60568	0.60161	0.59867	0.60428	0.61371	0.61473	0.58402	0.61511	0.58198	0.57103	0.61371	0.61779	0.60708	0.54376	0.56377
WM-800_561	0.55867	0.63053	0.59536	0.63295	0.57396	0.63957	0.60122	0.57167		0.55956	0.56784	0.56211	0.54886	0.53969	0.56045	0.58135	0.55166	0.60262	0.59269	0.5723	0.6267	0.55166	0.58377	0.59129	0.57727	0.58848	0.58759	0.57727	0.57141	0.6425	0.5709	0.57205	0.61345	0.5881	0.62288	0.59281	0.59817	0.57587	0.59218	0.56963	0.5588	0.5867	0.55676	0.56529	0.57956	0.59294	0.59918	0.54236	0.53077
WM-800_562	0.5853	0.63295	0.58772	0.60887	0.60925	0.57511	0.64161	0.59243		0.57511	0.57026	0.60211	0.56873	0.54185	0.57511	0.63231	0.58886	0.59638	0.59078	0.6081	0.61957	0.58351	0.58198	0.59052	0.57689	0.58772	0.60938	0.5616	0.57829	0.60976	0.54848	0.55255	0.59078	0.57141	0.59995	0.56988	0.56631	0.59256	0.59753	0.58848	0.56988	0.6011	0.57307	0.59447	0.58402	0.61498	0.61562	0.53535	0.54924
WM-800_563	0.62365	0.66149	0.57867	0.61677	0.63295	0.57128	0.62645	0.61116		0.61218	0.61307	0.64594	0.60747	0.58555	0.61842	0.6476	0.58848	0.60517	0.59982	0.5988	0.6132	0.59332	0.58644	0.57931	0.58644	0.59982	0.62581	0.5746	0.60135	0.6146	0.55842	0.59103	0.60377	0.61702	0.63002	0.59154	0.6067	0.56568	0.59039	0.57855	0.5481	0.58262	0.5486	0.58058	0.55752	0.59651	0.61065	0.53637	0.53701
WM-800_564	0.5918	0.64594	0.58351	0.64059	0.59269	0.57549	0.62645	0.61001		0.58364	0.58109	0.56848	0.54644	0.54848	0.53115	0.54364	0.56351	0.58479	0.55816	0.57753	0.59243	0.55867	0.57179	0.56619	0.56262	0.55306	0.55612	0.57625	0.54542	0.59294	0.54593	0.57549	0.59256	0.60861	0.63677	0.56733	0.60122	0.55816	0.56682	0.59256	0.56033	0.56759	0.55612	0.58963	0.55026	0.62467	0.59014	0.54478	0.54759
WM-800_565	0.58772	0.64632	0.57358	0.59371	0.60976	0.58084	0.61358	0.59345		0.59345	0.59625	0.6346	0.58988	0.55905	0.62785	0.64072	0.58224	0.58937	0.5881	0.59867	0.59651	0.57638	0.5616	0.57358	0.58695	0.58734	0.6267	0.58007	0.58466	0.61065	0.55332	0.58861	0.59294	0.60581	0.6397	0.58326	0.60976	0.55255	0.57192	0.5481	0.54631	0.58683	0.5272	0.57179	0.55039	0.58542	0.59473	0.51064	0.52797
WM-800_566	0.59371	0.63282	0.56262	0.62683	0.58415	0.54669	0.62059	0.58619		0.57969	0.57472	0.57358	0.55064	0.54287	0.55294	0.57587	0.58632	0.57256	0.57944	0.58351	0.59281	0.57663	0.5746	0.58402	0.54529	0.55778	0.57778	0.55281	0.54937	0.58033	0.53268	0.55574	0.59434	0.5788	0.6132	0.5509	0.57676	0.56721	0.58058	0.59154	0.56007	0.57167	0.56351	0.57893	0.54618	0.60415	0.58326	0.52924	0.53637
WM-800_567	0.616	0.67308	0.59052	0.63078	0.5923	0.59498	0.57498	0.61906		0.60798	0.6188	0.64021	0.61779	0.58785	0.60301	0.62772	0.57052	0.60301	0.56071	0.57409	0.60976	0.5658	0.57867	0.57765	0.59078	0.59574	0.58377	0.58976	0.5816	0.6276	0.56491	0.60594	0.61409	0.63091	0.63881	0.58593	0.6225	0.55294	0.58046	0.56619	0.54644	0.58504	0.55574	0.58339	0.55294	0.60798	0.60301	0.54147	0.52835
WM-800_568	0.63728	0.64785	0.55396	0.64722	0.61906	0.57561	0.6183	0.63167		0.6174	0.60976	0.63562	0.60008	0.583	0.61256	0.64709	0.60696	0.60097	0.60747	0.60759	0.59918	0.59434	0.6053	0.58428	0.57944	0.64352	0.63014	0.59294	0.63448	0.61982	0.56924	0.58899	0.60708	0.59689	0.64658	0.61358	0.59664	0.5681	0.60135	0.58428	0.56899	0.58746	0.5481	0.58848	0.56491	0.58262	0.61511	0.55013	0.51663
WM-800_569	0.63473	0.67919	0.60466	0.62543	0.649	0.57421	0.63244	0.62008		0.62352	0.62224	0.65333	0.60581	0.59192	0.616	0.6462	0.6011	0.62161	0.59498	0.61702	0.62951	0.6011	0.60288	0.58937	0.60135	0.60963	0.63244	0.58466	0.59982	0.6174	0.57396	0.59562	0.61728	0.62084	0.64594	0.60772	0.61435	0.576	0.59332	0.57956	0.57523	0.59396	0.55994	0.60606	0.56389	0.62033	0.616	0.54249	0.56657
WM-800_570	0.59689	0.60823	0.5495	0.59982	0.57205	0.56173	0.66276	0.59243		0.60275	0.59651	0.63728	0.61103	0.55854	0.62862	0.65269	0.5658	0.57918	0.62467	0.5839	0.59651	0.57141	0.57791	0.60148	0.52312	0.57128	0.60084	0.54402	0.58071	0.58555	0.56122	0.53459	0.5602	0.55918	0.59001	0.58135	0.55154	0.52988	0.56147	0.56389	0.53102	0.54173	0.50975	0.55829	0.52058	0.55523	0.56912	0.5309	0.5044
WM-800_571	0.63231	0.68289	0.60326	0.66607	0.57855	0.6253	0.57052	0.63906		0.63065	0.63511	0.62785	0.61486	0.61256	0.58759	0.56937	0.61906	0.57511	0.58351	0.60759	0.59129	0.61371	0.57689	0.57625	0.60543	0.59141	0.61205	0.64263	0.62046	0.60071	0.60046	0.63524	0.61753	0.62377	0.66773	0.60428	0.63218	0.63435	0.62823	0.63843	0.60568	0.59918	0.62709	0.65168	0.59766	0.66875	0.64072	0.58581	0.58899
WM-800_572	0.63397	0.60403	0.57447	0.64594	0.60237	0.65117	0.56071	0.62874		0.61804	0.62951	0.61294	0.60555	0.5974	0.56708	0.54669	0.59574	0.5667	0.5458	0.59727	0.58224	0.5946	0.55192	0.53739	0.57485	0.56326	0.55994	0.61358	0.58441	0.57651	0.55026	0.59116	0.56096	0.58823	0.60262	0.55803	0.57829	0.60441	0.57753	0.61855	0.59574	0.57944	0.60963	0.60262	0.60454	0.62543	0.59855	0.58224	0.55752
WM-800_573	0.62314	0.65397	0.58632	0.62212	0.63155	0.57587	0.59536	0.64339		0.66913	0.67512	0.65486	0.63817	0.63307	0.60849	0.61333	0.63358	0.56389	0.57116	0.62084	0.58186	0.63014	0.56542	0.56338	0.56733	0.5909	0.58708	0.57587	0.61091	0.57982	0.56657	0.57753	0.60161	0.58785	0.63448	0.57855	0.57982	0.57651	0.59982	0.61282	0.60759	0.59995	0.58555	0.63537	0.58097	0.64671	0.62568	0.57396	0.54631
WM-800_574	0.60899	0.69983	0.59702	0.65664	0.58046	0.68467	0.58364	0.63269		0.61078	0.62008	0.62785	0.59256	0.58874	0.58479	0.56542	0.58084	0.58912	0.56784	0.60352	0.6002	0.57319	0.57077	0.56937	0.63651	0.6267	0.64938	0.67665	0.59498	0.63384	0.57294	0.65422	0.64314	0.64824	0.67308	0.63116	0.64187	0.62059	0.59651	0.61651	0.60721	0.60415	0.61638	0.61358	0.62314	0.65422	0.62454	0.60148	0.59116
WM-800_575	0.5988	0.70964	0.59651	0.69104	0.60721	0.65282	0.58262	0.66021		0.6174	0.6253	0.62836	0.62021	0.59766	0.59371	0.59587	0.62568	0.59396	0.58836	0.63639	0.61269	0.60989	0.59982	0.58453	0.58695	0.62772	0.63499	0.63346	0.61052	0.62339	0.56147	0.62581	0.62021	0.61384	0.65168	0.63562	0.62658	0.64467	0.61728	0.64008	0.60785	0.59842	0.65448	0.62314	0.62556	0.65333	0.62135	0.616	0.58492
WM-800_576	0.62874	0.67002	0.59969	0.64594	0.60645	0.64773	0.583	0.65168		0.61027	0.62224	0.62823	0.60479	0.58632	0.59638	0.57014	0.61371	0.58606	0.53879	0.60466	0.59766	0.60925	0.56249	0.53586	0.63664	0.60606	0.59638	0.6518	0.62594	0.61231	0.58288	0.64671	0.62174	0.63014	0.66989	0.61001	0.63027	0.60632	0.61371	0.61982	0.60543	0.62963	0.63193	0.62123	0.63193	0.66569	0.6583	0.59625	0.58249
WM-800_577	0.62747	0.66594	0.57001	0.63091	0.59855	0.58657	0.56058	0.64416		0.62033	0.61422	0.62709	0.60033	0.59001	0.58313	0.57268	0.59396	0.56555	0.57651	0.59447	0.58708	0.59536	0.56924	0.56173	0.57205	0.58988	0.59536	0.60721	0.61396	0.59931	0.5644	0.60912	0.6225	0.6002	0.65002	0.5695	0.58479	0.59562	0.61689	0.61218	0.61537	0.58746	0.60301	0.63078	0.60492	0.6462	0.64097	0.57167	0.54784
WM-800_578	0.61167	0.6304	0.58912	0.6197	0.60785	0.60415	0.56823	0.63741		0.61995	0.63448	0.6411	0.61919	0.59664	0.6039	0.57319	0.61142	0.60237	0.55956	0.60403	0.60555	0.59829	0.57765	0.55689	0.60759	0.60364	0.59906	0.63371	0.62377	0.61384	0.55676	0.61575	0.60428	0.59702	0.6318	0.58339	0.59549	0.58823	0.61091	0.58976	0.59358	0.62607	0.59001	0.62607	0.5909	0.65575	0.65575	0.57001	0.52491
WM-800_579	0.60377	0.65346	0.57281	0.60696	0.62556	0.61587	0.57167	0.63702		0.61065	0.61651	0.6095	0.576	0.58097	0.57409	0.55192	0.59587	0.57294	0.54682	0.58874	0.5918	0.58415	0.56122	0.53625	0.59664	0.56682	0.56631	0.5918	0.5932	0.59944	0.54223	0.58211	0.57651	0.58224	0.62607	0.56861	0.57409	0.58415	0.59447	0.59434	0.59829	0.60874	0.60046	0.59995	0.61256	0.6625	0.63575	0.55854	0.55319
WM-800_580	0.5839	0.69385	0.58186	0.66671	0.55867	0.63562	0.59842	0.62021		0.61409	0.61205	0.6095	0.59676	0.58428	0.57154	0.5909	0.5853	0.60186	0.58517	0.60645	0.6197	0.58504	0.59715	0.57931	0.60632	0.62428	0.64288	0.68136	0.59345	0.63499	0.58976	0.68225	0.63524	0.67333	0.69627	0.61728	0.66429	0.58746	0.596	0.59001	0.57141	0.5737	0.58275	0.61473	0.57294	0.64505	0.61868	0.5644	0.55867
WM-800_581	0.55842	0.69869	0.5923	0.67869	0.62479	0.62849	0.6067	0.59893		0.63104	0.63078	0.62365	0.59269	0.60084	0.58988	0.61562	0.57765	0.6104	0.58453	0.60912	0.62721	0.58581	0.61193	0.58963	0.58033	0.64824	0.66314	0.64403	0.62479	0.57307	0.58007	0.62963	0.62568	0.63881	0.65308	0.61065	0.62365	0.58084	0.56186	0.60849	0.59664	0.57727	0.59664	0.60747	0.58148	0.60479	0.57485	0.62645	0.60148
WM-800_582	0.52797	0.67588	0.57918	0.63677	0.62237	0.59409	0.59371	0.59906		0.61689	0.61715	0.61129	0.57409	0.59638	0.58657	0.6383	0.56975	0.58581	0.55039	0.60186	0.5923	0.563	0.57638	0.54911	0.56173	0.62709	0.63244	0.62275	0.60377	0.55536	0.56287	0.61638	0.60364	0.58109	0.59957	0.58173	0.58644	0.56988	0.54491	0.59817	0.5839	0.57065	0.58848	0.56606	0.59524	0.57217	0.56619	0.6104	0.5788
WM-800_583	0.49471	0.61498	0.56147	0.60938	0.61549	0.58912	0.57918	0.59167		0.55447	0.54962	0.57995	0.56198	0.55115	0.56504	0.57332	0.57065	0.5853	0.54988	0.59638	0.58683	0.56759	0.56733	0.55523	0.50516	0.61766	0.61919	0.60288	0.61358	0.54886	0.54899	0.60415	0.576	0.57294	0.5881	0.57472	0.58644	0.56377	0.51994	0.56975	0.55294	0.52491	0.57052	0.5402	0.55332	0.55803	0.53268	0.57472	0.56479
WM-800_584	0.55816	0.66403	0.58925	0.64327	0.60441	0.61549	0.57549	0.60938		0.59651	0.59014	0.58759	0.56338	0.57472	0.57065	0.58708	0.56491	0.57893	0.5574	0.59485	0.59014	0.56555	0.5816	0.56338	0.55867	0.63409	0.62849	0.60861	0.6267	0.55892	0.56606	0.59396	0.58708	0.60657	0.63371	0.61065	0.59409	0.56428	0.54886	0.5867	0.59358	0.55842	0.58186	0.58568	0.58912	0.59651	0.56504	0.59702	0.58453
WM-800_585	0.50873	0.65461	0.58644	0.62938	0.61549	0.58644	0.59218	0.57931		0.59867	0.60071	0.59536	0.55727	0.58058	0.5681	0.61027	0.56236	0.58797	0.54708	0.59664	0.59205	0.55842	0.5774	0.54606	0.53586	0.62046	0.61014	0.59842	0.61294	0.54007	0.55052	0.596	0.58109	0.55689	0.57536	0.56568	0.56415	0.56848	0.53497	0.59001	0.58058	0.56529	0.58555	0.56249	0.59638	0.58046	0.5746	0.60084	0.58581
WM-800_586	0.53217	0.68098	0.56364	0.65295	0.65384	0.67346	0.65015	0.61435		0.58823	0.60122	0.60594	0.58441	0.57511	0.56899	0.60925	0.63537	0.61753	0.59154	0.66837	0.6276	0.63473	0.60262	0.59842	0.59358	0.64034	0.64951	0.62186	0.62505	0.6239	0.5923	0.61562	0.60925	0.60173	0.63256	0.64632	0.60963	0.58517	0.59141	0.61001	0.59371	0.61345	0.60262	0.59498	0.59715	0.63116	0.59294	0.61422	0.59817
WM-800_587	0.59218	0.69334	0.60428	0.616	0.63244	0.67091	0.63295	0.59396		0.60581	0.61893	0.616	0.58135	0.58492	0.59422	0.64607	0.62938	0.61218	0.62021	0.65562	0.63448	0.62224	0.59664	0.59294	0.59269	0.62314	0.63473	0.56466	0.61855	0.61702	0.57855	0.5551	0.57969	0.55166	0.59014	0.62237	0.55931	0.58632	0.61307	0.61103	0.61982	0.63715	0.58186	0.57523	0.62811	0.61269	0.60454	0.5839	0.56988
WM-800_588	0.52223	0.68595	0.61358	0.61103	0.62568	0.66072	0.57676	0.59727		0.58198	0.59103	0.56988	0.5774	0.55077	0.54376	0.5923	0.58275	0.58823	0.55128	0.60415	0.61218	0.57358	0.57893	0.54542	0.58479	0.62543	0.6146	0.60492	0.58874	0.58823	0.57485	0.59906	0.60403	0.59422	0.62199	0.59078	0.59753	0.59154	0.58657	0.60925	0.61473	0.60963	0.61193	0.56988	0.62989	0.60173	0.59842	0.59715	0.57103
WM-800_589	0.56593	0.64301	0.57842	0.58492	0.63677	0.62938	0.60161	0.58823		0.5988	0.60301	0.60581	0.5946	0.57141	0.59307	0.56542	0.58492	0.58492	0.59205	0.61715	0.5923	0.58198	0.56198	0.57332	0.56415	0.57345	0.57727	0.57294	0.55905	0.61269	0.56619	0.56823	0.58377	0.58517	0.63562	0.58874	0.57944	0.59141	0.57511	0.60211	0.58237	0.56275	0.59447	0.56988	0.60823	0.59715	0.57574	0.55612	0.55982
WM-800_590	0.53879	0.64429	0.59562	0.55765	0.63881	0.616	0.59957	0.61014		0.59307	0.61052	0.61473	0.58492	0.57217	0.57918	0.5816	0.59562	0.55408	0.55701	0.596	0.55396	0.58734	0.5351	0.53204	0.52618	0.57141	0.583	0.5537	0.59702	0.52631	0.53994	0.54466	0.52924	0.523	0.5667	0.5393	0.53153	0.56924	0.54899	0.58288	0.57549	0.55421	0.56606	0.53714	0.5974	0.57702	0.55701	0.5816	0.56517
WM-800_591	0.56924	0.63575	0.5974	0.57791	0.62224	0.62887	0.55982	0.60708		0.59205	0.60122	0.60084	0.58224	0.56784	0.59294	0.57026	0.57982	0.56007	0.54147	0.57281	0.56631	0.5658	0.53535	0.52631	0.5495	0.56861	0.58568	0.54516	0.59969	0.56963	0.53357	0.52746	0.53905	0.54007	0.57001	0.53956	0.54415	0.59256	0.58058	0.60237	0.6011	0.59039	0.60938	0.56606	0.62912	0.60759	0.59167	0.56631	0.53663
WM-800_592	0.52109	0.65843	0.6039	0.58173	0.65461	0.61065	0.58644	0.61243		0.57842	0.58593	0.58644	0.58084	0.5588	0.56084	0.56186	0.57065	0.55166	0.52682	0.56326	0.56402	0.56466	0.53077	0.53039	0.55969	0.6081	0.59358	0.56937	0.61931	0.56606	0.58071	0.55714	0.56045	0.55255	0.58619	0.55638	0.55714	0.57867	0.58823	0.60364	0.61651	0.60938	0.5867	0.5444	0.62887	0.60211	0.59103	0.58937	0.57345
WM-800_593	0.56147	0.67372	0.59791	0.56759	0.63448	0.63499	0.60683	0.56529		0.57077	0.58033	0.59192	0.55867	0.55001	0.56338	0.59613	0.56899	0.57281	0.56364	0.59918	0.58861	0.56644	0.55638	0.54223	0.56122	0.61422	0.61957	0.58288	0.60645	0.57944	0.57918	0.56873	0.56746	0.56313	0.58708	0.58581	0.5551	0.54911	0.56453	0.56275	0.58148	0.58453	0.55064	0.53039	0.60352	0.55982	0.58148	0.57702	0.55332
WM-800_594	0.54593	0.64696	0.55472	0.57753	0.61537	0.60186	0.58925	0.57141		0.58785	0.60262	0.60683	0.57294	0.56823	0.58211	0.57268	0.58632	0.58912	0.58874	0.61447	0.58797	0.58249	0.57141	0.56313	0.5221	0.57052	0.59766	0.5402	0.54911	0.56377	0.51561	0.52682	0.54415	0.56198	0.58186	0.5602	0.56504	0.54708	0.52924	0.55956	0.54835	0.54402	0.55829	0.52797	0.57663	0.54466	0.53574	0.55701	0.52019
WM-800_595	0.50592	0.62377	0.5788	0.56886	0.68302	0.60364	0.63155	0.59422		0.5774	0.57625	0.5737	0.54911	0.55816	0.53803	0.59103	0.57867	0.59434	0.56529	0.60199	0.58288	0.56835	0.57753	0.55204	0.53688	0.57141	0.57256	0.53803	0.56873	0.55204	0.55561	0.53523	0.54631	0.53727	0.57103	0.59371	0.54071	0.53523	0.53752	0.55676	0.56045	0.55052	0.53637	0.52822	0.56453	0.56988	0.54746	0.55141	0.56988
WM-800_596	0.53701	0.64594	0.60186	0.60122	0.65575	0.63932	0.61129	0.59065		0.58428	0.6011	0.58619	0.56466	0.56568	0.57026	0.61282	0.55217	0.58861	0.56555	0.57918	0.58937	0.54007	0.56823	0.55115	0.56326	0.62568	0.62441	0.58593	0.62811	0.58097	0.56861	0.57319	0.55752	0.56007	0.5932	0.59613	0.56186	0.596	0.56249	0.59549	0.59995	0.59294	0.58364	0.55039	0.62785	0.57447	0.57829	0.59982	0.57268
WM-800_597	0.5565	0.61957	0.55166	0.57893	0.62454	0.60288	0.62365	0.56517		0.5853	0.6011	0.60186	0.55842	0.57307	0.58186	0.61294	0.57345	0.56861	0.55791	0.60275	0.58262	0.56275	0.56173	0.53676	0.56657	0.57612	0.58211	0.55548	0.58173	0.57956	0.53191	0.54771	0.54007	0.55982	0.61549	0.5909	0.563	0.56198	0.55752	0.55408	0.56835	0.56899	0.57409	0.55587	0.57893	0.59269	0.5695	0.52019	0.51229
WM-800_598	0.56644	0.70455	0.58937	0.66709	0.63129	0.64212	0.63333	0.62658		0.64531	0.65983	0.64339	0.62008	0.62441	0.60173	0.64658	0.59651	0.60683	0.57536	0.61753	0.63664	0.58441	0.596	0.57918	0.60708	0.63562	0.6267	0.59791	0.6053	0.61791	0.55268	0.5881	0.60505	0.61091	0.64913	0.62441	0.61728	0.60708	0.62212	0.63193	0.62365	0.64123	0.62874	0.61626	0.62046	0.65078	0.61817	0.59396	0.57154
WM-800_599	0.55548	0.66429	0.596	0.67741	0.59957	0.63384	0.61473	0.59613		0.62874	0.64696	0.62046	0.60161	0.61498	0.58619	0.62709	0.59129	0.61014	0.56402	0.61804	0.61982	0.57612	0.59574	0.56823	0.56937	0.60224	0.58823	0.60619	0.56721	0.60721	0.53332	0.59256	0.59358	0.58683	0.60849	0.57842	0.59116	0.57154	0.6067	0.5923	0.583	0.61231	0.57918	0.57753	0.6081	0.61154	0.60874	0.55803	0.53064
WM-800_600	0.59855	0.70366	0.60275	0.70213	0.57842	0.67244	0.61269	0.67639		0.65053	0.66849	0.65715	0.62148	0.63206	0.6197	0.66888	0.59702	0.63116	0.59103	0.62365	0.65282	0.58581	0.6174	0.5974	0.61587	0.66289	0.64123	0.66008	0.64174	0.61256	0.60606	0.63881	0.62594	0.62632	0.65371	0.64276	0.62887	0.58428	0.60211	0.60785	0.58453	0.61995	0.60173	0.60466	0.59778	0.60976	0.62556	0.63116	0.59829
WM-800_601	0.58746	0.64798	0.55459	0.67372	0.59396	0.61728	0.59842	0.63371		0.63397	0.65231	0.62874	0.60428	0.62008	0.59536	0.61715	0.57217	0.59294	0.5486	0.58695	0.59791	0.56109	0.57676	0.55587	0.59817	0.61345	0.57549	0.60492	0.60696	0.58351	0.56606	0.58135	0.56682	0.59192	0.62963	0.60059	0.60059	0.58186	0.56937	0.60237	0.57345	0.59587	0.59167	0.59039	0.57268	0.58797	0.58453	0.60428	0.54644
WM-800_602	0.57714	0.68123	0.57574	0.69244	0.57103	0.63091	0.58708	0.64187		0.62963	0.64632	0.63613	0.6053	0.60505	0.59689	0.62492	0.576	0.583	0.55319	0.59294	0.60568	0.57065	0.5723	0.55905	0.59027	0.62275	0.60543	0.61944	0.61205	0.59766	0.57638	0.61001	0.60836	0.59766	0.61587	0.60084	0.60071	0.57702	0.58542	0.61613	0.58033	0.61167	0.58899	0.58861	0.5946	0.60288	0.60734	0.60976	0.57587
WM-800_603	0.60632	0.65346	0.57217	0.67805	0.59778	0.60594	0.5923	0.64951		0.64785	0.66722	0.65906	0.61931	0.62683	0.61842	0.6369	0.59243	0.58861	0.55791	0.59383	0.60339	0.58364	0.58504	0.56275	0.63295	0.64467	0.62428	0.64161	0.65792	0.60377	0.58937	0.61906	0.61129	0.6025	0.63511	0.61396	0.60747	0.57167	0.61014	0.59358	0.58593	0.62518	0.57523	0.59613	0.59549	0.6253	0.62798	0.61205	0.56695
WM-800_604	0.6025	0.63855	0.55064	0.67805	0.59778	0.63715	0.58084	0.65269		0.64976	0.66149	0.61982	0.60441	0.62224	0.58249	0.6067	0.59256	0.5839	0.55103	0.5918	0.5932	0.58504	0.57307	0.55459	0.60505	0.62174	0.57536	0.60301	0.62148	0.58874	0.58046	0.58466	0.55345	0.58937	0.6425	0.59116	0.59103	0.58708	0.58836	0.60377	0.59434	0.60403	0.59524	0.58797	0.59332	0.60415	0.59625	0.60721	0.54466
WM-800_605	0.59906	0.72137	0.5923	0.66951	0.57587	0.62925	0.5681	0.60912		0.63333	0.64161	0.63231	0.60339	0.60606	0.58237	0.63651	0.57294	0.59651	0.55892	0.59918	0.61817	0.57294	0.5881	0.56377	0.57842	0.64225	0.62441	0.61027	0.59689	0.60861	0.55447	0.61243	0.62059	0.59804	0.6211	0.60823	0.60224	0.59014	0.60275	0.5923	0.60441	0.60645	0.58925	0.57931	0.61842	0.60606	0.61804	0.58619	0.56033
WM-800_606	0.61715	0.65397	0.5723	0.69346	0.57447	0.62823	0.5644	0.66544		0.65206	0.66658	0.66378	0.63537	0.62326	0.62008	0.6318	0.59434	0.59154	0.56517	0.59753	0.60352	0.58785	0.5839	0.56491	0.62339	0.63078	0.60135	0.63983	0.6448	0.59651	0.58734	0.6239	0.61944	0.60428	0.64136	0.60097	0.61103	0.59294	0.6118	0.62199	0.6025	0.62148	0.60301	0.60747	0.61435	0.61906	0.63626	0.61893	0.56912
WM-800_607	0.59243	0.61817	0.66403	0.63715	0.61587	0.61562	0.54975	0.68276		0.63537	0.64849	0.66187	0.65091	0.61473	0.63282	0.58734	0.61014	0.63868	0.60721	0.60925	0.62632	0.60339	0.61855	0.61167	0.61294	0.6425	0.58708	0.62734	0.67066	0.59982	0.6239	0.60352	0.55319	0.58899	0.61269	0.61944	0.6053	0.58593	0.57332	0.59727	0.58555	0.58084	0.58262	0.58479	0.58695	0.59957	0.60403	0.63537	0.58479
WM-800_608	0.57383	0.64148	0.65091	0.61193	0.64416	0.63116	0.57281	0.64976		0.61817	0.62747	0.62836	0.61842	0.59842	0.59906	0.55982	0.59116	0.58721	0.54555	0.57485	0.60479	0.58568	0.58007	0.55039	0.60823	0.62301	0.60199	0.60173	0.64085	0.57969	0.61396	0.58721	0.55969	0.59409	0.61371	0.63932	0.5867	0.61728	0.61027	0.61524	0.60262	0.62632	0.62237	0.61702	0.62785	0.66238	0.6304	0.60708	0.58785
WM-800_609	0.57625	0.62709	0.62645	0.61142	0.60925	0.59867	0.5551	0.66085		0.61715	0.62734	0.62568	0.62301	0.59447	0.60186	0.57816	0.56721	0.58912	0.5574	0.55459	0.60963	0.55077	0.58377	0.55714	0.61715	0.62963	0.58517	0.61231	0.64836	0.58836	0.616	0.57931	0.5481	0.58937	0.60275	0.64187	0.60199	0.61345	0.59103	0.6081	0.59804	0.61001	0.61103	0.6095	0.61116	0.63537	0.60785	0.62275	0.58046
WM-800_610	0.61103	0.60899	0.60135	0.63256	0.60963	0.61537	0.57905	0.68353		0.64034	0.65435	0.68289	0.66696	0.62492	0.66556	0.61855	0.63053	0.66314	0.61957	0.61957	0.6476	0.61396	0.63371	0.61702	0.61651	0.63499	0.58198	0.5988	0.64327	0.59995	0.60148	0.59205	0.55294	0.59982	0.62377	0.63664	0.59982	0.57663	0.56428	0.57332	0.55459	0.58746	0.58428	0.57039	0.58109	0.60823	0.58211	0.60377	0.56364
WM-800_611	0.57179	0.6304	0.68034	0.62607	0.62658	0.62059	0.56211	0.66926		0.63792	0.65053	0.65435	0.63511	0.61842	0.6197	0.57561	0.6132	0.60721	0.58555	0.61384	0.59829	0.60479	0.59256	0.5895	0.59536	0.61957	0.59931	0.60798	0.64046	0.58313	0.60555	0.59192	0.56275	0.58186	0.61447	0.59676	0.59167	0.60619	0.58963	0.61715	0.59969	0.59829	0.60199	0.59689	0.60632	0.61868	0.62199	0.6211	0.5974
WM-800_612	0.60963	0.61587	0.59256	0.62097	0.61218	0.62963	0.56568	0.67996		0.63588	0.64887	0.6704	0.64734	0.62097	0.64798	0.6002	0.62148	0.64811	0.61154	0.61677	0.64174	0.61231	0.62174	0.60492	0.61256	0.63091	0.57855	0.59358	0.6411	0.5974	0.59332	0.58492	0.54988	0.59447	0.61689	0.62823	0.59422	0.57969	0.55434	0.58084	0.56542	0.58275	0.59727	0.56479	0.59052	0.61447	0.57243	0.61791	0.57511
WM-800_613	0.57867	0.63193	0.63499	0.59001	0.6555	0.63524	0.58313	0.64314		0.61294	0.62237	0.62747	0.60747	0.59383	0.60262	0.57014	0.59294	0.59243	0.55956	0.58135	0.60721	0.58135	0.58441	0.57574	0.60696	0.61804	0.61422	0.58288	0.64148	0.58517	0.61014	0.56593	0.5644	0.58148	0.6002	0.63358	0.57409	0.61677	0.61307	0.61779	0.6011	0.62696	0.61549	0.61014	0.63639	0.65384	0.63435	0.58886	0.5816
WM-800_614	0.56797	0.636	0.64199	0.6239	0.61842	0.6174	0.57498	0.65741		0.61766	0.62492	0.6276	0.62721	0.59167	0.60173	0.58759	0.56173	0.60008	0.56173	0.55548	0.61269	0.55154	0.5946	0.5774	0.63142	0.65384	0.59715	0.62148	0.66735	0.60173	0.63613	0.58262	0.56937	0.60963	0.60466	0.65499	0.61868	0.61193	0.60301	0.61269	0.60747	0.6211	0.62186	0.61409	0.63218	0.64824	0.61957	0.62556	0.58415
WM-800_615	0.60505	0.636	0.61995	0.63295	0.63002	0.61447	0.57956	0.65435		0.6267	0.63562	0.616	0.60925	0.60199	0.57256	0.61027	0.56924	0.61689	0.55778	0.59829	0.61409	0.56122	0.59129	0.563	0.63397	0.62632	0.60836	0.62938	0.60377	0.62632	0.61103	0.62976	0.61779	0.65473	0.6727	0.6383	0.64964	0.58568	0.56912	0.59867	0.59498	0.5974	0.59052	0.59651	0.60683	0.61167	0.5923	0.58313	0.62046
WM-800_616	0.58759	0.59944	0.59116	0.59574	0.64531	0.58122	0.60759	0.6146		0.58785	0.59078	0.60785	0.59103	0.55485	0.6002	0.61065	0.57116	0.60759	0.58109	0.5909	0.61167	0.55931	0.58606	0.58492	0.58759	0.6253	0.62632	0.62505	0.62798	0.61447	0.59511	0.61333	0.60454	0.63944	0.62326	0.6346	0.636	0.55064	0.54771	0.56797	0.56721	0.57434	0.5481	0.54007	0.5695	0.57332	0.57179	0.56045	0.58071
WM-800_617	0.59294	0.60696	0.64187	0.60912	0.63906	0.60594	0.61078	0.60747		0.58288	0.58759	0.58402	0.55561	0.5616	0.56529	0.60581	0.56045	0.59867	0.57052	0.57804	0.59804	0.55026	0.57753	0.57065	0.59638	0.64301	0.63435	0.61129	0.64199	0.61078	0.61982	0.6067	0.61766	0.6104	0.62887	0.62581	0.60989	0.5932	0.57574	0.5909	0.57663	0.57472	0.57753	0.5658	0.60581	0.58084	0.59498	0.58249	0.60301
WM-800_618	0.6448	0.61855	0.61435	0.6304	0.59154	0.59804	0.56351	0.62033		0.60887	0.61409	0.60288	0.60326	0.5839	0.58224	0.59447	0.54784	0.60543	0.57141	0.57179	0.60759	0.55383	0.58453	0.57205	0.64709	0.63486	0.6067	0.6439	0.61218	0.64059	0.62556	0.61537	0.62428	0.64174	0.64441	0.65715	0.6397	0.57294	0.55791	0.59052	0.55918	0.57205	0.56096	0.56389	0.57727	0.56963	0.58071	0.5946	0.58402
WM-800_619	0.60008	0.62543	0.60708	0.61358	0.61358	0.59867	0.58237	0.6239		0.61065	0.61116	0.59574	0.59511	0.57612	0.58695	0.60339	0.54147	0.60071	0.56733	0.56402	0.61524	0.52924	0.5881	0.57574	0.6369	0.6648	0.64658	0.64339	0.64862	0.63155	0.63384	0.61804	0.63104	0.6346	0.63753	0.66645	0.63855	0.57574	0.57842	0.58517	0.60161	0.61511	0.57918	0.58351	0.60148	0.61256	0.59625	0.59103	0.60352
WM-800_620	0.56555	0.59867	0.60415	0.59498	0.55956	0.57001	0.55994	0.60708		0.58734	0.59689	0.57192	0.57077	0.56542	0.56122	0.58517	0.53217	0.58173	0.54835	0.55447	0.58033	0.52032	0.56135	0.57536	0.62326	0.62492	0.59727	0.6253	0.5923	0.59447	0.60594	0.60657	0.60963	0.62021	0.62581	0.6369	0.61842	0.54911	0.54007	0.56262	0.55829	0.5681	0.55459	0.54618	0.56402	0.56058	0.54797	0.5709	0.5746
WM-800_621	0.58746	0.64531	0.62811	0.62492	0.64925	0.63167	0.59689	0.65448		0.61294	0.61677	0.59867	0.60173	0.58288	0.5802	0.61091	0.59141	0.61728	0.58224	0.60925	0.61091	0.57689	0.58644	0.59039	0.62403	0.64798	0.63651	0.63511	0.63932	0.64709	0.62314	0.63091	0.63817	0.64862	0.65919	0.65562	0.65206	0.58848	0.59574	0.6039	0.60224	0.62326	0.59129	0.58836	0.61269	0.62887	0.61562	0.59039	0.60696
WM-800_622	0.576	0.6346	0.61613	0.62811	0.63155	0.60186	0.62607	0.61358		0.5923	0.60122	0.60505	0.59625	0.57281	0.57587	0.6002	0.56721	0.63269	0.59957	0.58912	0.63651	0.55803	0.6146	0.60606	0.6053	0.62326	0.57867	0.62301	0.62467	0.64034	0.61027	0.59778	0.57268	0.60645	0.61893	0.64212	0.61549	0.56988	0.56963	0.60428	0.57383	0.59625	0.57128	0.56912	0.58797	0.59982	0.57498	0.57587	0.54338
WM-800_623	0.63588	0.67525	0.62709	0.68697	0.5895	0.64773	0.60976	0.6383		0.62339	0.63155	0.59473	0.58988	0.59817	0.55765	0.59473	0.58249	0.63855	0.6081	0.6053	0.63193	0.5737	0.62568	0.60887	0.61868	0.64594	0.60581	0.61753	0.62874	0.64773	0.6146	0.60364	0.58899	0.61537	0.63409	0.65422	0.6211	0.60339	0.59256	0.60683	0.61103	0.63307	0.60326	0.61702	0.60403	0.65422	0.60785	0.63562	0.58441
WM-800_624	0.59345	0.6504	0.6188	0.66556	0.60887	0.6183	0.66047	0.62339		0.60135	0.60173	0.58046	0.57052	0.5788	0.53803	0.58644	0.60734	0.62607	0.59957	0.62403	0.61931	0.59078	0.61511	0.60071	0.60008	0.60747	0.59918	0.60313	0.62339	0.62492	0.57319	0.59332	0.60199	0.61307	0.64288	0.62365	0.61715	0.58721	0.60899	0.61116	0.60823	0.64199	0.58886	0.63269	0.59511	0.66276	0.63562	0.59039	0.57574
WM-800_625	0.64824	0.68939	0.6132	0.67907	0.58058	0.62607	0.61931	0.60517		0.62161	0.62492	0.60581	0.58275	0.58874	0.57128	0.61129	0.5681	0.62186	0.59651	0.58734	0.63282	0.56211	0.61906	0.59281	0.63702	0.6583	0.60377	0.62212	0.64288	0.61804	0.61256	0.60313	0.62823	0.62556	0.64136	0.64824	0.62925	0.60084	0.59829	0.62479	0.6253	0.65027	0.60734	0.62963	0.60734	0.6597	0.62543	0.61549	0.60568
WM-800_626	0.60492	0.66301	0.58262	0.67346	0.61218	0.6188	0.65728	0.64875		0.59281	0.59715	0.60492	0.59192	0.56695	0.57421	0.6053	0.60645	0.64849	0.64454	0.62938	0.64339	0.6011	0.6439	0.64683	0.61409	0.66607	0.60925	0.63231	0.65117	0.6383	0.62467	0.62416	0.59791	0.62747	0.65473	0.66238	0.63473	0.59192	0.57511	0.62059	0.60606	0.61307	0.59574	0.59651	0.60466	0.62467	0.58772	0.63269	0.59842
WM-800_627	0.64454	0.66811	0.61715	0.66161	0.61103	0.64034	0.59345	0.59982		0.60237	0.616	0.59294	0.57268	0.58593	0.55663	0.5658	0.57816	0.62479	0.59829	0.59664	0.63269	0.56708	0.61243	0.59804	0.61791	0.61447	0.59218	0.61753	0.60008	0.63524	0.59625	0.59982	0.59651	0.62275	0.63537	0.62365	0.62696	0.58937	0.57498	0.60861	0.58759	0.59918	0.5974	0.60492	0.5918	0.63524	0.58581	0.62772	0.58772
WM-800_628	0.60339	0.6727	0.64671	0.63932	0.58797	0.60135	0.6597	0.62441		0.62658	0.63384	0.61944	0.59281	0.6039	0.58262	0.6002	0.57319	0.6081	0.5988	0.59753	0.60288	0.56377	0.59243	0.60326	0.58988	0.61358	0.62416	0.59574	0.6188	0.59817	0.58198	0.59103	0.59931	0.61626	0.65002	0.62887	0.60606	0.55064	0.583	0.56568	0.59116	0.62403	0.55625	0.59332	0.56517	0.62365	0.60899	0.57039	0.56364
WM-800_629	0.58492	0.6504	0.61575	0.64518	0.62951	0.56338	0.62938	0.60097		0.5867	0.58836	0.59536	0.57804	0.55842	0.57319	0.5946	0.5616	0.61626	0.59141	0.57855	0.62479	0.54771	0.60148	0.58708	0.58644	0.63371	0.58466	0.59536	0.6369	0.60301	0.56122	0.57944	0.55154	0.59524	0.60887	0.61817	0.60606	0.57791	0.56631	0.59345	0.57294	0.61167	0.57765	0.58351	0.58746	0.63244	0.60186	0.5709	0.54669
WM-800_630	0.59804	0.63435	0.62925	0.65792	0.61651	0.65792	0.60275	0.60861		0.64467	0.65346	0.62186	0.59727	0.62199	0.58007	0.62084	0.57778	0.63371	0.5709	0.60785	0.63397	0.56606	0.61371	0.57472	0.62416	0.60632	0.58441	0.60861	0.57944	0.63639	0.6002	0.59676	0.61868	0.636	0.6597	0.6132	0.63053	0.59689	0.60492	0.5918	0.60186	0.6174	0.61116	0.61218	0.59409	0.62645	0.60186	0.56772	0.60211
WM-800_631	0.56529	0.61957	0.61982	0.60326	0.6095	0.60734	0.63855	0.59383		0.59422	0.60364	0.61269	0.58593	0.57421	0.57472	0.62097	0.5867	0.61982	0.56428	0.61396	0.62161	0.57536	0.60403	0.56644	0.62148	0.59345	0.56287	0.60352	0.58746	0.60734	0.58135	0.60033	0.59625	0.6383	0.67168	0.60403	0.62912	0.56122	0.55052	0.56135	0.56988	0.58492	0.57396	0.58441	0.56886	0.61995	0.58249	0.54134	0.60861
WM-800_632	0.60568	0.63065	0.64531	0.63473	0.60632	0.59129	0.57995	0.59664		0.62301	0.62428	0.59473	0.58899	0.59727	0.56619	0.59995	0.57727	0.63728	0.57969	0.59753	0.64569	0.57205	0.62492	0.58313	0.58262	0.60568	0.5565	0.5988	0.59103	0.60097	0.59422	0.59243	0.5946	0.59957	0.60989	0.62874	0.5974	0.54606	0.55192	0.55001	0.55281	0.56466	0.5509	0.5695	0.55548	0.60326	0.57689	0.59154	0.59651
WM-800_633	0.58504	0.61282	0.61779	0.62607	0.58237	0.58249	0.56402	0.57077		0.60683	0.61027	0.58198	0.57307	0.58492	0.55013	0.57676	0.56109	0.63078	0.58377	0.58466	0.62836	0.55867	0.61626	0.57638	0.58428	0.5923	0.55548	0.58237	0.58313	0.58772	0.58198	0.58084	0.58517	0.58402	0.59103	0.6197	0.58262	0.53332	0.54644	0.54122	0.53739	0.55829	0.54287	0.5644	0.54325	0.59473	0.5737	0.58288	0.58772
WM-800_634	0.56886	0.63053	0.59141	0.61537	0.59664	0.61078	0.62199	0.5909		0.60237	0.60262	0.5853	0.56848	0.58135	0.55612	0.58899	0.58568	0.64811	0.58097	0.60441	0.6541	0.57307	0.63728	0.58504	0.59498	0.61358	0.55842	0.62097	0.60352	0.61078	0.5788	0.60925	0.60594	0.61001	0.62148	0.64046	0.61944	0.53548	0.55969	0.54198	0.5523	0.59052	0.54376	0.57167	0.56173	0.62874	0.58504	0.57969	0.56899
WM-800_635	0.57918	0.60912	0.61868	0.60097	0.59167	0.63091	0.62148	0.59562		0.61294	0.60275	0.61511	0.57116	0.58364	0.5681	0.61014	0.60925	0.61944	0.57243	0.63524	0.61587	0.59613	0.59422	0.57498	0.58708	0.56631	0.57587	0.59192	0.56529	0.61282	0.59001	0.60161	0.63358	0.61957	0.63702	0.60887	0.61103	0.57128	0.55026	0.56772	0.57485	0.56963	0.56479	0.59383	0.55931	0.61256	0.57638	0.55077	0.61205
WM-800_636	0.62428	0.58976	0.6346	0.60861	0.5853	0.57969	0.56823	0.58466		0.62326	0.63804	0.64938	0.60084	0.59524	0.61919	0.58632	0.59625	0.57103	0.55663	0.58874	0.56746	0.58874	0.56275	0.53701	0.56759	0.56236	0.6053	0.55485	0.59371	0.56733	0.57472	0.55128	0.55803	0.57829	0.57026	0.57676	0.56389	0.58734	0.59574	0.58211	0.61103	0.60555	0.58364	0.58632	0.58874	0.59995	0.63104	0.58899	0.60352
WM-800_637	0.58441	0.63855	0.66123	0.64276	0.62454	0.61269	0.54988	0.63792		0.65486	0.66607	0.6397	0.61804	0.62696	0.60606	0.58275	0.58517	0.59281	0.54402	0.58135	0.57714	0.57498	0.57205	0.54988	0.60747	0.5909	0.57956	0.58542	0.59727	0.56912	0.58976	0.58963	0.56275	0.59613	0.61014	0.60313	0.59116	0.59651	0.6053	0.60887	0.61282	0.62403	0.6025	0.61345	0.60925	0.65308	0.6225	0.61154	0.5974
WM-800_638	0.61919	0.58313	0.62326	0.62632	0.58759	0.6025	0.56428	0.59001		0.60989	0.62925	0.63639	0.5895	0.59345	0.61651	0.5839	0.60759	0.56759	0.55217	0.60313	0.57103	0.60122	0.55994	0.53956	0.57791	0.57816	0.60823	0.56848	0.60275	0.56924	0.57816	0.56504	0.5537	0.5681	0.56657	0.58275	0.55829	0.59957	0.6081	0.59957	0.62339	0.61409	0.59702	0.59218	0.6011	0.60849	0.63728	0.59715	0.60224
WM-800_639	0.64327	0.60237	0.61269	0.6462	0.61396	0.60925	0.58581	0.58823		0.62543	0.64225	0.64518	0.596	0.60339	0.62862	0.59536	0.62135	0.59524	0.57001	0.61333	0.59422	0.6118	0.57995	0.55689	0.59205	0.58402	0.60938	0.55765	0.60224	0.59027	0.58453	0.55421	0.5644	0.57651	0.58555	0.59766	0.5658	0.58823	0.60887	0.58721	0.61715	0.62275	0.58288	0.5867	0.59727	0.60479	0.63906	0.58568	0.5918
WM-800_640	0.57014	0.689	0.64569	0.56759	0.62008	0.596	0.56733	0.5746		0.6253	0.63537	0.60938	0.59332	0.60428	0.57141	0.55943	0.54644	0.56555	0.49803	0.55306	0.58925	0.5509	0.55727	0.51573	0.60454	0.56186	0.58912	0.56224	0.56708	0.56364	0.54618	0.55561	0.59689	0.57217	0.60696	0.56568	0.56759	0.56746	0.60938	0.58237	0.62836	0.59587	0.57676	0.59651	0.59918	0.61728	0.63741	0.59562	0.59829
WM-800_641	0.58084	0.64862	0.58109	0.56912	0.64301	0.61282	0.5932	0.6146		0.58759	0.59791	0.58619	0.55561	0.56338	0.55816	0.57014	0.58606	0.54415	0.55383	0.60364	0.55982	0.59434	0.53497	0.53293	0.56899	0.55701	0.60938	0.52096	0.5918	0.57154	0.58593	0.50885	0.56733	0.51408	0.55345	0.5918	0.50847	0.57268	0.58886	0.60339	0.62314	0.59524	0.57714	0.58186	0.59192	0.57829	0.60071	0.60581	0.59116
WM-800_642	0.60543	0.67474	0.60606	0.58097	0.63639	0.60899	0.56338	0.616		0.6332	0.63702	0.61218	0.61001	0.60925	0.56479	0.55319	0.56377	0.54402	0.52797	0.57765	0.55154	0.56899	0.54083	0.5179	0.56224	0.54504	0.54529	0.52427	0.56084	0.54274	0.55447	0.52236	0.5667	0.53918	0.58581	0.55217	0.53637	0.56975	0.59447	0.6067	0.62174	0.57065	0.57969	0.5909	0.58249	0.60938	0.61689	0.59676	0.61638
WM-800_643	0.57561	0.68633	0.62479	0.56364	0.65957	0.60454	0.56746	0.5746		0.64339	0.64059	0.58402	0.57727	0.61677	0.55064	0.56135	0.57167	0.55612	0.48809	0.57116	0.56173	0.57268	0.53981	0.49586	0.59676	0.56045	0.55548	0.55345	0.57065	0.56975	0.56007	0.55434	0.59867	0.5523	0.59498	0.57332	0.55956	0.56033	0.60555	0.57689	0.62874	0.60161	0.57332	0.58632	0.6067	0.62683	0.62645	0.60364	0.61103
WM-800_644	0.57753	0.6555	0.60339	0.53841	0.69945	0.5746	0.59116	0.57969		0.59052	0.58772	0.59587	0.56045	0.57217	0.56937	0.60555	0.58428	0.55969	0.55332	0.60199	0.56733	0.59256	0.54007	0.5216	0.59243	0.54453	0.58517	0.51229	0.58785	0.56682	0.58313	0.52058	0.56619	0.50147	0.55459	0.59422	0.51166	0.58135	0.59957	0.59829	0.6197	0.62811	0.57893	0.59281	0.62008	0.60428	0.62212	0.5816	0.59281
WM-800_645	0.58058	0.66034	0.63002	0.5588	0.68442	0.63206	0.58976	0.56479		0.64773	0.64773	0.6104	0.59651	0.62416	0.55498	0.57944	0.60441	0.58657	0.52465	0.61766	0.59129	0.60798	0.57065	0.51497	0.56708	0.56135	0.56937	0.52975	0.58058	0.55918	0.5667	0.5379	0.56721	0.52873	0.56173	0.55956	0.52631	0.56211	0.60517	0.59281	0.63702	0.60301	0.58058	0.59562	0.59778	0.62454	0.62454	0.60084	0.60925
WM-800_646	0.58122	0.64505	0.57396	0.54427	0.65575	0.60224	0.60097	0.60976		0.58708	0.57969	0.57765	0.54223	0.56045	0.5444	0.57663	0.60466	0.55039	0.55842	0.62148	0.56593	0.61575	0.54325	0.53548	0.5681	0.54899	0.60505	0.51038	0.5867	0.56147	0.57931	0.51497	0.5681	0.5086	0.55217	0.59256	0.50312	0.56236	0.57714	0.59524	0.61065	0.58785	0.56657	0.57256	0.58593	0.57243	0.58963	0.60199	0.60352
WM-800_647	0.58122	0.65333	0.55803	0.65779	0.62365	0.59129	0.60454	0.58148		0.60925	0.60734	0.57511	0.56198	0.57969	0.54466	0.60721	0.59192	0.60899	0.55332	0.61919	0.6304	0.5932	0.59982	0.56466	0.62836	0.60173	0.62734	0.60059	0.59192	0.62912	0.58708	0.61269	0.63804	0.62747	0.6397	0.62632	0.62428	0.55332	0.57154	0.5839	0.5909	0.61587	0.55892	0.58351	0.57727	0.59294	0.5895	0.58542	0.57778
WM-800_648	0.60084	0.65983	0.56275	0.64887	0.58797	0.57995	0.61613	0.60377		0.58657	0.59804	0.60199	0.57855	0.57345	0.56963	0.6081	0.56975	0.62174	0.60084	0.58402	0.636	0.56287	0.62186	0.60543	0.61091	0.59039	0.57638	0.58377	0.58708	0.66493	0.57765	0.58262	0.61358	0.61435	0.6276	0.59218	0.61078	0.54351	0.57294	0.56236	0.57702	0.5918	0.5416	0.57561	0.5737	0.57256	0.58377	0.56682	0.55166
WM-800_649	0.6039	0.65257	0.54071	0.64862	0.57447	0.57969	0.57409	0.59969		0.57065	0.58402	0.58899	0.57612	0.55574	0.56644	0.58262	0.56198	0.62059	0.59625	0.57434	0.62632	0.55255	0.6118	0.59294	0.61333	0.58288	0.59473	0.58542	0.56631	0.66072	0.56249	0.57651	0.61167	0.61906	0.63065	0.58734	0.61906	0.53816	0.56937	0.5644	0.56975	0.57638	0.54122	0.56619	0.56504	0.55791	0.57345	0.57001	0.54466
WM-800_650	0.6276	0.64136	0.56122	0.66849	0.57141	0.61116	0.60785	0.61333		0.59154	0.59855	0.62326	0.59906	0.55714	0.59218	0.62454	0.58033	0.60606	0.57829	0.60645	0.61269	0.58173	0.59039	0.58466	0.59931	0.57243	0.60734	0.60657	0.56593	0.64187	0.56007	0.60071	0.63371	0.63817	0.64123	0.58402	0.63715	0.56631	0.56682	0.59218	0.58555	0.59218	0.56529	0.61218	0.5574	0.57434	0.58785	0.58211	0.59014
WM-800_651	0.61919	0.65843	0.57307	0.68595	0.57154	0.60683	0.63104	0.62505		0.5918	0.59447	0.62428	0.59982	0.55752	0.58721	0.62161	0.59116	0.62275	0.59715	0.61638	0.63346	0.5918	0.60861	0.60861	0.5723	0.5802	0.60224	0.59307	0.58084	0.63843	0.54848	0.58683	0.62046	0.63231	0.63906	0.58326	0.6411	0.56326	0.58364	0.59855	0.61294	0.60734	0.5695	0.61868	0.58377	0.59893	0.61473	0.58288	0.57931
WM-800_652	0.63027	0.66849	0.57498	0.69627	0.57982	0.63562	0.59651	0.61982		0.60734	0.60517	0.57956	0.56848	0.57842	0.56708	0.61333	0.59867	0.64327	0.61256	0.62963	0.67359	0.60084	0.64097	0.63053	0.64008	0.61116	0.6267	0.62683	0.60555	0.67079	0.62683	0.61001	0.64569	0.62683	0.61919	0.64034	0.63091	0.5667	0.58275	0.59434	0.60224	0.6253	0.57778	0.59396	0.57753	0.6002	0.58976	0.66174	0.61855
WM-800_653	0.58504	0.65754	0.55154	0.61511	0.61396	0.59638	0.61931	0.58288		0.59511	0.61345	0.5895	0.56186	0.57141	0.55842	0.59447	0.5816	0.59536	0.55829	0.6146	0.62874	0.58797	0.59498	0.57409	0.61282	0.57141	0.61753	0.58186	0.57077	0.6476	0.56823	0.57383	0.61587	0.60428	0.61524	0.59281	0.60224	0.55803	0.58746	0.58224	0.60938	0.62696	0.57332	0.58759	0.58785	0.59613	0.60492	0.58441	0.59332
WM-800_654	0.57753	0.70799	0.59817	0.64836	0.58861	0.6011	0.6304	0.62428		0.60326	0.60861	0.61906	0.59587	0.57855	0.57179	0.63142	0.58632	0.56364	0.57243	0.60161	0.58262	0.5746	0.56924	0.56988	0.62199	0.63256	0.6225	0.62059	0.61613	0.61524	0.59269	0.616	0.61422	0.63193	0.67091	0.62008	0.63626	0.59218	0.61282	0.60683	0.62365	0.64327	0.61052	0.62772	0.60505	0.6276	0.62709	0.6104	0.59078
WM-800_655	0.58721	0.65945	0.57918	0.6095	0.6304	0.56733	0.57651	0.58122		0.60606	0.61473	0.61575	0.60161	0.57383	0.58313	0.60938	0.5737	0.55154	0.54669	0.57498	0.58377	0.57192	0.55103	0.56389	0.64161	0.58326	0.63499	0.5918	0.59982	0.58364	0.59625	0.59371	0.6039	0.60275	0.61154	0.60899	0.59511	0.59753	0.62186	0.60364	0.60925	0.63155	0.60008	0.64543	0.60211	0.64161	0.6439	0.58351	0.58848
WM-800_656	0.62097	0.63346	0.59867	0.64123	0.55969	0.57014	0.57727	0.62084		0.58288	0.57842	0.59969	0.58173	0.55115	0.583	0.5867	0.53892	0.57956	0.58632	0.57319	0.58683	0.5565	0.56058	0.59804	0.61409	0.61842	0.63677	0.63549	0.6304	0.64824	0.61702	0.62339	0.61142	0.66161	0.64021	0.61855	0.64951	0.583	0.58504	0.58097	0.58976	0.57893	0.56988	0.60148	0.56797	0.57918	0.5918	0.60632	0.60173
WM-800_657	0.58657	0.63753	0.57778	0.64416	0.64505	0.65881	0.58746	0.56033		0.56415	0.57804	0.58453	0.54784	0.53803	0.5723	0.59753	0.5574	0.57485	0.55319	0.57243	0.58632	0.55306	0.56517	0.55128	0.57829	0.59396	0.63409	0.59702	0.56835	0.61893	0.58097	0.57396	0.60708	0.59294	0.59817	0.62811	0.59422	0.57574	0.57536	0.5918	0.55625	0.56682	0.56211	0.54682	0.58836	0.59638	0.57714	0.59676	0.56377
WM-800_658	0.61906	0.64543	0.59524	0.64187	0.58695	0.59014	0.59396	0.62951		0.59574	0.59154	0.60211	0.58899	0.55994	0.60084	0.61664	0.54606	0.57154	0.59549	0.57651	0.5867	0.56364	0.55956	0.60377	0.62734	0.64301	0.6383	0.64505	0.65868	0.63651	0.64734	0.62441	0.60517	0.64008	0.64403	0.64913	0.63893	0.59982	0.60721	0.59638	0.58899	0.6002	0.57995	0.60046	0.58288	0.58861	0.61371	0.61537	0.60619
WM-800_659	0.58148	0.65843	0.5774	0.64518	0.59052	0.57383	0.59536	0.59931		0.57256	0.58058	0.57612	0.58593	0.54899	0.57409	0.62097	0.57217	0.58848	0.62072	0.58058	0.59613	0.56364	0.58899	0.61587	0.59205	0.64938	0.60989	0.58275	0.63728	0.62237	0.60441	0.5709	0.58695	0.56797	0.58874	0.61396	0.57205	0.58861	0.6197	0.59613	0.60211	0.6225	0.59371	0.59613	0.61549	0.59651	0.62556	0.56211	0.5337
WM-800_660	0.61103	0.6676	0.60262	0.64747	0.63231	0.62989	0.61371	0.58568		0.59511	0.59702	0.61766	0.58542	0.57103	0.60301	0.60517	0.60211	0.60836	0.59664	0.62568	0.63269	0.59524	0.58836	0.59218	0.59855	0.61231	0.65155	0.59485	0.59931	0.63702	0.57065	0.60008	0.61345	0.59638	0.61473	0.62428	0.59447	0.57944	0.59409	0.59473	0.55319	0.6132	0.57587	0.58657	0.59039	0.61052	0.62084	0.5974	0.57179
WM-800_661	0.61511	0.6625	0.61294	0.65486	0.63295	0.629	0.63078	0.55727		0.62887	0.62186	0.6304	0.58479	0.59447	0.62377	0.65244	0.58173	0.58925	0.59422	0.60963	0.60033	0.58734	0.57268	0.58237	0.59651	0.64187	0.65333	0.58453	0.61804	0.62772	0.61779	0.58046	0.62416	0.58109	0.59396	0.64849	0.58249	0.57638	0.60899	0.59536	0.57689	0.6267	0.57026	0.57179	0.60581	0.61613	0.60339	0.62721	0.59676
WM-800_662	0.62377	0.65524	0.636	0.63893	0.64314	0.63562	0.63002	0.56428		0.6448	0.64136	0.63995	0.59587	0.61065	0.63499	0.65142	0.58326	0.58695	0.58874	0.61078	0.59867	0.58568	0.56593	0.58148	0.57918	0.62008	0.63906	0.58632	0.60033	0.62314	0.61282	0.58058	0.62428	0.58683	0.59001	0.6504	0.58632	0.5709	0.60938	0.59396	0.57396	0.61651	0.55905	0.56402	0.60543	0.61333	0.59625	0.60301	0.60148
WM-800_663	0.57434	0.60798	0.5895	0.62912	0.64938	0.65766	0.6397	0.61498		0.58007	0.57358	0.60759	0.57727	0.55523	0.58657	0.61333	0.61689	0.63549	0.60925	0.64148	0.64722	0.61931	0.61766	0.61957	0.6081	0.63053	0.64531	0.61613	0.63014	0.63231	0.61256	0.62212	0.60555	0.62441	0.66301	0.65206	0.62836	0.56873	0.58542	0.57217	0.5602	0.59256	0.58721	0.55867	0.61333	0.58695	0.60262	0.58695	0.60224
WM-800_664	0.61065	0.67397	0.62237	0.61995	0.61626	0.62938	0.61804	0.56861		0.64327	0.65397	0.63409	0.63193	0.62084	0.61205	0.62237	0.61587	0.61167	0.60874	0.64276	0.62836	0.61689	0.59422	0.61906	0.59396	0.61371	0.62416	0.57689	0.59001	0.63753	0.59192	0.56835	0.62021	0.58657	0.61269	0.63027	0.58632	0.55791	0.6053	0.59065	0.57829	0.6104	0.5458	0.57268	0.59281	0.61218	0.60861	0.58874	0.57065
WM-800_665	0.57383	0.65575	0.62607	0.63282	0.59052	0.63397	0.58976	0.5486		0.62619	0.62441	0.58772	0.58568	0.59829	0.55574	0.59549	0.56631	0.55982	0.54032	0.58492	0.56899	0.56084	0.53867	0.56071	0.59192	0.59931	0.59345	0.56835	0.56899	0.58988	0.5881	0.56287	0.61575	0.56988	0.57931	0.61753	0.56708	0.55128	0.5788	0.57956	0.55077	0.6025	0.56593	0.56759	0.57511	0.60135	0.58122	0.62084	0.59549
WM-800_666	0.55052	0.58402	0.51879	0.57052	0.53535	0.58644	0.59065	0.55383		0.53969	0.53268	0.55396	0.53752	0.51701	0.54249	0.56377	0.57753	0.58823	0.58568	0.61001	0.58759	0.57982	0.56389	0.58886	0.5351	0.58046	0.57956	0.54096	0.5509	0.59447	0.51892	0.54325	0.53778	0.55892	0.58173	0.5444	0.563	0.51981	0.5137	0.51675	0.52605	0.54147	0.51217	0.5058	0.54223	0.53434	0.53128	0.50019	0.5151
WM-800_667	0.58249	0.63932	0.55447	0.6225	0.59332	0.62288	0.64352	0.59944		0.58836	0.57714	0.60071	0.57217	0.55931	0.58848	0.62428	0.61702	0.61651	0.63893	0.6541	0.61537	0.62199	0.59269	0.62862	0.58058	0.61333	0.64034	0.5923	0.59906	0.64288	0.58428	0.59791	0.60301	0.60352	0.63256	0.59791	0.60555	0.56759	0.57867	0.55752	0.56937	0.58886	0.55179	0.56593	0.59052	0.58453	0.59485	0.56542	0.5709
WM-800_668	0.57141	0.62619	0.54351	0.61664	0.5839	0.6197	0.62912	0.58148		0.56963	0.56287	0.5853	0.53918	0.54822	0.55905	0.59689	0.58848	0.60606	0.59778	0.6239	0.60543	0.59129	0.58683	0.60262	0.59358	0.59969	0.63027	0.59791	0.58734	0.62976	0.59447	0.60517	0.6174	0.61269	0.63639	0.61256	0.61358	0.56186	0.57727	0.55052	0.56313	0.56886	0.55548	0.55956	0.58542	0.58415	0.58097	0.56784	0.58542
WM-800_669	0.60492	0.66722	0.55523	0.63792	0.58109	0.64314	0.62862	0.59447		0.58797	0.58364	0.6197	0.5788	0.55982	0.59625	0.63728	0.61167	0.65206	0.62811	0.65244	0.64875	0.61575	0.62454	0.63766	0.62339	0.63893	0.63957	0.59702	0.6183	0.63855	0.58619	0.6039	0.62212	0.61613	0.6504	0.59434	0.62607	0.57574	0.58237	0.57651	0.58976	0.60874	0.56873	0.5895	0.60454	0.59256	0.58963	0.56415	0.60976
WM-800_670	0.60199	0.66709	0.55064	0.62772	0.58886	0.66187	0.61447	0.58734		0.57268	0.57778	0.59791	0.55956	0.54924	0.57714	0.60938	0.59167	0.63218	0.58568	0.62607	0.62989	0.58976	0.59931	0.59001	0.61498	0.63766	0.636	0.6188	0.61957	0.6476	0.58071	0.61129	0.60963	0.62912	0.6625	0.61231	0.63244	0.57268	0.58886	0.56529	0.57587	0.6002	0.57167	0.57982	0.59562	0.5988	0.5988	0.57931	0.58874
WM-800_671	0.59218	0.66977	0.56211	0.61906	0.59332	0.63715	0.62505	0.60568		0.58504	0.58186	0.61243	0.57319	0.55752	0.59409	0.62594	0.59613	0.64301	0.61537	0.63499	0.63906	0.59944	0.61524	0.63231	0.60008	0.64569	0.65435	0.59256	0.62734	0.64798	0.59383	0.60211	0.61664	0.61626	0.65282	0.6095	0.61702	0.56479	0.59562	0.57141	0.59485	0.59842	0.56377	0.57396	0.60734	0.60415	0.59524	0.56772	0.60581
WM-800_672	0.596	0.6462	0.583	0.62021	0.59931	0.61384	0.62721	0.56682		0.5774	0.5746	0.57714	0.54606	0.55306	0.54695	0.61103	0.6118	0.60275	0.57753	0.64072	0.61498	0.62059	0.58377	0.58504	0.58925	0.61728	0.60606	0.56415	0.59218	0.59549	0.58479	0.56886	0.58122	0.56122	0.5932	0.61931	0.56351	0.5481	0.56428	0.55969	0.5853	0.59829	0.53612	0.53281	0.60454	0.59129	0.56479	0.5616	0.56784
WM-800_673	0.56491	0.6267	0.56224	0.62568	0.60657	0.63511	0.65218	0.59676		0.57472	0.5709	0.60696	0.57205	0.54644	0.58211	0.61842	0.61486	0.6146	0.61651	0.6425	0.61842	0.61715	0.59052	0.62224	0.57332	0.62428	0.63397	0.59587	0.60505	0.64518	0.56721	0.59753	0.59524	0.60836	0.636	0.60071	0.61524	0.55676	0.57409	0.55217	0.57485	0.58313	0.55561	0.54529	0.59817	0.57332	0.58402	0.55434	0.57663
WM-800_674	0.62059	0.63053	0.60173	0.67002	0.62352	0.6532	0.6332	0.63371		0.58453	0.59498	0.6174	0.59613	0.56122	0.60161	0.61855	0.62237	0.64607	0.63677	0.65792	0.64581	0.62326	0.61613	0.636	0.61269	0.65856	0.65652	0.62747	0.64531	0.65461	0.59918	0.63779	0.6239	0.63817	0.67588	0.64798	0.64288	0.59715	0.57842	0.59969	0.57765	0.60747	0.59167	0.58415	0.60237	0.58504	0.59689	0.59383	0.62046
WM-800_675	0.54032	0.58466	0.52121	0.58198	0.66416	0.64416	0.68251	0.67945		0.61129	0.59944	0.6318	0.58988	0.57268	0.61409	0.62912	0.64161	0.62976	0.63995	0.68607	0.62658	0.64008	0.60301	0.62963	0.55816	0.63677	0.65677	0.60288	0.64403	0.63155	0.58492	0.61906	0.6025	0.59307	0.64454	0.60925	0.58504	0.54618	0.55192	0.54529	0.55561	0.55013	0.53408	0.54364	0.55064	0.54325	0.56593	0.55141	0.54071
WM-800_676	0.53306	0.5802	0.52185	0.57931	0.6676	0.62798	0.68263	0.68111		0.60747	0.59931	0.63307	0.59562	0.57001	0.62823	0.64034	0.6332	0.6188	0.63104	0.67244	0.61537	0.63078	0.5923	0.62174	0.54937	0.63307	0.66187	0.59498	0.65091	0.61651	0.57625	0.61014	0.59651	0.58084	0.63065	0.60237	0.57753	0.54962	0.55548	0.54899	0.54835	0.56109	0.53459	0.54325	0.54771	0.53765	0.56708	0.55345	0.54211
WM-800_677	0.56275	0.68544	0.5988	0.59931	0.61422	0.66671	0.59218	0.54364		0.55905	0.56338	0.55854	0.53676	0.53637	0.53535	0.60836	0.55141	0.56759	0.56517	0.5723	0.56504	0.54032	0.55179	0.55918	0.57154	0.59766	0.5895	0.55179	0.56593	0.59422	0.55638	0.53472	0.55943	0.54759	0.57702	0.58122	0.55204	0.57587	0.6081	0.60619	0.59422	0.60963	0.55574	0.55599	0.616	0.61014	0.60403	0.57128	0.55268
WM-800_678	0.5337	0.63804	0.61549	0.54962	0.63944	0.5746	0.57714	0.57256		0.56236	0.57039	0.57651	0.55536	0.54325	0.52835	0.56287	0.55103	0.54746	0.51077	0.56351	0.5551	0.55052	0.54402	0.52682	0.57969	0.54466	0.5402	0.52045	0.56619	0.52618	0.57205	0.50172	0.51217	0.52096	0.54873	0.58466	0.52491	0.53497	0.58657	0.5444	0.56033	0.58823	0.53459	0.55599	0.56924	0.60364	0.58912	0.5393	0.55574
WM-800_679	0.59536	0.69665	0.62874	0.60619	0.64913	0.62556	0.57893	0.59638		0.6174	0.62288	0.61231	0.59918	0.58492	0.5802	0.59243	0.56453	0.57561	0.54287	0.57536	0.58084	0.56555	0.5588	0.5444	0.60352	0.58797	0.5746	0.54147	0.6002	0.58288	0.60785	0.54147	0.56619	0.57001	0.59371	0.6104	0.56848	0.56873	0.6118	0.60084	0.61269	0.65728	0.59511	0.60976	0.59829	0.63651	0.60976	0.60747	0.59052
WM-800_680	0.55459	0.61435	0.60925	0.55791	0.59396	0.57702	0.59727	0.58874		0.59791	0.60288	0.59702	0.57001	0.56912	0.5495	0.57141	0.57753	0.55345	0.53344	0.57791	0.55778	0.5802	0.5472	0.54096	0.55956	0.53994	0.52656	0.51497	0.56415	0.52988	0.56045	0.50299	0.51268	0.5179	0.55077	0.58122	0.52376	0.51064	0.55918	0.54504	0.54249	0.56555	0.52771	0.53765	0.54198	0.58377	0.55472	0.5323	0.53115
WM-800_681	0.54695	0.68951	0.62072	0.57319	0.61728	0.6067	0.58606	0.58517		0.58377	0.58746	0.56721	0.5565	0.55892	0.53701	0.55561	0.55052	0.54376	0.5216	0.56479	0.5523	0.55154	0.53701	0.52924	0.60594	0.57358	0.55217	0.5509	0.59218	0.5788	0.60301	0.53497	0.54937	0.53956	0.57319	0.60301	0.54618	0.56491	0.59855	0.57358	0.58606	0.62505	0.56631	0.57179	0.61065	0.61524	0.6095	0.58606	0.56606
WM-800_683	0.57179	0.65728	0.62288	0.57281	0.62696	0.58963	0.6104	0.59256		0.62505	0.62224	0.61384	0.59473	0.58823	0.5667	0.6053	0.57689	0.5565	0.53727	0.59371	0.56975	0.58364	0.54669	0.55179	0.60364	0.55829	0.56007	0.53446	0.57714	0.54988	0.59982	0.52007	0.53969	0.53599	0.57116	0.61205	0.54096	0.5523	0.57727	0.57434	0.58339	0.61027	0.56224	0.56975	0.57689	0.60785	0.58364	0.57281	0.57409
WM-800_684	0.55472	0.63753	0.60084	0.56173	0.60505	0.58173	0.5988	0.59014		0.6239	0.61218	0.59727	0.5788	0.58886	0.54988	0.59307	0.57574	0.54669	0.52376	0.58746	0.55956	0.58148	0.53599	0.5323	0.58428	0.54618	0.52771	0.5286	0.56593	0.53727	0.59524	0.51943	0.53905	0.52465	0.55854	0.61269	0.52886	0.53956	0.56899	0.57842	0.57561	0.596	0.56084	0.56402	0.55905	0.59625	0.56326	0.57154	0.57702
WM-800_685	0.56912	0.67601	0.65652	0.57587	0.60046	0.58683	0.55154	0.58963		0.62161	0.62479	0.63231	0.60836	0.59154	0.58836	0.58173	0.57396	0.56045	0.53242	0.57434	0.56606	0.5695	0.5481	0.54784	0.58899	0.54822	0.55829	0.56096	0.56338	0.55994	0.58058	0.53981	0.56338	0.58211	0.58173	0.58836	0.58084	0.54134	0.58886	0.56529	0.56466	0.58364	0.55357	0.56542	0.56708	0.62658	0.59345	0.5667	0.55485
WM-800_686	0.60301	0.63422	0.59345	0.57421	0.61447	0.57434	0.5509	0.60632		0.63397	0.6276	0.63371	0.61562	0.61129	0.59409	0.61779	0.5816	0.55994	0.52758	0.55791	0.55268	0.56631	0.55345	0.5286	0.57804	0.56746	0.56198	0.54109	0.57549	0.54173	0.56873	0.53969	0.56058	0.54822	0.55548	0.60199	0.55587	0.55103	0.59753	0.59001	0.59116	0.58988	0.55294	0.53969	0.59447	0.61333	0.59167	0.57485	0.5918
WM-800_687	0.58542	0.62925	0.61702	0.55255	0.67958	0.57268	0.60721	0.61052		0.63524	0.63218	0.66735	0.63384	0.59587	0.64569	0.66951	0.60033	0.56975	0.56275	0.6067	0.56784	0.59358	0.54759	0.55803	0.60122	0.57332	0.61142	0.55523	0.59562	0.58122	0.60708	0.55001	0.56211	0.55714	0.57268	0.62072	0.55791	0.55332	0.59014	0.56886	0.55485	0.6188	0.5393	0.56504	0.58211	0.60492	0.59549	0.57855	0.58632
WM-800_688	0.54402	0.59536	0.56988	0.56479	0.70327	0.66531	0.59536	0.53879		0.56122	0.55064	0.55676	0.52249	0.53561	0.55587	0.61065	0.59727	0.57905	0.5774	0.59829	0.58861	0.59536	0.56823	0.56491	0.5895	0.55599	0.56988	0.51548	0.57511	0.56236	0.6025	0.51077	0.53956	0.51573	0.53701	0.61371	0.51854	0.59549	0.59434	0.61409	0.5816	0.59613	0.56262	0.55842	0.61817	0.60976	0.59078	0.60619	0.60849
WM-800_689	0.58848	0.61256	0.61702	0.56186	0.64773	0.58058	0.54911	0.6002		0.62747	0.63728	0.65843	0.62607	0.59549	0.61626	0.63129	0.59931	0.54427	0.543	0.59052	0.54198	0.59345	0.5207	0.55663	0.59065	0.56593	0.55498	0.53485	0.58695	0.55956	0.58249	0.52338	0.56619	0.54389	0.57778	0.58823	0.54516	0.56135	0.58606	0.5881	0.58033	0.59014	0.55001	0.55498	0.60339	0.62823	0.59727	0.55459	0.59307
WM-800_690	0.60823	0.6397	0.57676	0.59676	0.61345	0.57905	0.57001	0.616		0.61269	0.60836	0.61498	0.58797	0.57523	0.5788	0.61524	0.5574	0.5616	0.54198	0.55013	0.55854	0.56096	0.55357	0.55039	0.56377	0.58823	0.58275	0.50911	0.60403	0.54797	0.5481	0.5137	0.56287	0.56236	0.58058	0.5523	0.55612	0.55548	0.5923	0.60135	0.62301	0.61791	0.56377	0.59842	0.57778	0.60288	0.59294	0.56975	0.55485
WM-800_691	0.6211	0.61014	0.57065	0.57676	0.62772	0.57281	0.56797	0.5909		0.64199	0.63065	0.62823	0.61664	0.60415	0.58848	0.62683	0.56491	0.54555	0.52453	0.56287	0.54071	0.56517	0.52975	0.5207	0.56466	0.57077	0.55026	0.51331	0.58912	0.53191	0.56861	0.52032	0.56326	0.53166	0.5588	0.5788	0.52758	0.55001	0.58288	0.59422	0.60224	0.61167	0.56466	0.57409	0.58899	0.62428	0.5881	0.57804	0.59689
WM-800_692	0.65945	0.63868	0.62467	0.59167	0.62263	0.56644	0.60199	0.60568		0.63664	0.63091	0.65562	0.62199	0.60772	0.63779	0.64798	0.60135	0.56504	0.60466	0.59727	0.56428	0.59855	0.56058	0.57498	0.57434	0.61282	0.6267	0.53039	0.63766	0.54708	0.58772	0.53153	0.56899	0.55217	0.57472	0.59205	0.54287	0.55638	0.60861	0.59893	0.59192	0.63193	0.54822	0.58237	0.59154	0.5918	0.61753	0.59587	0.56899
WM-800_693	0.60899	0.6239	0.61014	0.5565	0.65091	0.56593	0.57498	0.57256		0.58823	0.59141	0.62836	0.58313	0.56784	0.5988	0.64301	0.53612	0.56644	0.55306	0.5444	0.56033	0.53497	0.54466	0.54045	0.60798	0.57192	0.59422	0.51382	0.59702	0.55918	0.58886	0.5086	0.53918	0.53064	0.53688	0.60403	0.52707	0.55701	0.60097	0.56466	0.58109	0.64263	0.54376	0.56058	0.60836	0.59613	0.60301	0.57969	0.59154
WM-800_694	0.57969	0.6095	0.59511	0.5839	0.65384	0.55408	0.58033	0.6174		0.65486	0.64594	0.65066	0.62428	0.62224	0.6039	0.64836	0.58148	0.56415	0.53357	0.57434	0.55969	0.56657	0.55994	0.5537	0.61498	0.57549	0.5709	0.55472	0.59447	0.56555	0.61689	0.54924	0.58657	0.57256	0.5816	0.64683	0.58377	0.54364	0.60097	0.55421	0.57307	0.60326	0.54338	0.57077	0.56772	0.61333	0.58326	0.57663	0.59702
WM-800_695	0.60428	0.66735	0.66123	0.60912	0.61779	0.60059	0.54223	0.5746		0.59358	0.60199	0.596	0.56988	0.56338	0.55854	0.60696	0.55128	0.58606	0.54529	0.57192	0.60199	0.55255	0.56861	0.54274	0.6104	0.58517	0.57268	0.56249	0.57358	0.58504	0.58581	0.55574	0.54185	0.58734	0.5932	0.61294	0.59371	0.57128	0.59027	0.58861	0.59562	0.61982	0.58084	0.58084	0.59574	0.61078	0.60326	0.57969	0.58963
WM-800_696	0.56721	0.63269	0.64543	0.57511	0.62288	0.60046	0.57842	0.5551		0.59855	0.60097	0.56848	0.54109	0.56606	0.51382	0.59842	0.57523	0.55561	0.54147	0.60861	0.5588	0.57523	0.53956	0.52988	0.58466	0.57663	0.54032	0.51994	0.56071	0.54173	0.55803	0.52261	0.52249	0.52109	0.55434	0.61753	0.52695	0.55994	0.58288	0.57141	0.6146	0.60887	0.5695	0.56619	0.58937	0.59027	0.59294	0.56797	0.57154
WM-800_697	0.5909	0.66263	0.62543	0.59817	0.61677	0.63804	0.59715	0.54096		0.56823	0.56096	0.57396	0.52822	0.54453	0.53255	0.61728	0.58071	0.60059	0.56007	0.60224	0.6053	0.57243	0.58734	0.55447	0.57128	0.57612	0.58275	0.55625	0.54466	0.59269	0.56428	0.56084	0.56924	0.57625	0.58351	0.60606	0.58339	0.51879	0.58097	0.54198	0.56619	0.58937	0.52593	0.52797	0.5788	0.59396	0.58007	0.57714	0.55396
WM-800_698	0.54466	0.69053	0.59753	0.59116	0.63702	0.69423	0.60798	0.54644		0.57154	0.57421	0.56135	0.53867	0.55854	0.53752	0.5974	0.58836	0.6011	0.56912	0.59587	0.59664	0.57485	0.58046	0.58415	0.5723	0.59804	0.59014	0.56899	0.57243	0.59001	0.57905	0.55752	0.57409	0.55918	0.57778	0.61919	0.56122	0.56109	0.58007	0.5895	0.58441	0.59345	0.56122	0.54848	0.60759	0.6239	0.59218	0.59498	0.58963
WM-800_699	0.58517	0.6676	0.60938	0.59867	0.67614	0.64836	0.55791	0.57727		0.6239	0.61575	0.59422	0.56186	0.58937	0.56249	0.60708	0.60798	0.58224	0.55752	0.61587	0.58708	0.59969	0.5658	0.54797	0.6095	0.56466	0.53956	0.55931	0.57103	0.59778	0.61256	0.56211	0.57205	0.5574	0.59715	0.60912	0.56364	0.59727	0.59434	0.59358	0.60619	0.58555	0.58708	0.58441	0.63002	0.65257	0.6104	0.61562	0.62658
WM-800_700	0.58415	0.65983	0.67512	0.61307	0.6002	0.61931	0.61358	0.53383		0.59307	0.60288	0.58198	0.54759	0.57192	0.54364	0.61243	0.5602	0.60492	0.55918	0.58122	0.61486	0.55319	0.58734	0.56249	0.59014	0.58517	0.57345	0.56313	0.5565	0.57842	0.56682	0.55154	0.5537	0.57561	0.58925	0.6067	0.57294	0.54236	0.61345	0.56287	0.59982	0.61804	0.55064	0.56135	0.58351	0.5923	0.61027	0.56198	0.56326
WM-800_701	0.58746	0.65142	0.61486	0.56491	0.61817	0.62352	0.58415	0.5551		0.57931	0.58211	0.57855	0.56147	0.55956	0.56466	0.58071	0.5909	0.583	0.57332	0.59345	0.59039	0.58058	0.56377	0.55459	0.58173	0.58109	0.57447	0.54032	0.57676	0.61154	0.56224	0.53446	0.56772	0.55434	0.57561	0.59957	0.55982	0.58925	0.59931	0.60479	0.58848	0.60352	0.57141	0.55498	0.63053	0.616	0.60734	0.55727	0.55141
WM-800_702	0.59345	0.66735	0.59625	0.6025	0.64059	0.64836	0.61728	0.57638		0.55727	0.56619	0.58504	0.5565	0.54007	0.56262	0.61396	0.61065	0.58683	0.60084	0.62441	0.59422	0.59676	0.57383	0.56912	0.57434	0.63053	0.62428	0.54733	0.61231	0.59294	0.56033	0.54402	0.54504	0.55943	0.59549	0.61243	0.55956	0.57141	0.58415	0.5895	0.59969	0.60479	0.5737	0.57128	0.5988	0.60747	0.61193	0.57447	0.55332
WM-800_703	0.63715	0.65104	0.60033	0.58517	0.63397	0.59396	0.61549	0.59116		0.6025	0.6039	0.62224	0.58593	0.57625	0.59167	0.60186	0.6039	0.57396	0.59141	0.59078	0.58925	0.60657	0.57307	0.58351	0.59778	0.59473	0.61766	0.5486	0.61651	0.5574	0.59345	0.53676	0.57574	0.56287	0.60033	0.59842	0.55255	0.56963	0.6053	0.62033	0.59383	0.62416	0.57421	0.60721	0.59205	0.6183	0.60339	0.60938	0.56007
WM-800_704	0.59918	0.6304	0.60441	0.55166	0.65422	0.6425	0.63346	0.54504		0.59524	0.59625	0.59957	0.55396	0.5681	0.57447	0.60683	0.61103	0.5523	0.55447	0.59205	0.56415	0.59536	0.54962	0.55077	0.57179	0.56173	0.58721	0.52363	0.57727	0.55459	0.56835	0.5114	0.55128	0.51828	0.5444	0.5802	0.52491	0.55587	0.60224	0.58721	0.61078	0.64008	0.55319	0.56555	0.61103	0.63167	0.60925	0.57612	0.57651
WM-800_705	0.65703	0.63651	0.61753	0.58275	0.63843	0.596	0.60849	0.58925		0.62658	0.62747	0.64785	0.61282	0.60619	0.61447	0.61103	0.63142	0.57307	0.59715	0.61906	0.59855	0.63358	0.57485	0.58377	0.59562	0.59727	0.61575	0.52223	0.62148	0.55255	0.56529	0.51943	0.55459	0.54567	0.58364	0.59957	0.54759	0.57625	0.60989	0.61575	0.62862	0.63588	0.57765	0.59065	0.61345	0.63116	0.60632	0.6025	0.57778
WM-800_706	0.62314	0.61537	0.57778	0.58415	0.65295	0.61193	0.6174	0.5853		0.59473	0.58963	0.62186	0.59345	0.56173	0.58275	0.61218	0.61078	0.58772	0.60798	0.60798	0.59957	0.61384	0.59562	0.60173	0.56848	0.5695	0.60122	0.49637	0.59982	0.53535	0.58453	0.49	0.55281	0.52274	0.56759	0.5774	0.5114	0.57918	0.59205	0.61447	0.61294	0.62072	0.56504	0.59485	0.60033	0.60938	0.58593	0.60364	0.59078
WM-800_707	0.61982	0.64607	0.58695	0.58479	0.62505	0.59269	0.59371	0.61065		0.61893	0.61422	0.616	0.59766	0.58708	0.57931	0.59447	0.60963	0.58109	0.58326	0.59116	0.59524	0.6118	0.57765	0.58963	0.58224	0.59371	0.60008	0.53102	0.60364	0.54848	0.57995	0.52809	0.55676	0.55204	0.59727	0.57829	0.54708	0.55001	0.59307	0.59969	0.59715	0.61129	0.55982	0.60148	0.57511	0.6118	0.5867	0.58683	0.54122
WM-800_708	0.5523	0.64008	0.6132	0.65677	0.60008	0.61702	0.63116	0.57077		0.60199	0.60798	0.59549	0.56173	0.57383	0.54631	0.6183	0.5839	0.59473	0.55918	0.61231	0.61091	0.58033	0.58593	0.55867	0.56122	0.60925	0.58708	0.56313	0.59893	0.56491	0.58148	0.56963	0.5909	0.55994	0.59269	0.61014	0.56873	0.57612	0.62033	0.57485	0.57498	0.61944	0.5853	0.58823	0.59549	0.60772	0.61664	0.56275	0.56377
WM-800_709	0.56338	0.68888	0.59078	0.61779	0.6318	0.66518	0.62161	0.58555		0.62989	0.64352	0.60555	0.58211	0.60046	0.56504	0.62734	0.58619	0.62772	0.57052	0.62912	0.63906	0.59791	0.60555	0.57842	0.57663	0.6253	0.62403	0.57561	0.59727	0.58644	0.56975	0.55918	0.57867	0.57561	0.61193	0.60441	0.58237	0.59753	0.58364	0.61205	0.61779	0.61065	0.61677	0.59791	0.6067	0.63435	0.59485	0.5988	0.60008
WM-800_710	0.57905	0.65269	0.59613	0.64365	0.6504	0.62441	0.66964	0.60173		0.58785	0.60313	0.62747	0.59205	0.56631	0.60976	0.67384	0.60224	0.62747	0.61855	0.6304	0.63651	0.60938	0.61626	0.61154	0.58695	0.66709	0.66187	0.57026	0.66378	0.6067	0.58861	0.56529	0.59243	0.57765	0.62976	0.62721	0.5839	0.59294	0.63307	0.60938	0.60454	0.64327	0.59256	0.59753	0.61065	0.61753	0.65575	0.56402	0.57345
WM-800_711	0.58657	0.6569	0.62568	0.63753	0.63091	0.65754	0.64161	0.57472		0.60301	0.61486	0.60594	0.56135	0.58568	0.59141	0.6318	0.59982	0.60606	0.60963	0.61931	0.61231	0.60097	0.58874	0.59473	0.58415	0.64824	0.64518	0.57574	0.64581	0.6211	0.58224	0.56823	0.5946	0.58759	0.60759	0.61791	0.59141	0.58479	0.64492	0.59065	0.58402	0.63855	0.59103	0.59345	0.6132	0.62658	0.64849	0.59549	0.53943
WM-800_712	0.56937	0.64785	0.59676	0.61842	0.63868	0.61944	0.65996	0.58237		0.56338	0.56759	0.58988	0.56275	0.5402	0.57804	0.63422	0.58542	0.60479	0.58759	0.60785	0.62887	0.59358	0.58542	0.57753	0.59383	0.63371	0.64875	0.58033	0.62862	0.61677	0.57268	0.5746	0.58058	0.5895	0.6267	0.61664	0.59434	0.57026	0.61702	0.59638	0.58644	0.63792	0.58593	0.57268	0.61804	0.61396	0.63333	0.55943	0.52669
WM-800_713	0.61651	0.6797	0.64161	0.68187	0.58288	0.67435	0.6225	0.60161		0.61129	0.62874	0.61282	0.58224	0.59129	0.57128	0.60301	0.58517	0.62161	0.59574	0.62275	0.63027	0.59791	0.60161	0.596	0.61562	0.66212	0.6369	0.60899	0.63983	0.61995	0.58632	0.6011	0.62467	0.616	0.64951	0.61689	0.62186	0.60288	0.63231	0.61473	0.60313	0.64925	0.62416	0.62543	0.62951	0.63983	0.65881	0.61065	0.59129
WM-800_714	0.55765	0.72277	0.63817	0.62441	0.60135	0.63193	0.5588	0.60008		0.60696	0.59409	0.55345	0.54491	0.57702	0.53039	0.58211	0.55701	0.57842	0.56045	0.57511	0.59931	0.5574	0.57893	0.56466	0.57243	0.63575	0.63053	0.6002	0.60734	0.57319	0.63397	0.59536	0.6225	0.60874	0.6188	0.61855	0.59562	0.58963	0.5946	0.61906	0.63499	0.58899	0.60135	0.59766	0.62084	0.61282	0.57982	0.67168	0.65295
WM-800_715	0.5932	0.66505	0.63333	0.61409	0.59613	0.63053	0.56619	0.62416		0.65639	0.64964	0.61702	0.60441	0.63944	0.58479	0.596	0.57116	0.57345	0.54695	0.55969	0.58619	0.56453	0.57778	0.5509	0.60173	0.60555	0.59791	0.59154	0.62798	0.58848	0.63957	0.5839	0.60798	0.59702	0.60492	0.63677	0.60008	0.59574	0.62645	0.62199	0.62186	0.62365	0.60721	0.60046	0.63167	0.62467	0.59256	0.66149	0.65002
WM-800_716	0.59778	0.67372	0.66607	0.62441	0.5909	0.6118	0.53676	0.62301		0.61587	0.61358	0.58836	0.57447	0.58619	0.56084	0.55485	0.54109	0.56733	0.53943	0.53344	0.57676	0.54542	0.56823	0.54848	0.61193	0.62084	0.61715	0.61371	0.63613	0.58262	0.64161	0.59574	0.60288	0.63511	0.62912	0.61129	0.62492	0.59485	0.58746	0.61129	0.62352	0.58708	0.58874	0.60759	0.61129	0.63333	0.57905	0.67231	0.65728
WM-800_717	0.58033	0.65473	0.68365	0.57294	0.62607	0.61893	0.55396	0.62186		0.65575	0.6569	0.63409	0.61779	0.61906	0.60326	0.58734	0.57753	0.5574	0.53166	0.56122	0.56491	0.56784	0.53191	0.54211	0.5923	0.57268	0.55752	0.61103	0.60708	0.55752	0.57727	0.61473	0.59536	0.60161	0.59422	0.58262	0.60301	0.58262	0.55994	0.5853	0.60148	0.58504	0.57651	0.57523	0.60696	0.64059	0.59817	0.65053	0.66862
WM-800_718	0.56326	0.67359	0.65677	0.61919	0.59358	0.616	0.55548	0.60492		0.60798	0.61078	0.58275	0.57434	0.58568	0.54797	0.59205	0.52109	0.56873	0.54886	0.55561	0.58555	0.52083	0.57065	0.55357	0.58415	0.62403	0.59918	0.58339	0.60912	0.57052	0.62938	0.57154	0.58644	0.59001	0.60097	0.63206	0.59065	0.59345	0.57855	0.59511	0.61307	0.58046	0.60326	0.58007	0.61345	0.61702	0.57625	0.64632	0.67894
WM-800_719	0.55408	0.69092	0.66238	0.58593	0.57969	0.65499	0.52797	0.62403		0.58861	0.5974	0.61167	0.58542	0.56823	0.58542	0.56593	0.55701	0.58415	0.53765	0.55001	0.58058	0.5495	0.56058	0.54822	0.59396	0.56695	0.57536	0.60046	0.61078	0.583	0.58886	0.58275	0.59307	0.61396	0.60275	0.58109	0.61562	0.57294	0.5895	0.59141	0.60033	0.59753	0.59281	0.57574	0.62365	0.64569	0.61422	0.63027	0.65295
WM-800_720	0.54415	0.65091	0.64136	0.57217	0.59383	0.62263	0.55421	0.54797		0.55982	0.57319	0.583	0.54695	0.53612	0.54389	0.55103	0.55166	0.53803	0.52236	0.55306	0.55536	0.55319	0.52937	0.52656	0.59269	0.59918	0.65104	0.59065	0.59753	0.55548	0.56835	0.57549	0.59995	0.5737	0.56326	0.58071	0.56937	0.57995	0.59141	0.60288	0.58644	0.57332	0.57995	0.59345	0.59918	0.63091	0.60517	0.57167	0.59052
WM-800_721	0.5393	0.65282	0.60823	0.55765	0.59154	0.63078	0.57141	0.59052		0.57192	0.59014	0.58581	0.57383	0.55064	0.56326	0.56593	0.55408	0.54822	0.53612	0.55892	0.56007	0.54797	0.53841	0.54822	0.57345	0.58046	0.57893	0.57217	0.57281	0.56262	0.55943	0.5574	0.55294	0.58046	0.59434	0.59307	0.583	0.57549	0.57358	0.58746	0.55969	0.56109	0.58517	0.57205	0.60938	0.64543	0.59829	0.53446	0.57829
WM-800_722	0.54771	0.66034	0.67142	0.58071	0.61091	0.63486	0.63588	0.57855		0.61333	0.61842	0.59141	0.56542	0.58339	0.55892	0.62403	0.57268	0.56682	0.55192	0.59281	0.59269	0.56721	0.56071	0.55676	0.5932	0.61753	0.64085	0.59944	0.61728	0.58492	0.60606	0.59944	0.61473	0.61014	0.60823	0.63639	0.60097	0.56529	0.60976	0.57855	0.58734	0.60517	0.56963	0.58517	0.60683	0.65639	0.63244	0.57039	0.61154
WM-800_723	0.51586	0.64938	0.63104	0.56326	0.58823	0.64097	0.57154	0.58797		0.60568	0.61078	0.58517	0.56109	0.57077	0.55077	0.57128	0.56313	0.52567	0.51217	0.56619	0.54567	0.55701	0.51472	0.51752	0.57001	0.56708	0.60161	0.6011	0.55077	0.55587	0.5816	0.59664	0.60262	0.57778	0.57587	0.5881	0.57243	0.57485	0.57154	0.60683	0.57804	0.57332	0.57982	0.5853	0.58797	0.63397	0.58173	0.5923	0.62199
WM-800_724	0.52962	0.65817	0.6211	0.55689	0.58275	0.63753	0.54274	0.58836		0.58275	0.5974	0.6104	0.57969	0.56007	0.55791	0.55001	0.54988	0.53892	0.52898	0.56033	0.54567	0.55243	0.5286	0.53344	0.59014	0.5695	0.59893	0.57638	0.55485	0.54173	0.55294	0.56045	0.57434	0.60454	0.59447	0.59778	0.60696	0.56975	0.55969	0.60734	0.56772	0.56096	0.58007	0.59918	0.56631	0.62798	0.58097	0.58339	0.58555
WM-800_725	0.60122	0.67295	0.63142	0.61868	0.60887	0.66582	0.59358	0.57867		0.62581	0.64467	0.63664	0.58683	0.60275	0.60352	0.63651	0.58288	0.57804	0.56772	0.61256	0.59549	0.57256	0.57077	0.56733	0.62377	0.6188	0.67053	0.62314	0.59664	0.59804	0.58173	0.59995	0.62976	0.59944	0.60721	0.61791	0.60288	0.57103	0.61537	0.57243	0.55892	0.59371	0.56542	0.61422	0.56275	0.61651	0.60938	0.56912	0.56835
WM-800_726	0.54402	0.64352	0.64887	0.55867	0.62135	0.63307	0.58186	0.6053		0.62594	0.62912	0.62377	0.60454	0.59434	0.58886	0.58492	0.57956	0.52771	0.51994	0.5746	0.54236	0.57855	0.51714	0.53077	0.60313	0.56912	0.58313	0.56466	0.5695	0.54083	0.59307	0.56428	0.58148	0.58683	0.58976	0.63104	0.57625	0.57855	0.58785	0.60377	0.59205	0.58224	0.58937	0.59498	0.59294	0.64429	0.59167	0.59766	0.60747
WM-800_727	0.5193	0.66123	0.63346	0.56631	0.63333	0.63014	0.6067	0.56568		0.58683	0.59218	0.58644	0.55854	0.56351	0.54975	0.60555	0.55625	0.54975	0.5458	0.57447	0.57294	0.54848	0.54032	0.5551	0.56173	0.60403	0.62658	0.57931	0.5988	0.56453	0.56772	0.58173	0.5802	0.58683	0.59664	0.60696	0.58122	0.58695	0.58402	0.5918	0.59396	0.58173	0.596	0.60173	0.61091	0.66696	0.62059	0.55867	0.61193
WM-800_728	0.60415	0.64416	0.57217	0.58759	0.66429	0.60377	0.576	0.56606		0.60441	0.58797	0.57128	0.54797	0.56351	0.54402	0.61779	0.5602	0.54478	0.52567	0.576	0.56708	0.57829	0.53943	0.53446	0.6197	0.60492	0.5988	0.54567	0.60683	0.54364	0.61307	0.54759	0.59447	0.55026	0.58899	0.61562	0.54924	0.58262	0.60989	0.6132	0.62607	0.62352	0.57065	0.59065	0.61587	0.60759	0.5918	0.61842	0.62123
WM-800_729	0.60657	0.64403	0.60849	0.64722	0.60606	0.58364	0.59422	0.58237		0.55663	0.55408	0.55982	0.54657	0.53854	0.54045	0.59511	0.5588	0.59383	0.56861	0.58084	0.60326	0.56873	0.59129	0.58007	0.59587	0.62632	0.61498	0.57116	0.63906	0.59052	0.61422	0.5537	0.6067	0.59269	0.62161	0.62008	0.58797	0.56899	0.59332	0.61091	0.59485	0.59078	0.56186	0.57689	0.59498	0.57434	0.58453	0.60619	0.60989
WM-800_730	0.59855	0.65422	0.58988	0.629	0.62925	0.61957	0.59422	0.62123		0.62148	0.60454	0.60186	0.57804	0.58937	0.55931	0.61498	0.59766	0.56975	0.56262	0.58071	0.56797	0.6002	0.57421	0.56657	0.5988	0.61524	0.61154	0.57612	0.62543	0.54911	0.60084	0.5695	0.60708	0.57714	0.61078	0.60747	0.57804	0.56351	0.62925	0.61065	0.62275	0.63333	0.56797	0.59562	0.61982	0.62963	0.60925	0.616	0.60963
WM-800_731	0.61919	0.6439	0.56198	0.59511	0.68009	0.59243	0.60415	0.54733		0.59345	0.58148	0.57116	0.55141	0.56007	0.54364	0.63002	0.59893	0.57511	0.5495	0.60925	0.59345	0.61855	0.56835	0.55816	0.6053	0.61396	0.58402	0.51026	0.62072	0.54962	0.6253	0.51739	0.57217	0.52414	0.56784	0.61282	0.52491	0.59154	0.61486	0.61906	0.63562	0.636	0.58797	0.5909	0.63575	0.62416	0.59396	0.62237	0.62403
WM-800_732	0.6476	0.6439	0.59587	0.59906	0.59625	0.58734	0.57396	0.60135		0.62492	0.61638	0.61384	0.5881	0.59638	0.57256	0.60301	0.63078	0.57625	0.56823	0.61791	0.58542	0.63014	0.57026	0.55943	0.60326	0.62989	0.60683	0.54555	0.63626	0.56122	0.58033	0.54083	0.58937	0.5574	0.58785	0.60084	0.56007	0.5574	0.60339	0.59498	0.59791	0.62925	0.57358	0.58823	0.6002	0.60301	0.5988	0.58249	0.55179
WM-800_733	0.62518	0.6183	0.58899	0.60632	0.64849	0.56555	0.58848	0.59154		0.58759	0.58033	0.59969	0.56682	0.56045	0.55026	0.59587	0.60403	0.59141	0.57141	0.6011	0.60211	0.60211	0.58581	0.57065	0.5802	0.59039	0.57842	0.51548	0.5918	0.54746	0.57447	0.52427	0.54759	0.5481	0.58071	0.58071	0.54338	0.56784	0.58657	0.61779	0.61154	0.60747	0.56428	0.57396	0.58797	0.60747	0.57167	0.58288	0.5895
WM-800_734	0.57039	0.6992	0.58262	0.682	0.6188	0.67919	0.56045	0.67028		0.64276	0.64008	0.64085	0.62721	0.61511	0.60059	0.63537	0.5923	0.62568	0.58644	0.62326	0.64123	0.59715	0.61307	0.59167	0.60466	0.63116	0.61919	0.63218	0.64518	0.62772	0.61052	0.61231	0.62288	0.63002	0.65231	0.63116	0.63397	0.61231	0.6067	0.64263	0.61486	0.60874	0.62543	0.60275	0.62072	0.62212	0.59613	0.63855	0.60925
WM-800_735	0.63944	0.67805	0.58148	0.61078	0.61931	0.63919	0.59218	0.62275		0.64187	0.63473	0.61447	0.59791	0.61307	0.58402	0.6183	0.62492	0.60823	0.59243	0.62403	0.61779	0.63448	0.59651	0.58593	0.60084	0.6369	0.61231	0.54618	0.64645	0.5644	0.59906	0.54466	0.5923	0.55727	0.59256	0.60492	0.5565	0.57791	0.61498	0.61702	0.63843	0.64046	0.58542	0.59931	0.64441	0.64072	0.61498	0.61205	0.59638
WM-800_736	0.61549	0.63384	0.62263	0.62734	0.61078	0.61779	0.55905	0.59906		0.59281	0.59409	0.58441	0.57931	0.58542	0.55701	0.56135	0.59485	0.55867	0.55625	0.58402	0.57676	0.58517	0.55867	0.54975	0.62874	0.62365	0.60415	0.57663	0.62543	0.58772	0.60632	0.56084	0.59434	0.57523	0.6146	0.62645	0.58848	0.61193	0.63944	0.61294	0.59039	0.64734	0.61575	0.60836	0.62479	0.62301	0.61931	0.63065	0.57714
WM-800_738	0.58721	0.69894	0.5867	0.69308	0.61129	0.66365	0.56058	0.6541		0.63766	0.63702	0.62658	0.61142	0.61167	0.59396	0.62199	0.58428	0.60925	0.57829	0.61078	0.62454	0.58492	0.59294	0.58135	0.59345	0.6304	0.6188	0.62365	0.64046	0.62849	0.5895	0.60403	0.62607	0.62951	0.65371	0.60466	0.63307	0.61511	0.60555	0.6448	0.61587	0.60619	0.629	0.60645	0.63078	0.63256	0.59549	0.63371	0.5988
WM-800_739	0.58071	0.66888	0.57765	0.69155	0.59969	0.64938	0.58772	0.66098		0.62072	0.62174	0.62416	0.60555	0.59753	0.5909	0.65295	0.59753	0.6425	0.61358	0.62874	0.63206	0.59855	0.62607	0.61498	0.61142	0.63906	0.60505	0.60772	0.6276	0.62518	0.60683	0.6053	0.65104	0.62403	0.65104	0.62199	0.6346	0.60275	0.60428	0.63855	0.6146	0.6053	0.60466	0.58453	0.62963	0.60211	0.59536	0.60912	0.60454
WM-800_740	0.596	0.68939	0.58466	0.69741	0.61243	0.66149	0.5895	0.67053		0.65282	0.65741	0.64518	0.62989	0.62696	0.60479	0.66849	0.60849	0.65652	0.6239	0.64429	0.66505	0.61103	0.636	0.63129	0.6132	0.63244	0.61422	0.60211	0.62836	0.63091	0.60887	0.59625	0.64862	0.6183	0.65512	0.63065	0.62632	0.58619	0.59855	0.62212	0.60708	0.60033	0.60224	0.57905	0.61779	0.60963	0.58772	0.62403	0.61396
WM-800_741	0.56224	0.71831	0.58836	0.6978	0.6067	0.66671	0.6025	0.61549		0.60352	0.6039	0.61435	0.58708	0.58122	0.57663	0.63677	0.59651	0.59574	0.59065	0.61957	0.61664	0.596	0.59154	0.59562	0.59129	0.62836	0.6276	0.60313	0.62123	0.6197	0.59332	0.59001	0.65741	0.61638	0.65308	0.6174	0.61957	0.61345	0.63715	0.64824	0.64913	0.6276	0.61689	0.60861	0.65359	0.62912	0.6197	0.61651	0.61078
WM-800_742	0.55676	0.71308	0.55778	0.69104	0.6225	0.65397	0.60046	0.60148		0.57944	0.56479	0.56759	0.56402	0.55192	0.55561	0.60224	0.57116	0.60517	0.60377	0.59052	0.61575	0.57702	0.60899	0.59638	0.59129	0.64429	0.63613	0.59078	0.64913	0.60849	0.60976	0.58568	0.62772	0.60466	0.64849	0.62556	0.60568	0.62581	0.64085	0.66888	0.6425	0.62721	0.62148	0.60657	0.66467	0.61486	0.62645	0.61626	0.5923
WM-800_743	0.58033	0.62734	0.66021	0.59689	0.60645	0.58237	0.58007	0.61243		0.58823	0.58925	0.59205	0.59065	0.56708	0.57982	0.58224	0.57103	0.57982	0.55599	0.56249	0.57561	0.56721	0.56364	0.56988	0.57523	0.57702	0.56835	0.57167	0.60008	0.58734	0.58683	0.56173	0.60084	0.56721	0.59944	0.58441	0.57167	0.57052	0.59931	0.59065	0.59778	0.60568	0.55574	0.55803	0.6188	0.60861	0.60721	0.56211	0.56504
WM-800_744	0.58593	0.60454	0.60594	0.61715	0.62161	0.59039	0.59192	0.60326		0.58109	0.5774	0.58823	0.56491	0.55077	0.55357	0.58504	0.58313	0.5746	0.57511	0.57294	0.58186	0.58759	0.57409	0.58593	0.58237	0.58453	0.56912	0.56007	0.60721	0.60721	0.58071	0.55345	0.59638	0.58644	0.63893	0.5695	0.59027	0.563	0.59906	0.57612	0.58211	0.57625	0.54784	0.57001	0.58963	0.58886	0.59574	0.57039	0.57905
WM-800_745	0.60377	0.629	0.64747	0.60836	0.62836	0.58568	0.61919	0.60899		0.57039	0.57167	0.61014	0.59141	0.55064	0.58683	0.59638	0.58683	0.60721	0.57714	0.57753	0.59625	0.58135	0.58377	0.58542	0.59715	0.58173	0.57052	0.56568	0.61562	0.62823	0.57982	0.57447	0.61779	0.6011	0.63078	0.60262	0.6104	0.57549	0.61422	0.58542	0.59702	0.61231	0.56351	0.58313	0.62416	0.62339	0.62072	0.55345	0.59103
WM-800_746	0.64378	0.64403	0.62416	0.63575	0.60352	0.61537	0.5416	0.60313		0.59192	0.59638	0.58084	0.57995	0.56606	0.55969	0.56186	0.58275	0.58772	0.56338	0.57409	0.6039	0.57969	0.56899	0.58262	0.58186	0.56963	0.56937	0.55854	0.58504	0.60454	0.58033	0.54937	0.60708	0.58249	0.59753	0.58288	0.57243	0.58453	0.60046	0.62862	0.61944	0.6118	0.5737	0.56784	0.62123	0.62174	0.60785	0.59332	0.60759
WM-800_748	0.56823	0.64862	0.62174	0.61473	0.64518	0.62505	0.59065	0.63078		0.63027	0.62912	0.61626	0.61753	0.60836	0.5923	0.57409	0.59931	0.58033	0.54058	0.59307	0.59524	0.60785	0.56007	0.55204	0.57765	0.59485	0.57931	0.57179	0.60721	0.57498	0.57753	0.57727	0.59664	0.57982	0.61995	0.58453	0.57205	0.61702	0.62097	0.65613	0.63295	0.6462	0.63613	0.61371	0.64136	0.64072	0.61906	0.62683	0.61893
WM-800_749	0.56835	0.6369	0.63537	0.5867	0.64072	0.62072	0.55994	0.58542		0.58606	0.60211	0.59014	0.57753	0.57167	0.56912	0.57893	0.57332	0.55905	0.51038	0.57536	0.5802	0.56937	0.53255	0.50784	0.5988	0.57167	0.54759	0.54223	0.57727	0.58084	0.56428	0.54236	0.56122	0.55485	0.58186	0.57294	0.54937	0.60861	0.60759	0.60606	0.59753	0.64314	0.6211	0.60517	0.60912	0.61931	0.61282	0.59256	0.57014
WM-800_750	0.59294	0.60135	0.65499	0.57842	0.64441	0.63307	0.60899	0.56211		0.6267	0.62747	0.61358	0.61091	0.60033	0.59281	0.62021	0.58708	0.56147	0.53434	0.59116	0.58657	0.58772	0.53816	0.54759	0.59702	0.55701	0.57001	0.52937	0.56733	0.57128	0.58708	0.53599	0.57651	0.55421	0.58377	0.58058	0.55956	0.57753	0.61957	0.59982	0.6146	0.64059	0.58848	0.5881	0.60581	0.60313	0.60887	0.61027	0.61779
WM-800_751	0.5458	0.59294	0.60326	0.58644	0.60836	0.6081	0.57256	0.59511		0.58186	0.5867	0.58861	0.58721	0.56619	0.56262	0.58364	0.5946	0.56631	0.52338	0.57727	0.57587	0.59498	0.55701	0.53612	0.55548	0.54618	0.53383	0.5365	0.56262	0.56937	0.53765	0.54262	0.55319	0.54886	0.58122	0.5681	0.55396	0.57383	0.60059	0.58122	0.59027	0.60122	0.59791	0.56287	0.58746	0.56937	0.60696	0.58007	0.57918
WM-800_752	0.5444	0.63193	0.58581	0.58823	0.69588	0.70863	0.6132	0.6504		0.60594	0.60505	0.60008	0.59766	0.5853	0.5695	0.58912	0.63448	0.59778	0.56389	0.64327	0.60148	0.63639	0.57243	0.57625	0.6039	0.629	0.62072	0.60199	0.6346	0.60657	0.62734	0.59766	0.58249	0.57396	0.60594	0.60632	0.56963	0.64085	0.62492	0.64199	0.64187	0.66544	0.66645	0.62148	0.66123	0.65881	0.63613	0.67575	0.6439
WM-800_753	0.52185	0.59817	0.5616	0.56644	0.70926	0.68684	0.61753	0.63053		0.58734	0.58912	0.59804	0.57969	0.56453	0.55867	0.57549	0.62403	0.57842	0.5402	0.63422	0.58186	0.62568	0.55166	0.54606	0.59001	0.58963	0.60262	0.59052	0.60645	0.59829	0.6067	0.58886	0.54873	0.57523	0.60466	0.58657	0.57676	0.61766	0.59129	0.61422	0.6081	0.64085	0.64352	0.60084	0.63588	0.62556	0.59982	0.65779	0.64072
WM-800_754	0.52287	0.62492	0.56262	0.59715	0.67639	0.68557	0.63639	0.64976		0.59281	0.59358	0.59141	0.57307	0.57103	0.56007	0.59957	0.62263	0.6067	0.57511	0.66161	0.61027	0.62454	0.57944	0.58466	0.57638	0.62645	0.61715	0.61307	0.61294	0.61027	0.58122	0.61715	0.57205	0.5839	0.63486	0.59638	0.5853	0.60772	0.60084	0.60836	0.61804	0.64085	0.62925	0.59867	0.61537	0.61562	0.62326	0.63384	0.61651
WM-800_755	0.51866	0.64722	0.56504	0.61638	0.68174	0.69831	0.65779	0.67435		0.60237	0.59256	0.61562	0.59817	0.56988	0.57969	0.61587	0.62645	0.61116	0.58237	0.65422	0.616	0.62925	0.58632	0.59676	0.58785	0.63817	0.62696	0.63995	0.63499	0.64722	0.6067	0.63702	0.60683	0.61791	0.64862	0.61728	0.62046	0.61575	0.60963	0.63091	0.62046	0.63613	0.63855	0.57154	0.65512	0.63167	0.61855	0.63932	0.61855
WM-800_756	0.54211	0.64811	0.58186	0.61931	0.66951	0.69474	0.65919	0.67767		0.61269	0.61486	0.60568	0.5932	0.59129	0.57307	0.60861	0.63893	0.63104	0.59982	0.6727	0.63486	0.6369	0.60415	0.61142	0.59205	0.65066	0.63269	0.63588	0.63473	0.62798	0.59906	0.63651	0.60747	0.60912	0.6583	0.61753	0.60836	0.60721	0.62785	0.61537	0.62683	0.64964	0.63295	0.60505	0.63499	0.63766	0.64556	0.63575	0.60033
WM-800_757	0.52019	0.64594	0.56835	0.58708	0.67282	0.68506	0.63766	0.63549		0.57842	0.58925	0.59906	0.5816	0.55625	0.57205	0.57421	0.59689	0.60925	0.57867	0.63473	0.61294	0.60759	0.58097	0.58632	0.59154	0.61524	0.63358	0.64352	0.61868	0.63893	0.59243	0.63167	0.59473	0.61982	0.65779	0.59906	0.61447	0.59689	0.60008	0.59931	0.61982	0.63651	0.62454	0.58912	0.62275	0.63193	0.61702	0.61651	0.60899
WM-800_758	0.49	0.5974	0.55612	0.52707	0.67958	0.62887	0.64467	0.61893		0.61154	0.61027	0.63384	0.59574	0.58007	0.59129	0.66021	0.58428	0.55052	0.52363	0.59536	0.55548	0.57383	0.52937	0.53688	0.61218	0.5616	0.55612	0.56389	0.58007	0.5616	0.57714	0.5709	0.5495	0.5644	0.59613	0.58555	0.56338	0.58148	0.58071	0.56326	0.59243	0.61562	0.59256	0.58657	0.60059	0.61982	0.58492	0.5867	0.62263
WM-800_759	0.51357	0.59766	0.53535	0.57918	0.65142	0.66403	0.66518	0.64301		0.60861	0.59817	0.62709	0.60084	0.5709	0.59651	0.67665	0.58326	0.57154	0.56924	0.61855	0.5695	0.58937	0.55676	0.58033	0.59893	0.59638	0.58581	0.58479	0.59664	0.60033	0.57893	0.60097	0.5932	0.59027	0.6448	0.61129	0.58568	0.57931	0.58772	0.58836	0.58886	0.60887	0.59065	0.58071	0.57944	0.58211	0.60403	0.5895	0.62568
WM-800_760	0.48592	0.58084	0.5351	0.52325	0.67181	0.63677	0.62772	0.60963		0.59167	0.58492	0.61498	0.59141	0.55918	0.57409	0.63766	0.59269	0.53497	0.53548	0.58198	0.52682	0.58173	0.53319	0.5495	0.60313	0.56236	0.56122	0.55943	0.57077	0.5444	0.58632	0.56835	0.55396	0.55663	0.60415	0.59829	0.55956	0.58186	0.57409	0.5667	0.59014	0.596	0.58912	0.55829	0.58542	0.58912	0.57039	0.61498	0.62887
WM-800_761	0.51204	0.59332	0.51994	0.59103	0.69525	0.70022	0.62441	0.61345		0.60071	0.59931	0.5932	0.57587	0.57281	0.55816	0.64543	0.61371	0.62823	0.58886	0.6532	0.61498	0.61307	0.60059	0.59511	0.5839	0.58237	0.57855	0.60008	0.57676	0.65206	0.58402	0.60517	0.59549	0.60492	0.63651	0.60963	0.61052	0.563	0.59511	0.56007	0.57574	0.59791	0.58326	0.58224	0.58237	0.58823	0.61014	0.56912	0.58364
WM-800_762	0.5086	0.58976	0.51395	0.57077	0.66607	0.669	0.65193	0.62619		0.61371	0.60479	0.59422	0.5802	0.58364	0.56389	0.63473	0.61243	0.60963	0.59485	0.65359	0.60657	0.61651	0.5932	0.6081	0.58135	0.58785	0.58007	0.56529	0.56937	0.62938	0.58593	0.5802	0.61193	0.58046	0.63792	0.60275	0.57778	0.55421	0.58262	0.56695	0.58899	0.58899	0.56797	0.56988	0.57116	0.56402	0.57727	0.58721	0.61435
WM-800_763	0.52185	0.58632	0.53459	0.56644	0.66225	0.68123	0.61995	0.62951		0.61651	0.61409	0.59294	0.58428	0.59473	0.5551	0.59294	0.63231	0.59587	0.56529	0.63613	0.59931	0.62492	0.58313	0.57179	0.58899	0.57217	0.58198	0.56619	0.59332	0.62594	0.59766	0.57944	0.60568	0.57625	0.61702	0.59893	0.58071	0.61129	0.62912	0.58925	0.60326	0.6425	0.6253	0.61078	0.62352	0.61779	0.62046	0.60288	0.61626
WM-800_764	0.53357	0.59281	0.55115	0.56733	0.69244	0.66136	0.62403	0.65894		0.61753	0.61906	0.60645	0.59129	0.5909	0.56963	0.60275	0.63486	0.61804	0.58109	0.64543	0.60543	0.6276	0.58772	0.58313	0.60135	0.56479	0.56899	0.59218	0.59434	0.64187	0.59766	0.61396	0.59817	0.60619	0.65002	0.596	0.59969	0.5881	0.60594	0.58925	0.59052	0.63142	0.59715	0.596	0.61702	0.61715	0.6211	0.61052	0.60466
WM-800_765	0.52007	0.57969	0.52389	0.57154	0.69678	0.65448	0.61664	0.65129		0.59753	0.60161	0.59867	0.58173	0.57434	0.56453	0.6104	0.61256	0.62021	0.576	0.64212	0.61014	0.61027	0.58606	0.58542	0.58976	0.56886	0.56963	0.57956	0.57893	0.62467	0.58007	0.59829	0.58249	0.59269	0.64046	0.60161	0.59052	0.57498	0.57804	0.58759	0.57294	0.61001	0.59281	0.57995	0.58683	0.58836	0.59906	0.58211	0.6011
WM-800_766	0.52274	0.61269	0.5444	0.58963	0.69487	0.68646	0.649	0.65244		0.60747	0.61014	0.59944	0.58466	0.5816	0.57014	0.64123	0.6253	0.63549	0.60301	0.66544	0.62734	0.62084	0.60288	0.61129	0.60364	0.60071	0.58861	0.60899	0.59027	0.65715	0.60224	0.62912	0.61358	0.6211	0.67244	0.63753	0.62008	0.57702	0.59473	0.58058	0.59154	0.60492	0.5974	0.58275	0.59702	0.59243	0.61575	0.59498	0.61218
WM-800_767	0.52873	0.58823	0.53013	0.57944	0.68327	0.68557	0.63014	0.64709		0.61524	0.60275	0.60364	0.58848	0.58084	0.56211	0.62097	0.64187	0.60466	0.5867	0.64925	0.59065	0.63728	0.59014	0.59129	0.58963	0.58453	0.57944	0.56924	0.59574	0.63244	0.60046	0.58046	0.58224	0.58109	0.63116	0.58925	0.58619	0.59574	0.59817	0.59218	0.60008	0.616	0.60606	0.61282	0.61243	0.61753	0.61205	0.59842	0.60275
WM-800_768	0.58657	0.68391	0.63562	0.66938	0.64696	0.66225	0.65537	0.57855		0.60645	0.62237	0.63741	0.5895	0.59027	0.6067	0.64136	0.60288	0.61753	0.59485	0.62632	0.63295	0.60071	0.60122	0.5853	0.61396	0.68506	0.66556	0.6025	0.67346	0.64301	0.60135	0.5974	0.61486	0.60581	0.63167	0.65843	0.61613	0.59906	0.66951	0.60747	0.60555	0.65231	0.61919	0.61842	0.63014	0.65703	0.66913	0.59906	0.57167
WM-800_769	0.52937	0.58606	0.4942	0.56924	0.63537	0.66442	0.60071	0.64696		0.56823	0.56479	0.57753	0.53255	0.53344	0.55281	0.59141	0.56109	0.59753	0.58823	0.59536	0.58542	0.5602	0.57294	0.57905	0.51663	0.5709	0.59574	0.54644	0.58186	0.57702	0.5272	0.5481	0.53879	0.55383	0.56555	0.56007	0.54822	0.55306	0.55204	0.57753	0.57217	0.56287	0.56504	0.54771	0.55498	0.54478	0.55485	0.57842	0.57765
WM-800_770	0.50427	0.55994	0.50006	0.57791	0.64123	0.65333	0.63995	0.66098		0.57014	0.56326	0.56479	0.5444	0.53535	0.55115	0.58683	0.59715	0.61371	0.61142	0.63256	0.6039	0.59766	0.58925	0.60747	0.4965	0.60721	0.60798	0.55994	0.61549	0.56975	0.54096	0.55421	0.53255	0.54313	0.57434	0.55714	0.54746	0.5244	0.52962	0.54071	0.53191	0.52822	0.53714	0.51675	0.52019	0.50911	0.53599	0.56772	0.54389
WM-800_771	0.49853	0.54529	0.49535	0.56491	0.63155	0.61817	0.68136	0.6476		0.58007	0.57192	0.57536	0.54631	0.53956	0.55064	0.60606	0.5909	0.59511	0.59906	0.62645	0.5988	0.59065	0.57612	0.59766	0.49522	0.58326	0.59154	0.56249	0.58441	0.56568	0.52491	0.55255	0.53217	0.55319	0.57651	0.54032	0.54211	0.52835	0.53115	0.54542	0.54147	0.53141	0.53956	0.52083	0.52618	0.50299	0.5323	0.54835	0.55115
WM-800_772	0.49688	0.54287	0.48707	0.55816	0.62543	0.62135	0.63422	0.63511		0.55803	0.55204	0.5602	0.53395	0.52325	0.54402	0.57765	0.5709	0.5946	0.58708	0.61027	0.57804	0.57485	0.57268	0.58275	0.48885	0.58148	0.5816	0.55077	0.59625	0.54631	0.52312	0.53994	0.51905	0.52478	0.5616	0.54109	0.52835	0.51102	0.51879	0.52491	0.52886	0.53306	0.51816	0.51739	0.51013	0.49892	0.52618	0.5402	0.5323
WM-800_773	0.50962	0.57727	0.4714	0.55561	0.65193	0.69614	0.63741	0.61001		0.56045	0.54975	0.56338	0.53013	0.52554	0.54822	0.58237	0.58593	0.58198	0.58033	0.61384	0.57893	0.58211	0.57014	0.58033	0.49879	0.56109	0.61358	0.54045	0.56708	0.56823	0.51535	0.53383	0.54313	0.5337	0.57689	0.54364	0.52924	0.53293	0.52771	0.55396	0.55842	0.54631	0.53727	0.5207	0.54223	0.52402	0.53153	0.56542	0.56555
WM-800_774	0.51714	0.56631	0.47496	0.53535	0.62709	0.64059	0.6476	0.60836		0.56415	0.55217	0.55268	0.52682	0.52886	0.5365	0.57893	0.57918	0.55306	0.56236	0.61167	0.56033	0.58109	0.53625	0.56351	0.4965	0.5416	0.60823	0.52134	0.55587	0.56428	0.49701	0.52007	0.53268	0.52975	0.56058	0.52975	0.51675	0.51077	0.52593	0.53013	0.54147	0.54415	0.51726	0.51599	0.52707	0.52287	0.52809	0.53217	0.5379
WM-800_775	0.50197	0.54351	0.4914	0.56631	0.63422	0.61817	0.64632	0.64276		0.5602	0.55421	0.56529	0.53497	0.52529	0.54032	0.58695	0.56377	0.59893	0.58593	0.60377	0.5839	0.56899	0.57625	0.58555	0.50248	0.58453	0.59167	0.55752	0.60454	0.5565	0.52988	0.55001	0.52172	0.53969	0.57014	0.54708	0.54274	0.5035	0.52809	0.5179	0.52618	0.53586	0.5258	0.51433	0.51739	0.49701	0.53293	0.54567	0.53153
WM-800_776	0.50363	0.56657	0.46299	0.55931	0.64976	0.68174	0.63282	0.61103		0.55943	0.55064	0.57638	0.54185	0.52695	0.55854	0.58797	0.57816	0.58886	0.58326	0.60555	0.57918	0.57396	0.57217	0.57778	0.49497	0.55842	0.59587	0.54173	0.56402	0.5695	0.51178	0.54083	0.53357	0.53943	0.56644	0.53956	0.53586	0.53	0.52389	0.55166	0.55345	0.54096	0.5337	0.51828	0.53574	0.51968	0.52504	0.56236	0.55472
WM-800_777	0.50949	0.59154	0.52504	0.56147	0.67474	0.70111	0.56262	0.62811		0.56988	0.5695	0.5486	0.53383	0.54453	0.52491	0.54478	0.57625	0.58249	0.53548	0.58109	0.58441	0.56733	0.55306	0.54771	0.55001	0.56287	0.58504	0.55064	0.59485	0.55243	0.56631	0.53994	0.53102	0.53548	0.55587	0.57217	0.53242	0.57893	0.57727	0.60364	0.58606	0.60466	0.60466	0.57905	0.6118	0.60798	0.58593	0.61715	0.62174
WM-800_778	0.50465	0.5774	0.49879	0.53739	0.6755	0.64314	0.60683	0.61868		0.5458	0.53561	0.54211	0.52325	0.51433	0.53879	0.56224	0.56504	0.58797	0.57154	0.59473	0.57855	0.56568	0.56759	0.57167	0.48898	0.57409	0.61638	0.5323	0.58632	0.55192	0.52147	0.53701	0.53905	0.52554	0.54822	0.51752	0.5179	0.5481	0.53867	0.5644	0.56593	0.54911	0.5509	0.53485	0.5379	0.53688	0.54122	0.5416	0.5588
WM-800_779	0.5193	0.56007	0.51153	0.55485	0.65027	0.65817	0.5839	0.6462		0.58058	0.57523	0.54657	0.52185	0.54618	0.51981	0.57969	0.5774	0.55829	0.51752	0.59766	0.56797	0.57319	0.54071	0.53242	0.57625	0.56746	0.58734	0.56326	0.6011	0.54211	0.58135	0.55115	0.53	0.52898	0.54911	0.57804	0.52924	0.54211	0.56262	0.54988	0.56147	0.59052	0.55956	0.56886	0.55204	0.57893	0.58479	0.60543	0.59116
WM-800_780	0.51204	0.56122	0.51663	0.56912	0.62747	0.6462	0.6067	0.63371		0.5932	0.59192	0.56746	0.55243	0.55561	0.54325	0.56364	0.57103	0.58466	0.54848	0.59001	0.59524	0.57791	0.55485	0.56619	0.57982	0.56733	0.58058	0.57523	0.59613	0.5802	0.57867	0.56122	0.55689	0.55701	0.56657	0.5839	0.5574	0.54924	0.57358	0.56529	0.56135	0.59294	0.55587	0.57128	0.56721	0.59422	0.58198	0.57689	0.56529
WM-800_781	0.51382	0.56631	0.50529	0.59256	0.61817	0.66989	0.62518	0.62963		0.5816	0.57816	0.55064	0.52631	0.55128	0.51854	0.58173	0.57205	0.61728	0.56657	0.60823	0.62275	0.57409	0.58746	0.58237	0.55498	0.59103	0.57332	0.57141	0.58874	0.61435	0.5602	0.56109	0.55892	0.56377	0.57753	0.58785	0.56338	0.5379	0.57103	0.55345	0.54746	0.57039	0.55842	0.5486	0.5616	0.57256	0.5709	0.56606	0.55485
WM-800_782	0.52453	0.59893	0.53867	0.61142	0.62212	0.6783	0.63002	0.66391		0.58785	0.58925	0.56224	0.54618	0.5574	0.5365	0.57727	0.59078	0.64314	0.59052	0.63014	0.6448	0.59014	0.62288	0.60517	0.55994	0.63231	0.60008	0.62862	0.61486	0.61384	0.59281	0.61154	0.58785	0.59766	0.62811	0.63129	0.59995	0.52567	0.56517	0.55548	0.53	0.57294	0.54249	0.5393	0.55001	0.57587	0.5737	0.59982	0.57485
[truncated: 162 more rows]
[truncated: 873 more columns]

## Sheet: S6) PCO analysis
Table S6) Principle Component Analysis (PCO) based on genetic similarities (GS) between founders and WM-800 lines
Genotype	PC1	PC2	PC3	PC4	PC5	PC6	PC7	PC8
Patras	-7.21924	0.579166	-18.3658	14.5218	4.54087	2.21263	-0.515335	-1.24048
[truncated: 921 more rows]

## Sheet: S7) Segreg. distort.
Table S 7) Distribution of segregation distortion (SD) SNPs and segregation distortion regions (SDR) across the wheat genome and across allele frequency groups
[truncated: 27 more rows]

[truncated: 1 more sheets: S8) Selection events]
