# Supplementary material for: Adaptive selection of founder segments and epistatic control of plant height in the MAGIC winter wheat population WM-800
Source: BMC Genomics. 2018 Jul 31;19:559. doi: 10.1186/s12864-018-4915-3 (PMC6069784; doi:10.1186/s12864-018-4915-3)
Supplement: Supplementary file 1 — Table S1. SNP genotypes, plant height, QTL detection rate and genotype and allele frequencies for 910 MAGIC WHEAT lines and eight founders. Table S2. Plant height (cm) raw data for MAGIC WM-lines and founders for year 2015 and 2016. Table S3. Distribution of polymorphic SNPs within WM-800 according to genome positions of Wang et al.... [36]. Table S4. Mean, minimum, maximum and coefficient of variation (CV, in %) of linkage disequilibrium (r2) in WM-800, calculated per chromosome, subgenome and across the whole wheat genome. Table S5. Genetic similarity (GS) between founders and WM-800 lines based on 7849 polymorphic SNPs. Table S6. Principle Component Analysis (PCO) based on genetic similarities (GS) between founders and WM-800 lines. Table S7. Distribution of segregation distortion (SD) SNPs and segregation distortion regions (SDR) across the wheat genome and across allele frequency groups. Table S8. Selection of unique SNPs from AFG 1 and AFG 7 in WM-800. Major selection events, represented by > 10 SNPs, are indicated in bold. (ZIP 2660 kb) [file 12864_2018_4915_MOESM1_ESM.zip › KP Supplementary Table1, Genotype and phenotype data.xlsx]

## Sheet: Information WM-800_geno_pheno
Table S1) SNP genotypes, plant height, QTL detection rate and genotype and allele frequencies for 910 MAGIC WHEAT lines and eight founders.
SNP scores correspond to homozygous Non-Julius (0, red), heterozygous (1, pink) and homozygous Julius (2, blue) genotypes.											Origin									m_1_01_1_01	m_1_01_1_02	m_1_01_1_04	m_1_01_1_05	m_1_01_1_06	m_1_01_1_07	m_1_01_1_09	m_1_01_2_01	m_1_01_2_02	m_1_01_2_04_K	m_1_01_2_08_K	m_1_01_2_09_K	m_1_01_2_10_K	m_1_01_2_11_K	m_1_01_2_12_K	m_1_02_1_01	m_1_02_1_03	m_1_02_1_04	m_1_02_1_05	m_1_02_1_06	m_1_02_1_07	m_1_02_1_08	m_1_02_1_09_K	m_1_02_2_01	m_1_02_2_02	m_1_02_2_03	m_1_02_2_04	m_1_02_2_08_K	m_1_02_3_01	m_1_02_3_02
Decimal SNP scores correspond to missing genotypes, where the mean imputation (MNI) approach (Rutkoski et al., 2013) was applied.											Pedigree									[(Patras x Meister) x (Linus x JB Asano)] x [(Tobak x Bernstein) x (Safari x Julius)]	[(Patras x Meister) x (Linus x JB Asano)] x [(Tobak x Bernstein) x (Safari x Julius)]	[(Patras x Meister) x (Linus x JB Asano)] x [(Tobak x Bernstein) x (Safari x Julius)]	[(Patras x Meister) x (Linus x JB Asano)] x [(Tobak x Bernstein) x (Safari x Julius)]	[(Patras x Meister) x (Linus x JB Asano)] x [(Tobak x Bernstein) x (Safari x Julius)]	[(Patras x Meister) x (Linus x JB Asano)] x [(Tobak x Bernstein) x (Safari x Julius)]	[(Patras x Meister) x (Linus x JB Asano)] x [(Tobak x Bernstein) x (Safari x Julius)]	[(Patras x Meister) x (Linus x JB Asano)] x [(Tobak x Bernstein) x (Safari x Julius)]	[(Patras x Meister) x (Linus x JB Asano)] x [(Tobak x Bernstein) x (Safari x Julius)]	[(Patras x Meister) x (Linus x JB Asano)] x [(Tobak x Bernstein) x (Safari x Julius)]	[(Patras x Meister) x (Linus x JB Asano)] x [(Tobak x Bernstein) x (Safari x Julius)]	[(Patras x Meister) x (Linus x JB Asano)] x [(Tobak x Bernstein) x (Safari x Julius)]	[(Patras x Meister) x (Linus x JB Asano)] x [(Tobak x Bernstein) x (Safari x Julius)]	[(Patras x Meister) x (Linus x JB Asano)] x [(Tobak x Bernstein) x (Safari x Julius)]	[(Patras x Meister) x (Linus x JB Asano)] x [(Tobak x Bernstein) x (Safari x Julius)]	[(Patras x Meister) x (Linus x JB Asano)] x [(Tobak x Bernstein) x (Safari x Julius)]	[(Patras x Meister) x (Linus x JB Asano)] x [(Tobak x Bernstein) x (Safari x Julius)]	[(Patras x Meister) x (Linus x JB Asano)] x [(Tobak x Bernstein) x (Safari x Julius)]	[(Patras x Meister) x (Linus x JB Asano)] x [(Tobak x Bernstein) x (Safari x Julius)]	[(Patras x Meister) x (Linus x JB Asano)] x [(Tobak x Bernstein) x (Safari x Julius)]	[(Patras x Meister) x (Linus x JB Asano)] x [(Tobak x Bernstein) x (Safari x Julius)]	[(Patras x Meister) x (Linus x JB Asano)] x [(Tobak x Bernstein) x (Safari x Julius)]	[(Patras x Meister) x (Linus x JB Asano)] x [(Tobak x Bernstein) x (Safari x Julius)]	[(Patras x Meister) x (Linus x JB Asano)] x [(Tobak x Bernstein) x (Safari x Julius)]	[(Patras x Meister) x (Linus x JB Asano)] x [(Tobak x Bernstein) x (Safari x Julius)]	[(Patras x Meister) x (Linus x JB Asano)] x [(Tobak x Bernstein) x (Safari x Julius)]	[(Patras x Meister) x (Linus x JB Asano)] x [(Tobak x Bernstein) x (Safari x Julius)]	[(Patras x Meister) x (Linus x JB Asano)] x [(Tobak x Bernstein) x (Safari x Julius)]	[(Patras x Meister) x (Linus x JB Asano)] x [(Tobak x Bernstein) x (Safari x Julius)]	[(Patras x Meister) x (Linus x JB Asano)] x [(Tobak x Bernstein) x (Safari x Julius)]
SNP marker	Chr.	Genetic Position (cM)	SNP effect on plant height after GWAS	Plant height QTL detection rate (significant if DR>35)	r²adj	Chr. acc. to Refseq v1	Physical position acc. to Refseq v1.0	Genentic position based on 1) Wang et al. 2014, 2) LD mapping	No. of founders with Julius allele	No. of founders with Non-Julius allele	Unique founder SNP	Patras	Meister	Linus	JB Asano	Tobak	Bernstein	Safari	Julius	WM-800_009	WM-800_010	WM-800_011	WM-800_012	WM-800_013	WM-800_014	WM-800_015	WM-800_016	WM-800_017	WM-800_018	WM-800_019	WM-800_020	WM-800_021	WM-800_022	WM-800_023	WM-800_024	WM-800_025	WM-800_026	WM-800_027	WM-800_028	WM-800_029	WM-800_030	WM-800_031	WM-800_032	WM-800_033	WM-800_034	WM-800_035	WM-800_036	WM-800_037	WM-800_038
BS00033749_51	1A	13.7315		0				1	5	3		2	2	2	2	0	0	0	2
BobWhite_c1361_1187	1A	13.7315		0		chr1A	1339768	1	6	2		2	2	2	2	2	0	0	2
IAAV3919	1A	13.7315		0		chr1A	1337321	1	5	3		2	2	2	2	0	0	0	2
RAC875_c42700_264	1A	13.7315		0		chr1A	1235852	1	5	3		2	2	2	2	0	0	0	2
Tdurum_contig44888_837	1A	13.7315		0		chr1A	1337346	1	5	3		2	2	2	2	0	0	0	2
wsnp_Ku_c1818_3557408	1A	16.7304		0		chr1A	3390251	1	6	2		2	2	2	2	2	0	0	2	2	2	2	2	2	0	0	2	0	0	2	0	2	0	0	2	2	2	2	2	2	2	2	2	2	2	2	2	2	2
RAC875_c95364_259	1A	17.9027		0		chr1A	1234396	1	7	1	Tobak	2	2	2	2	0	2	2	2	2	2	2	2	2	2	2	2	2	2	2	2	2	2	2	2	1	2	2	1	0	2	2	2	0	2	0	0	0	0
CAP12_c3074_192	1A	19.3439		0		chr1A	4063377	1	6	2		2	2	2	2	2	0	0	2	2	2	2	2	2	0	0	2	0	0	2	0	2	0	0	2	2	2	2	2	2	2	2	2	2	2	2	2	2	2
BS00059422_51	1A	19.7325		0		chr1A	3760728	1	7	1	Tobak	2	2	2	2	0	2	2	2	2	2	2	2	2	2	2	2	2	2	2	2	2	2	2	2	1.73173	2	0	0	0	2	0	2	2	0	0	2	0	0
BS00023201_51	1A	21.5494	-2.20496	1	0.4661	chr1A	7643152	1	6	2		2	2	2	2	2	0	0	2	2	2	2	2	1.51952	0	0	2	0	0	2	0	2	0	0	2	2	2	2	2	2	2	2	2	2	2	2	2	2	2
Ku_c28007_1398	1A	21.5494		0		chr1A	4500574	1	6	2		2	2	2	2	2	0	0	2	2	2	2	2	2	0	0	2	0	0	2	0	2	0	0	2	2	2	2	2	2	2	2	2	2	2	2	2	2	2
RAC875_c38756_141	1A	21.5494	-2.74301	1	1.26462	chr1A	7335059	1	6	2		2	2	2	2	2	0	0	2	2	2	2	2	2	0	0	2	0	0	2	0	2	0	0	2	2	2	2	2	2	2	2	2	2	2	2	2	2	2
BS00022355_51	1A	21.5494		0		chr1A	7658729	2	6	2		2	2	2	2	2	0	0	2	2	2	2	2	1.52695	0	0	2	0	0	2	0	2	0	0	2	2	2	2	2	2	2	2	2	2	2	2	2	2	2
BS00073243_51	1A	21.5494		0		chr1A	7292714	2	6	2		2	2	2	2	2	0	0	2	2	2	2	2	2	0	0	2	0	0	2	0	2	0	0	2	2	2	2	2	2	2	2	2	2	2	2	2	2	2
BS00085345_51	1A	21.5494		0		chr1A	7184741	2	6	2		2	2	2	2	2	0	0	2	2	2	2	2	2	0	0	2	0	0	2	0	2	0	0	2	2	2	2	2	2	2	2	2	2	2	2	2	2	2
Kukri_c2332_583	1A	21.5494		0		chr1A	7660982	2	6	2		2	2	2	2	2	0	0	2	2	2	2	2	1.52127	0	0	2	0	0	2	0	2	0	0	2	2	2	2	2	2	2	2	2	2	2	2	2	2	2
Kukri_c5097_2340	1A	21.5494		0				2	6	2		2	2	2	2	2	0	0	2	2	2	2	2	2	0	0	2	0	0	2	0	2	0	0	2	2	2	2	2	2	2	2	2	2	2	2	2	2	2
Kukri_c7192_1128	1A	21.5494		0		chr1A	3382924	2	6	2		2	2	2	2	2	0	0	2	2	2	2	2	1.53084	0	0	2	0	0	2	0	2	0	0	2	2	2	2	2	2	2	2	2	2	2	2	2	2	2
RAC875_c20883_801	1A	21.5494	-2.21846	1	2.26002	chr1A	1207508	2	6	2		2	2	2	2	2	0	0	2	2	2	2	2	2	0	0	2	0	0	2	0	2	0	0	2	2	2	2	2	2	2	2	2	2	2	2	2	2	2
BS00056550_51	1A	24.0625		0		chr1A	7294614	1	6	2		2	2	2	2	2	0	0	2	2	2	2	2	2	0	0	2	0	0	2	0	2	0	0	2	2	2	2	2	2	2	2	2	2	2	2	2	2	2
wsnp_CAP11_c710_458019	1A	24.409	2.12027	2	0.549808	chr1A	7657487	1	6	2		0	2	2	0	2	2	2	2	0	0	0	0	0	2	2	0	2	2	0	2	0	2	2	2	2	2	2	2	2	2	2	2	2	2	2	2	2	2
Kukri_rep_c102231_265	1A	25.3385		0		chr1A	7181876	1	6	2		2	2	2	2	2	0	0	2	2	2	2	2	2	0	0	2	0	0	2	0	2	0	0	2	2	2	2	2	2	2	2	2	2	2	2	2	2	2
wsnp_Ex_c2868_5293485	1A	25.3385		0		chr1A	7184821	1	6	2		2	2	2	2	2	0	0	2	2	2	2	2	2	0	0	2	0	0	2	0	2	0	0	2	2	2	2	2	2	2	2	2	2	2	2	2	2	2
RFL_Contig854_2201	1A	27.0711		0				2	6	2		2	0	0	2	2	2	2	2	2	2	2	2	2	2	2	2	2	2	2	2	2	2	2	0	1	0	2	2	2	2	2	0	0	2	2	0	2	2
Excalibur_c5139_198	1A	27.0711		0		chr1A	9110357	1	5	3		0	0	0	2	2	2	2	2	2	2	2	2	2	2	2	2	2	2	2	2	2	2	2	0	0	0	2	2	0	2	2	0	0	2	0	0	2	2
Excalibur_c71158_54	1A	27.0711		0		chr1A	8296948	1	5	3		0	0	0	2	2	2	2	2	2	2	2	2	2	2	2	2	2	2	2	2	2	2	2	0	0	0	2	2	0	2	2	0	0	2	0	0	2	2
Excalibur_c82557_201	1A	27.0711		0		chr1A	9122998	1	5	3		0	0	0	2	2	2	2	2	2	2	2	2	2	2	2	2	2	2	2	2	2	2	2	0	0	0	2	2	0	2	2	0	0	2	0	0	2	2
wsnp_Ex_c57982_59470152	1A	27.0711		0		chr1A	8329389	1	5	3		0	0	0	2	2	2	2	2	2	2	2	2	2	2	2	2	2	2	2	2	2	2	2	0	0	0	2	2	0	2	2	0	0	2	0	0	2	2
BobWhite_c39996_85	1A	27.3464	2.24546	1	0.151839	chr1A	9156643	1	5	3		0	0	0	2	2	2	2	2	2	2	2	2	2	2	2	2	2	2	2	2	2	2	2	0	0	0	2	2	0	2	2	0	0	2	0	0	2	2
CAP11_c2581_302	1A	29.1114		0		chr1A	10069836	1	5	3		0	0	0	2	2	2	2	2	2	2	2	2	2	2	2	2	2	2	2	2	2	2	2	0	0	0	2	2	0	2	2	0	0	2	0	0	2	2
CAP8_c2448_355	1A	29.1114		0		chr1A	10069886	1	5	3		0	0	0	2	2	2	2	2	2	2	2	2	2	2	2	2	2	2	2	2	2	2	2	0	0	0	2	2	0	2	2	0	0	2	0	0	2	2
Excalibur_c9196_313	1A	29.1114		0		chr1A	10067446	1	5	3		0	0	0	2	2	2	2	2	2	2	2	2	2	2	2	2	2	2	2	2	2	2	2	0	0	0	2	2	0	2	2	0	0	2	0	0	2	2
Excalibur_c9676_163	1A	29.1114		0				1	5	3		0	0	0	2	2	2	2	2	2	2	2	2	2	2	2	2	2	2	2	2	2	2	2	0	0	0	2	2	0	2	2	0	0	2	0	0	2	2
Kukri_c29150_143	1A	29.1114		0		chr1A	10052797	1	5	3		0	0	0	2	2	2	2	2	2	2	2	2	2	2	2	2	2	2	2	2	2	2	2	0	0	0	2	2	0	2	2	0	0	2	0	0	2	2
Tdurum_contig43943_1165	1A	29.1114		0		chr1A	10067446	1	5	3		0	0	0	2	2	2	2	2	2	2	2	2	2	2	2	2	2	2	2	2	2	2	2	0	0	0	2	2	0	2	2	0	0	2	0	0	2	2
Tdurum_contig43943_56	1A	29.1114		0		chr1A	10068932	1	5	3		0	0	0	2	2	2	2	2	2	2	2	2	2	2	2	2	2	2	2	2	2	2	2	0	0	0	2	2	0	2	2	0	0	2	0	0	2	2
tplb0053o08_2004	1A	29.1114		0		chr1A	10048700	1	5	3		0	0	0	2	2	2	2	2	2	2	2	2	2	2	2	2	2	2	2	2	2	2	2	0	0	0	2	2	0	2	2	0	0	2	0	0	2	2
Tdurum_contig68827_61	1A	29.6781		0		chr1A	9579689	1	5	3		0	0	0	2	2	2	2	2	2	2	2	2	2	2	2	2	2	2	2	2	2	2	2	0	0	0	2	2	0	2	2	0	0	2	0	0	2	2
Kukri_c29655_239	1A	30.9865		0		chr1A	9579907	1	5	3		0	0	0	2	2	2	2	2	2	2	2	2	2	2	2	2	2	2	2	2	2	2	2	0	0	0	2	2	0	2	2	0	0	2	0	0	2	2
RAC875_c57939_78	1A	30.9865		0		chr1A	11571881	1	5	3		0	0	0	2	2	2	2	2	2	2	2	2	2	2	2	2	2	2	2	2	2	2	2	0	0	0	2	2	0	2	2	0	0	2	0	0	2	2
RAC875_c34888_65	1A	34.6979		0		chr1A	12093366	1	6	2		2	2	2	0	0	2	2	2	0	0	0	0	0	0	0	0	2	2	0	2	0	2	2	2	2	2	0	2	2	0	0	2	2	0	2	2	0	0
RAC875_c16352_594	1A	34.8922		0		chr1A	12098023	1	7	1	Patras	0	2	2	2	2	2	2	2	2	2	2	2	2	2	2	2	2	2	2	2	2	2	2	2	2	2	2	2	2	0	2	2	2	2	2	2	2	2
BS00022667_51	1A	35.0638		0		chr1A	12157317	1	7	1	JB Asano	2	2	2	0	2	2	2	2	0	0	0	0	0	0	0	0	2	2	0	2	0	2	2	2	2	2	2	2	2	2	2	2	2	2	2	2	2	2
BS00069300_51	1A	35.2323		0		chr1A	12006162	1	7	1	JB Asano	2	2	2	0	2	2	2	2	0	0	0	0	0	0	0	0	2	2	0	2	0	2	2	2	2	2	2	2	2	2	2	2	2	2	2	2	2	2
BS00077350_51	1A	35.2323		0		chr1A	12364395	1	7	1	JB Asano	2	2	2	0	2	2	2	2	0	0	0	0	0	0	0	0	2	2	0	2	0	2	2	2	2	2	2	2	2	2	2	2	2	2	2	2	2	2
Excalibur_c44883_244	1A	35.2323		0		chr1A	11940187	1	7	1	JB Asano	2	2	2	0	2	2	2	2	0	0	0	0	0	0	0	0	2	2	0	2	0	2	2	2	2	2	2	2	2	2	2	2	2	2	2	2	2	2
Kukri_c45607_199	1A	35.2323		0		chr1A	12098989	1	7	1	JB Asano	2	2	2	0	2	2	2	2	0	0	0	0	0	0	0	0	2	2	0	2	0	2	2	2	2	2	2	2	2	2	2	2	2	2	2	2	2	2
Kukri_rep_c69910_1153	1A	35.2323		0		chr1A	11937646	1	7	1	JB Asano	2	2	2	0	2	2	2	2	0	0	0	0	0	0	0	0	2	2	0	2	0	2	2	2	2	2	2	2	2	2	2	2	2	2	2	2	2	2
wsnp_Ku_c5756_10191339	1A	35.2323		0		chr1A	13671992	1	3	5		0	0	0	2	0	2	0	2	2	2	2	2	2	2	2	2	0	0	2	0	2	0	0	0	0	0	0	0	0	0	0	0	0	0	0	0	0	0
Excalibur_rep_c113950_132	1A	35.2355		0				1	7	1	JB Asano	2	2	2	0	2	2	2	2	0	0	0	0	0	0	0	0	2	2	0	2	0	2	2	2	2	2	2	2	2	2	2	2	2	2	2	2	2	2
Excalibur_c25891_1402	1A	35.4039		0				1	6	2		2	2	2	2	0	2	0	2	2	2	2	2	2	2	2	2	0	0	2	0	2	0	0	2	2	2	0	0	2	0	0	2	2	0	2	2	0	0
Ku_c4823_673	1A	35.4039		0		chr1A	12411382	1	7	1	Tobak	2	2	2	2	0	2	2	2	2	2	2	2	2	2	2	2	2	2	2	2	2	2	2	2	2	2	1	2	2	0	0	2	2	0	2	2	0	0
wsnp_Ex_c1137_2182795	1A	35.4039		0		chr1A	12505577	1	7	1	Tobak	2	2	2	2	0	2	2	2	2	2	2	2	2	2	2	2	2	2	2	2	2	2	2	2	2	2	1	2	2	0	0	2	2	0	2	2	0	0
wsnp_Ex_c7965_13520238	1A	35.6533		0		chr1A	12369432	1	3	5		0	0	0	0	2	2	0	2	0	0	0	0	0	0	0	0	0	0	0	0	0	0	0	0	0	0	1	0	0	2	2	0	0	2	0	0	2	2
wsnp_Ex_c19717_28713417	1A	36.7349		0		chr1A	13670705	1	6	2		2	0	0	2	2	2	2	2	2	2	2	2	2	2	2	2	2	2	2	2	2	2	2	0	0	0	0	2	0	2	2	0	0	2	0	0	2	2
wsnp_Ex_c7252_12453079	1A	36.7349	-2.4632	4	0.480097	chr1A	13673871	1	6	2		2	0	0	2	2	2	2	2	2	2	2	2	2	2	2	2	2	2	2	2	2	2	2	0	1	0	1.54446	2	0	2	2	0	0	2	0	0	2	2
BS00022738_51	1A	38.1113		0		chr1A	20094316	1	6	2		2	0	0	2	2	2	2	2	2	2	2	2	2	2	2	2	2	2	2	2	2	2	2	0	1	0	2	2	1.52799	2	2	0	0	2	0	0	2	2
BobWhite_c46501_92	1A	38.1113	-4.09498	1	2.03062	chr1A	20094363	1	6	2		2	0	0	2	2	2	2	2	2	2	2	2	2	2	2	2	2	2	2	2	2	2	2	0	1	0	2	2	1	2	2	0	0	2	0	0	2	2
Kukri_c41943_535	1A	38.1113	1.87119	1	2.04591	chr1A	13230954	1	6	2		0	2	2	2	2	2	0	2	2	2	2	2	2	2	2	2	0	0	2	0	2	0	0	2	2	2	2	0	2	2	2	2	2	2	2	2	2	2
Tdurum_contig11756_264	1A	38.1113		0		chr1A	20094659	1	6	2		2	0	0	2	2	2	2	2	2	2	2	2	2	2	2	2	2	2	2	2	2	2	2	0	1	0	1	2	1	2	2	0	0	2	0	0	2	2
Tdurum_contig42479_3800	1A	38.1113	3.30916	1	0.429301	chr1A	12506822	1	5	3		0	0	0	2	2	2	2	2	2	2	2	2	2	2	2	2	2	2	2	2	2	2	2	0	0	0	1	2	0	2	2	0	0	2	0	0	2	2
Tdurum_contig50845_82	1A	38.1113		0		chr1A	14163135	1	2	6		0	0	0	0	0	2	0	2	0	0	0	0	0	0	0	0	0	0	0	0	0	0	0	0	0	0	0	0	0	0	0	0	0	0	0	0	0	0
Tdurum_contig83113_134	1A	38.1113		0		chr1A	14056065	1	4	4		0	0	0	0	2	2	2	2	0	0	0	0	0	0	0	0	2	2	0	2	0	2	2	0	1.04348	0	1	2	0	2	2	0	0	2	0	0	2	2
Ra_c11910_419	1A	38.1113		0				2	1	7	Julius	0	0	0	0	0	0	0	2	0	0	0	0	0	0	0	0	0	0	0	0	0	0	0	0	0	0	0	0	0	0	0	0	0	0	0	0	0	0
Tdurum_contig42479_3110	1A	38.1113		0		chr1A	12506132	2	7	1	Safari	2	2	2	2	2	2	0	2	2	2	2	2	1	2	2	2	0	0	2	0	2	0	0	2	1	2	2	0	2	2	2	2	2	2	2	2	2	2
wsnp_Ex_c2868_5293115	1A	38.1113		0		chr1A	7184481	2	1	7	Julius	0	0	0	0	0	0	0	2	0	0	0	0	0	0	0	0	0	0	0	0	0	0	0	0	0	0	0	0	0	0	0	0	0	0	0	0	0	0
BS00003761_51	1A	43.2768		0		chr1A	16390756	1	5	3		2	0	0	0	2	2	2	2	0	0	0	0	0	0	0	0	2	2	0	2	0	2	2	0	1.21436	0	1	2	1	2	2	0	0	2	0	0	2	2
RAC875_c54245_88	1A	43.2768		0		chr1A	15438673	1	5	3		2	0	0	0	2	2	2	2	0	0	0	0	0	0	0	0	2	2	0	2	0	2	2	0	1	0	1	2	1	2	2	0	0	2	0	0	2	2
Tdurum_contig29484_628	1A	43.2768		0		chr1A	15437150	1	3	5		0	0	0	0	2	0	2	2	0	0	0	0	0	0	0	0	2	2	0	2	0	2	2	0	1	0	0.780595	2	0.780595	2	2	0	0	2	0	0	2	2
Tdurum_contig61492_458	1A	43.2768		0		chr1A	15438673	1	5	3		2	0	0	0	2	2	2	2	0	0	0	0	0	0	0	0	2	2	0	2	0	2	2	0	1	0	2	2	2	2	2	0	0	2	0	0	2	2
Tdurum_contig61492_684	1A	43.2768		0		chr1A	15438899	1	5	3		2	0	0	0	2	2	2	2	0	0	0	0	0	0	0	0	2	2	0	2	0	2	2	0	1	0	1	2	1	2	2	0	0	2	0	0	2	2
RFL_Contig1118_1073	1A	43.3157		0		chr1A	14521034	1	7	1	Safari	2	2	2	2	2	2	0	2	2	2	2	2	2	2	2	2	2	2	2	2	2	2	2	2	2	2	2	2	2	2	2	2	2	2	2	2	2	2
BS00064536_51	1A	43.4679		0		chr1A	16389643	1	5	3		2	0	0	0	2	2	2	2	0	0	0	0	0	0	0	0	2	2	0	2	0	2	2	0	1	0	1.24526	2	1.24526	2	2	0	0	2	0	0	2	2
BS00039749_51	1A	45.9389		0		chr1A	20889641	1	4	4		2	0	0	0	2	0	2	2	0	0	0	0	0	0	0	0	2	2	0	2	0	2	2	0	0	0	1	2	1	2	2	0	0	2	0	0	2	2
BS00065419_51	1A	48.4488		0				1	4	4		0	0	0	2	0	2	2	2	2	2	2	2	2	2	2	2	2	2	2	2	2	2	2	0	1	0	0	2	0	0	0	0	0	0	0	0	0	0
BS00078982_51	1A	51.0947		0		chr1A	24247379	1	3	5		0	0	0	0	2	2	0	2	0	0	0	0	0	0	0	0	0	0	0	0	0	0	0	0	0	0	0.794505	0	1	0	1	0	0	2	0	0	2	2
Excalibur_c10689_254	1A	51.0947		0		chr1A	27363057	1	7	1	Bernstein	2	2	2	2	2	0	2	2	0	0	2	2	2	2	2	2	2	2	2	2	2	2	2	2	2	2	2	2	2	2	2	2	2	2	2	2	2	2
Excalibur_c11941_675	1A	51.2469	2.66148	2	0.152422	chr1A	23966822	1	2	6		0	0	0	0	2	0	0	2	0	0	0	0	0	0	0	0	0	0	0	0	0	0	0	0	0	0	1	0	1	0	1	0	0	2	0	0	2	2
BS00105601_51	1A	51.5092	2.13844	2	0.331855	chr1A	24321355	1	3	5		0	0	0	0	2	2	0	2	0	0	0	0	0	0	0	0	0	0	0	0	0	0	0	0	0	0	1	0	1	0	1	0	0	2	0	0	2	2
RAC875_c1825_188	1A	51.9432		0		chr1A	25541241	1	7	1	Bernstein	2	2	2	2	2	0	2	2	0	2	2	2	2	2	2	2	2	2	2	2	2	2	2	2	2	2	2	2	2	2	2	2	2	2	2	2	2	2
wsnp_Ex_c48087_53105842	1A	51.9432		0		chr1A	24943671	1	7	1	Bernstein	2	2	2	2	2	0	2	2	0	1	2	2	2	2	2	2	2	2	2	2	2	2	2	2	2	2	2	2	2	2	2	2	2	2	2	2	2	2
Excalibur_c7026_2635	1A	52.5488		0		chr1A	28620484	1	3	5		0	0	0	2	2	0	0	2	0	0	2	2	2	2	2	1	0	0	1	0	1	0	0	0	0	0	1	0	1	0	0.73123	0	0	2	0	0	2	2
wsnp_BF484606A_Ta_2_3	1A	52.5488		0		chr1A	27755795	2	3	5		0	0	0	2	2	0	0	2	0	0	2	2	2	2	2	1	0	0	1	0	1	0	0	0	0	0	1	0	1	0	1	0	0	2	0	0	2	2
RAC875_c14926_589	1A	52.5877		0		chr1A	28623740	1	7	1	Bernstein	2	2	2	2	2	0	2	2	0	0	2	2	2	2	2	2	2	2	2	2	2	2	2	2	2	2	2	2	2	2	2	2	2	2	2	2	2	2
Kukri_c22508_119	1A	53.6175		0		chr1A	28757899	1	7	1	Bernstein	2	2	2	2	2	0	2	2	0	0	2	2	2	2	2	2	2	2	2	2	2	2	2	2	2	2	2	2	2	2	2	2	2	2	2	2	2	2
GENE-0002_856	1A	55.1785		0		chr1A	32087534	1	7	1	Bernstein	2	2	2	2	2	0	2	2	0	0	2	2	2	2	2	2	2	2	2	2	2	2	2	2	2	2	2	2	2	2	2	2	2	2	2	2	2	2
BS00084022_51	1A	55.1785		0		chr1A	31781750	2	7	1	Bernstein	2	2	2	2	2	0	2	2	0	0	2	2	2	2	2	2	2	2	2	2	2	2	2	2	2	2	2	2	2	2	2	2	2	2	2	2	2	2
Kukri_c82555_88	1A	56.814		0		chr1A	33375691	1	7	1	Bernstein	2	2	2	2	2	0	2	2	0	0	2	2	2	2	2	2	2	2	2	2	2	2	2	2	2	2	2	2	2	2	2	2	2	2	2	2	2	2
Tdurum_contig13946_241	1A	56.814		0		chr1A	33372421	1	7	1	Bernstein	2	2	2	2	2	0	2	2	0	0	2	2	2	2	2	2	2	2	2	2	2	2	2	2	2	2	2	2	2	2	2	2	2	2	2	2	2	2
Tdurum_contig13946_329	1A	56.814		0		chr1A	33372509	1	7	1	Bernstein	2	2	2	2	2	0	2	2	0	0	2	2	2	2	2	2	2	2	2	2	2	2	2	2	2	2	2	2	2	2	2	2	2	2	2	2	2	2
Tdurum_contig77289_179	1A	56.814		0		chr1A	33373162	1	7	1	Bernstein	2	2	2	2	2	0	2	2	0	0	2	2	2	2	2	2	2	2	2	2	2	2	2	2	2	2	2	2	2	2	2	2	2	2	2	2	2	2
Kukri_c31964_56	1A	57.9313		0				1	7	1	Bernstein	2	2	2	2	2	0	2	2	0	0	2	2	2	2	2	2	2	2	2	2	2	2	2	2	2	2	2	2	2	2	2	2	2	2	2	2	2	2
Tdurum_contig8382_300	1A	57.9313		0		chr1A	29611921	1	7	1	Bernstein	2	2	2	2	2	0	2	2	0	0	2	2	2	2	2	2	2	2	2	2	2	2	2	2	2	2	2	2	2	2	2	2	2	2	2	2	2	2
TA003773-0807	1A	62.0443		0		chr1A	39407691	1	1	7	Julius	0	0	0	0	0	0	0	2	0	0	0	0	0	0	0	0	0	0	0	0	0	0	0	0	0	0	0	0	0	0	0	0	0	0	0	0	0	0
wsnp_CAP12_c2438_1180601	1A	62.0443		0		chr1A	39649660	1	1	7	Julius	0	0	0	0	0	0	0	2	0	0	0	0	0	0	0	0	0	0	0	0	0	0	0	0	0	0	0	0	0	0	0	0	0	0	0	0	0	0
IAAV5652	1A	62.3584		0		chr1A	41709431	1	6	2		2	2	2	2	2	0	0	2	0	0	2	2	2	2	2	1.50709	0	0	1	0	1	0	0	2	2	2	2	2	2	2	2	2	2	2	2	2	2	2
BS00067339_51	1A	65.435		0		chr1A	46236207	1	7	1	Bernstein	2	2	2	2	2	0	2	2	0	0	2	2	1	2	2	2	2	2	2	2	2	2	2	2	2	2	2	2	2	2	2	2	2	2	2	2	2	2
Excalibur_c12215_352	1A	65.435		0		chr1A	46239669	1	7	1	Bernstein	2	2	2	2	2	0	2	2	0	0	2	2	1	2	2	2	2	2	2	2	2	2	2	2	2	2	2	2	2	2	2	2	2	2	2	2	2	2
Excalibur_c77035_156	1A	65.435		0		chr1A	49252859	1	4	4		0	0	0	2	2	2	0	2	2	2	2	2	2	2	2	0.949608	0	0	0.949608	0	0	0	0	0	0.949608	0	0	2	2	0	0	2	2	2	0	2	2	2
IACX5982	1A	65.435		0		chr1A	49153543	1	6	2		2	2	2	0	2	0	2	2	0	0	0	0	0	0	0	1	2	2	1	2	2	2	2	2	2	2	2	2	2	2	2	2	2	2	2	2	2	2
Kukri_rep_c107771_588	1A	65.435		0		chr1A	48725975	1	7	1	Bernstein	2	2	2	2	2	0	2	2	0	0	2	2	1	2	2	2	2	2	2	2	2	2	2	2	2	2	2	2	2	2	2	2	2	2	2	2	2	2
RFL_Contig3232_1224	1A	65.435		0		chr1A	45797171	1	7	1	Bernstein	2	2	2	2	2	0	2	2	0	0	2	2	1	2	2	2	2	2	2	2	2	2	2	2	2	2	2	2	2	2	2	2	2	2	2	2	2	2
Ra_c27593_460	1A	65.435		0		chr1A	46238736	1	7	1	Bernstein	2	2	2	2	2	0	2	2	0	0	2	2	1	2	2	2	2	2	2	2	2	2	2	2	2	2	2	2	2	2	2	2	2	2	2	2	2	2
Tdurum_contig5008_556	1A	65.435		0		chr1A	47791249	1	7	1	Bernstein	2	2	2	2	2	0	2	2	0	0	2	2	1	2	2	2	2	2	2	2	2	2	2	2	2	2	2	2	2	2	2	2	2	2	2	2	2	2
Tdurum_contig5008_635	1A	65.435		0		chr1A	47791170	1	7	1	Bernstein	2	2	2	2	2	0	2	2	0	0	2	2	1	2	2	2	2	2	2	2	2	2	2	2	2	2	2	2	2	2	2	2	2	2	2	2	2	2
Tdurum_contig9199_714	1A	65.435		0		chr1A	45796984	2	7	1	Bernstein	2	2	2	2	2	0	2	2	0	0	2	2	1	2	2	2	2	2	2	2	2	2	2	2	2	2	2	2	2	2	2	2	2	2	2	2	2	2
BS00065146_51	1A	70.1018		0		chr1A	382738759	1	5	3		2	0	0	2	2	2	0	2	2	2	2	2	2	2	2	2	2	2	2	2	2	2	2	0	0	0	0	0	2	0	0	2	0	1	0	0	2	2
BS00087437_51	1A	70.1018		0		chr1A	113860349	1	3	5		0	0	0	2	2	0	0	2	0	0	2	2	0.752464	2	2	0	0	0	0	0	0	0	0	0	0.752464	0	0	0.752464	2	0	0	2	2	1	0	2	2	2
CAP11_c6014_160	1A	70.1018		0		chr1A	365508750	1	7	1	Patras	0	2	2	2	2	2	2	2	2	2	2	2	2	2	2	2	2	2	2	2	2	2	2	2	2	2	2	2	2	2	2	2	2	2	2	2	2	2
GENE-0431_601	1A	70.1018		0				1	1	7	Julius	0	0	0	0	0	0	0	2	0	0	0	0	0	0	0	0	0	0	0	0	0	0	0	0	0	0	0	0	0	0	0	0	0	0	0	0	0	0
GENE-0446_243	1A	70.1018		0		chr1A	387523546	1	5	3		2	0	0	2	2	2	0	2	2	2	2	2	2	2	2	2	2	2	2	2	2	2	2	0	0	0	0	0	2	0	0	2	0	1	0	0	2	2
IACX6344	1A	70.1018		0		chr1A	92567936	1	4	4		0	0	0	2	2	2	0	2	2	2	2	2	2	2	2	0	0	0	0	0	0	0	0	0	1	0	0	1	2	0	0	2	2	1	0	2	2	2
RAC875_c11899_366	1A	70.1018		0		chr1A	58704729	1	4	4		0	0	0	2	2	2	0	2	2	2	2	2	2	2	2	1	0	0	1	0	1	0	0	0	1	0	0	0.982495	2	0	0	2	2	1	0	2	2	2
RAC875_c12808_182	1A	70.1018		0		chr1A	382233075	1	5	3		2	0	0	2	2	2	0	2	2	2	2	2	2	2	2	2	2	2	2	2	2	2	2	0	0	0	0	0	2	0	0	2	0	1	0	0	2	2
RAC875_c5544_4156	1A	70.1018		0		chr1A	49287733	1	6	2		2	2	2	0	2	0	2	2	0	0	0	0	0	0	0	1	2	2	1	2	1	2	2	2	2	2	2	2	2	2	2	2	2	2	2	2	2	2
TA001772-0625	1A	70.1018		0		chr1A	374216791	1	5	3		2	0	0	2	2	2	0	2	2	2	2	2	2	2	2	2	2	2	2	2	2	2	2	0	0	0	0	0	2	0	0	2	0	1	0	0	2	2
TA013367-0455	1A	70.1018		0		chr1A	364634493	1	7	1	Patras	0	2	2	2	2	2	2	2	2	2	2	2	2	2	2	2	2	2	2	2	2	2	2	2	2	2	2	2	2	2	2	2	2	2	2	2	2	2
wsnp_Ex_c6817_11762714	1A	70.1018		0		chr1A	382745231	1	5	3		2	0	0	2	2	2	0	2	2	2	2	2	2	2	2	2	2	2	2	2	2	2	2	0	0	0	0	0	2	0	0	2	0	1	0	0	2	2
wsnp_Ex_rep_c103087_88124573	1A	70.1018	2.51117	10	1.09724	chr1A	369697871	1	4	4		0	0	0	2	2	2	0	2	2	2	2	2	2	2	2	2	2	2	2	2	2	2	2	0	0	0	0	0	2	0	0	2	0	1	0	0	2	2
wsnp_Ex_rep_c69738_68695568	1A	70.1018		0		chr1A	376137553	1	5	3		2	0	0	2	2	2	0	2	2	2	2	2	2	2	2	2	2	2	2	2	2	2	2	0	0	0	0	0	2	0	0	2	0	1	0	0	2	2
BS00074517_51	1A	70.1018		0		chr1A	74443548	2	6	2		2	2	2	0	0	2	2	2	2	2	0	0	1.43402	0	0	2	2	2	2	2	2	2	2	2	1	2	2	1	0	2	2	0	0	1	2	0	0	0
GENE-0431_573	1A	70.1018		0				2	1	7	Julius	0	0	0	0	0	0	0	2	0	0	0	0	0	0	0	0	0	0	0	0	0	0	0	0	0	0	0	0	0	0	0	0	0	0	0	0	0	0
Kukri_rep_c101022_1595	1A	70.1018		0		chr1A	121740753	2	6	2		2	2	2	0	0	2	2	2	2	2	0	0	1.42888	0	0	2	2	2	2	2	2	2	2	2	2	2	2	1	0	2	2	0	0	1	2	0	0	0
RAC875_c19509_174	1A	70.1018	3.37938	2	0.405071	chr1A	212022218	2	1	7	Julius	0	0	0	0	0	0	0	2	0	0	0	0	0	0	0	0	0	0	0	0	0	0	0	0	0	0	0	0	0	0	0	0	0	0	0	0	0	0
BS00066852_51	1A	70.5228	-3.68104	1	1.3716	chr1A	94120880	1	4	4		0	0	0	2	2	2	0	2	2	2	2	2	0.96276	2	2	0	0	0	0	0	0	0	0	0	1	0	0	1	2	0	0	2	2	1	0	2	2	2
BobWhite_c46349_402	1A	70.6167		0		chr1A	354938466	1	5	3		2	0	0	2	2	2	0	2	2	2	2	2	2	2	2	2	2	2	2	2	2	2	2	0	1	0	0	1	2	0	0	2	2	1	0	2	2	2
BobWhite_c478_1386	1A	70.6167		0				1	5	3		2	0	0	2	2	2	0	2	2	2	2	2	2	2	2	2	2	2	2	2	2	2	2	0	2	0	0	2	2	0	0	2	2	2	0	2	2	2
BS00031200_51	1A	70.7851		0		chr1A	301782334	1	5	3		2	0	0	2	2	2	0	2	2	2	2	2	2	2	2	2	2	2	2	2	2	2	2	0	1.24447	0	0	1	2	0	0	2	2	1.24447	0	2	2	2
BS00064679_51	1A	70.7851		0		chr1A	311806352	1	5	3		2	0	0	2	2	2	0	2	2	2	2	2	2	2	2	2	2	2	2	2	2	2	2	0	1	0	0	1	2	0	0	2	2	1	0	2	2	2
BS00086680_51	1A	70.7851		0		chr1A	281657026	1	5	3		2	0	0	2	2	2	0	2	2	2	2	2	2	2	2	0	0	0	0	0	0	0	0	0	0	0	0	1.19778	2	0	0	2	2	0	0	2	2	2
CAP7_c3885_73	1A	70.7851		0		chr1A	305327669	1	5	3		2	0	0	2	2	2	0	2	2	2	2	2	2	2	2	2	2	2	2	2	2	2	2	0	1	0	0	1	2	0	0	2	2	1	0	2	2	2
Excalibur_c37474_179	1A	70.7851		0		chr1A	306983490	1	5	3		2	0	0	2	2	2	0	2	2	2	2	2	2	2	2	2	2	2	2	2	2	2	2	0	0	0	0	1	2	0	0	2	2	1	0	2	2	2
Excalibur_c37474_242	1A	70.7851		0				1	5	3		2	0	0	2	2	2	0	2	2	2	2	2	2	2	2	2	2	2	2	2	2	2	2	0	0	0	0	1	2	0	0	2	2	1.23407	0	2	2	2
IAAV3552	1A	70.7851		0		chr1A	304037345	1	5	3		2	0	0	2	2	2	0	2	2	2	2	2	2	2	2	2	2	2	2	2	2	2	2	0	1	0	0	1	2	0	0	2	2	1	0	2	2	2
IAAV4916	1A	70.7851		0		chr1A	301776516	1	5	3		2	0	0	2	2	2	0	2	2	2	2	2	2	2	2	2	2	2	2	2	2	2	2	0	1.241	0	0	1	2	0	0	2	2	1	0	2	2	2
IACX10924	1A	70.7851		0		chr1A	302628835	1	5	3		2	0	0	2	2	2	0	2	2	2	2	2	2	2	2	2	2	2	2	2	2	2	2	0	1.24834	0	0	1	2	0	0	2	2	1	0	2	2	2
IACX8300	1A	70.7851		0		chr1A	309401684	1	5	3		2	0	0	2	2	2	0	2	2	2	2	2	2	2	2	2	2	2	2	2	2	2	2	0	1	0	0	1	2	0	0	2	2	1	0	2	2	2
Kukri_c27717_316	1A	70.7851		0		chr1A	301630974	1	5	3		2	0	0	2	2	2	0	2	2	2	2	2	2	2	2	2	2	2	2	2	2	2	2	0	1	0	0	1	2	0	0	2	2	1	0	2	2	2
RFL_Contig5450_993	1A	70.7851		0		chr1A	307706522	1	5	3		2	0	0	2	2	2	0	2	2	2	2	2	2	2	2	2	2	2	2	2	2	2	2	0	1.24374	0	0	1	2	0	0	2	2	1	0	2	2	2
Ra_c2322_174	1A	70.7851		0		chr1A	301857714	1	5	3		2	0	0	2	2	2	0	2	2	2	2	2	2	2	2	2	2	2	2	2	2	2	2	0	1	0	0	1	2	0	0	2	2	1	0	2	2	2
TA001042-0912	1A	70.7851		0		chr1A	301197458	1	5	3		2	0	0	2	2	2	0	2	2	2	2	2	2	2	2	2	2	2	2	2	2	2	2	0	1.24157	0	0	1	2	0	0	2	2	1	0	2	2	2
wsnp_Ex_c1427_2736441	1A	70.7851		0		chr1A	337008044	1	6	2		0	2	2	2	2	0	2	2	0	0	2	2	1	2	2	2	2	2	2	2	2	2	2	2	2	2	2	2	2	2	2	2	2	2	2	2	2	2
wsnp_Ku_c30921_40705731	1A	70.7851		0		chr1A	303853997	1	5	3		2	0	0	2	2	2	0	2	2	2	2	2	2	2	2	2	2	2	2	2	2	2	2	0	0	0	0	1	2	0	0	2	2	1	0	2	2	2
wsnp_Ku_rep_c71909_71634013	1A	70.7851		0		chr1A	308813558	1	5	3		2	0	0	2	2	2	0	2	2	2	2	2	2	2	2	2	2	2	2	2	2	2	2	0	1	0	0	1	2	0	0	2	2	1	0	2	2	2
wsnp_Ra_c41581_48764320	1A	70.7851		0		chr1A	304997922	1	5	3		2	0	0	2	2	2	0	2	2	2	2	2	2	2	2	2	2	2	2	2	2	2	2	0	1	0	0	1	2	0	0	2	2	1	0	2	2	2
BS00072686_51	1A	70.7851		0		chr1A	313161496	2	5	3		2	0	0	2	2	2	0	2	2	2	2	2	2	2	2	2	2	2	2	2	2	2	2	0	1	0	0	1	2	0	0	2	2	1	0	2	2	2
GENE-0572_334	1A	70.7851		0		chr1A	313740706	2	5	3		2	0	0	2	2	2	0	2	2	2	2	2	2	2	2	2	2	2	2	2	2	2	2	0	1	0	0	1	2	0	0	2	2	1	0	2	2	2
wsnp_BE585780A_Ta_2_1	1A	70.7851		0		chr1A	319083067	2	5	3		2	0	0	2	2	2	0	2	2	2	2	2	2	2	2	2	2	2	2	2	2	2	2	0	1	0	0	1	2	0	0	2	2	1	0	2	2	2
Ra_c69908_1877	1A	70.8434		0		chr1A	213907761	1	6	2		0	2	2	2	2	0	2	2	0	0	2	2	1	2	2	2	2	2	2	2	2	2	2	2	2	2	2	2	2	2	2	2	2	2	2	2	2	2
wsnp_Ex_c10595_17291999	1A	70.8434		0		chr1A	203324263	1	6	2		0	2	2	2	2	0	2	2	0	0	2	2	1.5505	2	2	2	2	2	2	2	2	2	2	2	2	2	2	2	2	2	2	2	2	2	2	2	2	2
wsnp_Ra_c20126_29372577	1A	70.8434		0		chr1A	114062311	1	6	2		0	2	2	2	2	0	2	2	0	0	2	2	1	2	2	2	2	2	2	2	2	2	2	2	2	2	2	2	2	2	2	2	2	2	2	2	2	2
BS00068358_51	1A	71.096		0		chr1A	381096987	1	5	3		2	0	0	2	2	2	0	2	2	2	2	2	2	2	2	2	2	2	2	2	2	2	2	0	0	0	0	0	2	0	0	2	0	1	0	0	2	2
BS00094681_51	1A	71.096		0		chr1A	374689384	1	5	3		2	0	0	2	2	2	0	2	2	2	2	2	2	2	2	2	2	2	2	2	2	2	2	0	0	0	0	0	2	0	0	2	0	1	0	0	2	2
BobWhite_c1488_504	1A	71.096		0		chr1A	362863091	1	7	1	Patras	0	2	2	2	2	2	2	2	2	2	2	2	2	2	2	2	2	2	2	2	2	2	2	2	2	2	2	2	2	2	2	2	2	2	2	2	2	2
GENE-0053_224	1A	71.096	2.68732	7	1.81421	chr1A	370093298	1	4	4		0	0	0	2	2	2	0	2	2	2	2	2	2	2	2	2	2	2	2	2	2	2	2	0	0	0	0	0	2	0	0	2	0	1	0	0	2	2
IACX293	1A	71.096		0		chr1A	375468835	1	5	3		2	0	0	2	2	2	0	2	2	2	2	2	2	2	2	2	2	2	2	2	2	2	2	0	0	0	0	0	2	0	0	2	0	1	0	0	2	2
Kukri_c12165_1148	1A	71.096		0		chr1A	372640030	1	5	3		2	0	0	2	2	2	0	2	2	2	2	2	2	2	2	2	2	2	2	2	2	2	2	0	0	0	0	0	2	0	0	2	0	1.1808	0	0	2	2
Kukri_rep_c101316_375	1A	71.096		0		chr1A	364227709	1	7	1	Patras	0	2	2	2	2	2	2	2	2	2	2	2	2	2	2	2	2	2	2	2	2	2	2	2	2	2	2	2	2	2	2	2	2	2	2	2	2	2
Kukri_rep_c115954_137	1A	71.096		0		chr1A	376146643	1	5	3		2	0	0	2	2	2	0	2	2	2	2	2	2	2	2	2	2	2	2	2	2	2	2	0	0	0	0	0	2	0	0	2	0	1	0	0	2	2
Tdurum_contig55009_1153	1A	71.096		0		chr1A	370105457	1	5	3		2	0	0	2	2	2	0	2	2	2	2	2	2	2	2	2	2	2	2	2	2	2	2	0	0	0	0	0	2	0	0	2	0	1	0	0	2	2
wsnp_BE403956A_Ta_2_3	1A	71.096		0		chr1A	375468477	1	5	3		2	0	0	2	2	2	0	2	2	2	2	2	2	2	2	2	2	2	2	2	2	2	2	0	0	0	0	0	2	0	0	2	0	1	0	0	2	2
wsnp_Ex_c10100_16600633	1A	71.096		0		chr1A	377429102	1	5	3		2	0	0	2	2	2	0	2	2	2	2	2	2	2	2	2	2	2	2	2	2	2	2	0	0	0	0	0	2	0	0	2	0	1	0	0	2	2
wsnp_Ex_c25628_34888439	1A	71.096		0		chr1A	380973461	1	5	3		2	0	0	2	2	2	0	2	2	2	2	2	2	2	2	2	2	2	2	2	2	2	2	0	0	0	0	0	2	0	0	2	0	1	0	0	2	2
wsnp_Ex_c35563_43690084	1A	71.096		0		chr1A	377427939	1	5	3		2	0	0	2	2	2	0	2	2	2	2	2	2	2	2	2	2	2	2	2	2	2	2	0	0	0	0	0	2	0	0	2	0	1	0	0	2	2
wsnp_Ex_c4605_8241260	1A	71.096		0		chr1A	370105457	1	5	3		2	0	0	2	2	2	0	2	2	2	2	2	2	2	2	2	2	2	2	2	2	2	2	0	0	0	0	0	2	0	0	2	0	1	0	0	2	2
wsnp_Ex_c572_1138503	1A	71.096		0		chr1A	462435213	1	4	4		2	0	0	2	2	0	0	2	0	0	0	0	0	0	0	2	2	2	2	2	2	2	2	0	0	0	0	0	2	2	0	2	0	1	0	0	2	2
wsnp_Ex_c6817_11761300	1A	71.096		0		chr1A	382740252	1	5	3		2	0	0	2	2	2	0	2	2	2	2	2	2	2	2	2	2	2	2	2	2	2	2	0	0	0	0	0	2	0	0	2	0	1.18661	0	0	2	2
wsnp_Ex_rep_c103087_88123733	1A	71.096	2.30426	1	0.00145701	chr1A	369697031	1	4	4		0	0	0	2	2	2	0	2	2	2	2	2	2	2	2	2	2	2	2	2	2	2	2	0	0	0	0	0	2	0	0	2	0	1	0	0	2	2
wsnp_Ku_c37925_46679146	1A	71.096		0		chr1A	382233797	1	5	3		2	0	0	2	2	2	0	2	2	2	2	2	2	2	2	2	2	2	2	2	2	2	2	0	0	0	0	0	2	0	0	2	0	1	0	0	2	2
IAAV7203	1A	71.4782		0		chr1A	462435377	1	4	4		2	0	0	2	2	0	0	2	0	0	0	0	0	0	0	2	2	2	2	2	2	2	2	0	0	0	0	0	2	2	0	2	0	1	0	0	2	2
Kukri_c47825_138	1A	71.4782		0		chr1A	363695814	1	7	1	Patras	0	2	2	2	2	2	2	2	2	2	2	2	2	2	2	2	2	2	2	2	2	2	2	2	2	2	2	2	2	2	2	2	2	2	2	2	2	2
Kukri_c67601_267	1A	71.4782	2.52519	26	1.86607	chr1A	370095268	1	4	4		0	0	0	2	2	2	0	2	2	2	2	2	2	2	2	2	2	2	2	2	2	2	2	0	0	0	0	0	2	0	0	2	0	1	0	0	2	2
Ra_c2895_591	1A	71.4782		0		chr1A	462435782	1	4	4		2	0	0	2	2	0	0	2	0	0	0	0	0	0	0	2	2	2	2	2	2	2	2	0	0	0	0	0	2	2	0	2	0	1	0	0	2	2
wsnp_Ex_c4605_8240189	1A	71.4782		0		chr1A	370106573	1	5	3		2	0	0	2	2	2	0	2	2	2	2	2	2	2	2	2	2	2	2	2	2	2	2	0	0	0	0	0	2	0	0	2	0	1	0	0	2	2
wsnp_Ex_c572_1138339	1A	71.4782		0		chr1A	462435377	1	4	4		2	0	0	2	2	0	0	2	0	0	0	0	0	0	0	2	2	2	2	2	2	2	2	0	0	0	0	0	2	2	0	2	0	1	0	0	2	2
wsnp_Ex_c572_1138770	1A	71.4782		0		chr1A	462434946	1	4	4		2	0	0	2	2	0	0	2	0	0	0	0	1	0	0	2	2	2	2	2	2	2	2	0	0	0	0	0	2	2	0	2	0	1	0	0	2	2
wsnp_Ex_rep_c101414_86781128	1A	71.4782		0		chr1A	370107275	1	5	3		2	0	0	2	2	2	0	2	2	2	2	2	2	2	2	2	2	2	2	2	2	2	2	0	0	0	0	0	2	0	0	2	0	1	0	0	2	2
wsnp_Ku_c4018_7333828	1A	71.4782		0		chr1A	462434780	1	4	4		2	0	0	2	2	0	0	2	0	0	0	0	0	0	0	2	2	2	2	2	2	2	2	0	0	0	0	0	2	2	0	2	0	1	0	0	2	2
BS00002216_51	1A	74.7847		0		chr1A	482335916	1	2	6		0	0	0	0	0	0	2	2	0	0	0	0	0	0	0	0.508233	0	2	1	0	0.508233	0	2	0	0	0	0	0	0	0	0	0	0	0	0	0	0	0
BobWhite_rep_c49207_243	1A	74.7847		0		chr1A	473011665	1	2	6		0	0	0	0	0	0	2	2	0	0	0	0	0	0	0	1	0	2	1	0	2	0	2	0	0	0	0	0	0	0	0	0	0	0	0	0	0	0
IAAV2072	1A	74.7847		0		chr1A	482279006	1	2	6		0	0	0	0	0	0	2	2	0	0	0	0	0	0	0	2	0	2	1	0	2	0	2	0	0	0	0	0	0	0	0	0	0	0	0	0	0	0
IACX18883	1A	74.7847		0		chr1A	464793006	1	6	2		0	2	2	2	2	2	0	2	2	2	2	2	2	2	2	2	2	2	2	2	2	2	2	2	2	2	2	2	2	2	2	2	2	2	2	2	2	2
Ra_c11023_679	1A	74.7847		0		chr1A	362864281	1	7	1	Patras	0	2	2	2	2	2	2	2	2	2	2	2	2	2	2	2	2	2	2	2	2	2	2	2	2	2	2	2	2	2	2	2	2	2	2	2	2	2
BobWhite_c38865_319	1A	74.7847		0		chr1A	465283022	2	6	2		0	2	2	2	2	2	0	2	2	2	2	2	2	2	2	2	2	2	2	2	2	2	2	2	2	2	2	2	2	2	2	2	2	2	2	2	2	2
IACX742	1A	74.7847		0		chr1A	483033755	2	2	6		0	0	0	0	0	0	2	2	0	0	0	0	0	0	0	1	0	2	1	0	1	0	2	0	0	0	0	0	0	0	0	0	0	0	0	0	0	0
Kukri_c60564_136	1A	74.7847		0		chr1A	482245872	2	2	6		0	0	0	0	0	0	2	2	0	0	0	0	0	0	0	1	0	2	1	0	1	0	2	0	0	0	0	0	0	0	0	0	0	0	0	0	0	0
Kukri_c88698_296	1A	74.7847		0		chr1A	464837153	2	6	2		0	2	2	2	2	2	0	2	2	2	2	2	2	2	2	2	2	2	2	2	2	2	2	2	2	2	2	2	2	2	2	2	2	2	2	2	2	2
RAC875_c86680_391	1A	74.7847		0		chr1A	464810348	2	6	2		0	2	2	2	2	2	0	2	2	2	2	2	2	2	2	2	2	2	2	2	2	2	2	2	2	2	2	2	2	2	2	2	2	2	2	2	2	2
Excalibur_c59894_97	1A	75.2219		0		chr1A	463813646	1	6	2		0	2	2	2	2	2	0	2	2	2	2	2	2	2	2	2	2	2	2	2	2	2	2	2	2	2	2	2	2	2	2	2	2	2	2	2	2	2
Ex_c8514_1342	1A	76.1417		0		chr1A	471700414	1	2	6		0	0	0	0	0	0	2	2	0	0	0	0	0	0	0	1	0	2	1	0	2	0	2	0	0	0	0	0	0	0	0	0	0	0	0	0	0	0
IACX3496	1A	76.1417		0		chr1A	471488518	1	2	6		0	0	0	0	0	0	2	2	0	0	0	0	0	0	0	1	0	2	1	0	0.526894	0	2	0	0	0	0	0	0	0	0	0	0	0	0	0	0	0
RAC875_c41275_131	1A	76.1417		0		chr1A	474192443	1	2	6		0	0	0	0	0	0	2	2	0	0	0	0	0	0	0	1	0	2	1	0	1	0	2	0	0	0	0	0	0	0	0	0	0	0	0	0	0	0
Ra_c58315_265	1A	76.1417		0		chr1A	473637156	1	2	6		0	0	0	0	0	0	2	2	0	0	0	0	0	0	0	1	0	2	1	0	1	0	2	0	0	0	0	0	0	0	0	0	0	0	0	0	0	0
wsnp_Ex_c25734_34995416	1A	76.1417		0		chr1A	472169030	1	2	6		0	0	0	0	0	0	2	2	0	0	0	0	0	0	0	1	0	2	1	0	2	0	2	0	0	0	0	0	0	0	0	0	0	0	0	0	0	0
wsnp_Ex_c56097_58351893	1A	76.1417		0		chr1A	473633353	1	2	6		0	0	0	0	0	0	2	2	0	0	0	0	0	0	0	0.516129	0	2	1	0	0.516129	0	2	0	0	0	0	0	0	0	0	0	0	0	0	0	0	0
wsnp_Ku_c557_1166684	1A	76.1417		0		chr1A	472168043	1	2	6		0	0	0	0	0	0	2	2	0	0	0	0	0	0	0	1	0	2	1	0	1	0	2	0	0	0	0	0	0	0	0	0	0	0	0	0	0	0
GENE-0112_64	1A	76.838	2.35863	5	0.688688	chr1A	474700618	1	4	4		0	0	0	2	2	0	2	2	0	0	0	0	0	0	0	2	2	2	2	2	2	2	2	0	0	0	0	0	2	2	0	2	0	1	0	0	2	2
Kukri_c3582_87	1A	76.838		0		chr1A	474642192	1	4	4		0	0	0	2	2	0	2	2	0	0	0	0	0	0	0	2	2	2	2	2	2	2	2	0	0	0	0	0	2	2	0	2	0	1	0	0	2	2
BS00016654_51	1A	76.838		0		chr1A	463288436	2	5	3		2	0	0	2	2	0	2	2	0	0	0	0	0	0	0	2	2	2	2	2	2	2	2	0	0	0	0	0	2	2	0	2	0	1	0	0	2	2
BS00022698_51	1A	77.7836		0		chr1A	482329681	1	7	1	Patras	0	2	2	2	2	2	2	2	2	2	2	2	2	2	2	2	2	2	2	2	2	2	2	2	2	2	2	2	2	2	2	2	2	2	2	2	2	2
BS00023126_51	1A	77.7836		0		chr1A	480604446	1	7	1	Patras	0	2	2	2	2	2	2	2	2	2	2	2	2	2	2	2	2	2	2	2	2	2	2	2	2	2	2	2	2	2	2	2	2	2	2	2	2	2
BS00067421_51	1A	77.7836		0		chr1A	480755649	1	7	1	Patras	0	2	2	2	2	2	2	2	2	2	2	2	2	2	2	2	2	2	2	2	2	2	2	2	2	2	2	2	2	2	2	2	2	2	2	2	2	2
BS00087600_51	1A	77.7836		0		chr1A	481654987	1	7	1	Patras	0	2	2	2	2	2	2	2	2	2	2	2	2	2	2	2	2	2	2	2	2	2	2	2	2	2	2	2	2	2	2	2	2	2	2	2	2	2
Excalibur_c7033_159	1A	77.7836		0		chr1A	481652509	1	7	1	Patras	0	2	2	2	2	2	2	2	2	2	2	2	2	2	2	2	2	2	2	2	2	2	2	2	2	2	2	2	2	2	2	2	2	2	2	2	2	2
IACX4378	1A	77.7836		0		chr1A	482335926	1	3	5		2	0	0	0	0	0	2	2	0	0	0	0	0	0	0	1	0	2	0.717582	0	1	0	2	0	0	0	0	0	0	0	0	0	0	0	0	0	0	0
RAC875_c94534_75	1A	77.7836		0		chr1A	482771048	1	7	1	Patras	0	2	2	2	2	2	2	2	2	2	2	2	2	2	2	2	2	2	2	2	2	2	2	2	2	2	2	2	2	2	2	2	2	2	2	2	2	2
RFL_Contig3203_1971	1A	77.7836		0		chr1A	482966563	1	3	5		2	0	0	0	0	0	2	2	0	0	0	0	0	0	0	1	0	2	1	0	1	0	2	0	0	0	0	0	0	0	0	0	0	0	0	0	0	0
wsnp_Ex_c5216_9235964	1A	77.7836		0		chr1A	481692078	1	2	6		0	0	0	0	0	0	2	2	0	0	0	0	0	0	0	1	0	2	1	0	1	0	2	0	0	0	0	0	0	0	0	0	0	0	0	0	0	0
wsnp_JD_c13903_13781269	1A	77.7836		0		chr1A	480831236	1	7	1	Patras	0	2	2	2	2	2	2	2	2	2	2	2	2	2	2	2	2	2	2	2	2	2	2	2	2	2	2	2	2	2	2	2	2	2	2	2	2	2
wsnp_Ra_c12148_19539667	1A	78.2047		0		chr1A	484335968	1	3	5		2	0	0	0	0	0	2	2	0	0	0	0	0	0	0	1	0	2	1	0	1	0	2	0	0	0	0	0	0	0	0	0	0	0	0	0	0	0
BS00021714_51	1A	78.3342		0		chr1A	490087895	1	5	3		0	2	2	0	0	2	2	2	2	2	2	2	2	2	2	2	0	2	1	0	2	0	2	2	2	2	2	2	0	0	2	0	2	1	2	2	0	0
BobWhite_rep_c63278_349	1A	78.3342		0		chr1A	486052322	1	3	5		2	0	0	0	0	0	2	2	0	0	0	0	0	0	0	1	0	2	0.719565	0	1	0	2	0	0	0	0	0	0	0	0	0	0	0	0	0	0	0
Excalibur_c49421_443	1A	78.3342		0		chr1A	487012030	1	3	5		2	0	0	0	0	0	2	2	0	0	0	0	0	0	0	1	0	2	1	0	1	0	2	0	0	0	0	0	0	0	0	0	0	0	0	0	0	0
GENE-0410_71	1A	78.3342		0		chr1A	493210518	1	5	3		0	2	2	0	0	2	2	2	2	2	2	2	2	2	2	1.19978	0	2	0	0	1.19978	0	2	2	2	2	2	2	0	0	2	0	2	1.19978	2	2	0	0
IACX11338	1A	78.3342		0		chr1A	492807667	1	5	3		0	2	2	0	0	2	2	2	2	2	2	2	2	2	2	2	0	2	1	0	2	0	2	2	2	2	2	2	0	0	2	0	2	1	2	2	0	0
RAC875_c31276_1128	1A	78.3342		0		chr1A	484335332	1	3	5		2	0	0	0	0	0	2	2	0	0	0	0	0	0	0	1	0	2	0.72549	0	1	0	2	0	0	0	0	0	0	0	0	0	0	0	0	0	0	0
wsnp_Ex_c5192_9203682	1A	78.3342		0		chr1A	485002382	1	3	5		2	0	0	0	0	0	2	2	0	0	0	0	0	0	0	1	0	2	1	0	1	0	2	0	0	0	0	0	0	0	0	0	0	0	0	0	0	0
wsnp_Ra_c37745_45806931	1A	78.3342		0		chr1A	485343139	1	3	5		2	0	0	0	0	0	2	2	0	0	0	0	0	0	0	1	0	2	1	0	1	0	2	0	0	0	0	0	0	0	0	0	0	0	0	0	0	0
RAC875_c54380_249	1A	78.3342		0				2	3	5		2	0	0	0	0	0	2	2	0	0	0	0	0	0	0	2	0	2	0	0	2	0	2	0	0	0	0	0	0	0	0	0	0	0	0	0	0	0
IAAV5406	1A	78.3633		0		chr1A	487311547	1	3	5		2	0	0	0	0	0	2	2	0	0	0	0	0	0	0	1	0	2	1	0	1	0	2	0	0	0	0	0	0	0	0	0	0	0	0	0	0	0
Kukri_c52952_315	1A	78.3633		0		chr1A	487017792	1	3	5		2	0	0	0	0	0	2	2	0	0	0	0	0	0	0	1	0	2	1	0	1	0	2	0	0	0	0	0	0	0	0	0	0	0	0	0	0	0
wsnp_Ex_rep_c66628_64934660	1A	78.3633		0		chr1A	485357401	1	3	5		2	0	0	0	0	0	2	2	0	0	0	0	0	0	0	1	0	2	1	0	1	0	2	0	0	0	0	0	0	0	0	0	0	0	0	0	0	0
wsnp_Ra_c16080_24638622	1A	78.3633		0		chr1A	487732346	1	7	1	Patras	0	2	2	2	2	2	2	2	2	2	2	2	2	2	2	2	2	2	2	2	2	2	2	2	2	2	2	2	2	2	2	2	2	2	2	2	2	2
BS00032112_51	1A	79.1892		0		chr1A	494446915	1	5	3		0	2	2	0	0	2	2	2	2	2	2	2	2	2	2	1	0	2	1.22162	0	1	0	2	2	2	2	2	2	0	0	2	0	2	1	2	2	0	0
RAC875_c23081_141	1A	79.1892		0		chr1A	491130184	1	5	3		0	2	2	0	0	2	2	2	2	2	2	2	2	2	2	1.23478	0	2	1	0	1	0	2	2	2	2	2	2	0	0	2	0	2	1	2	2	0	0
wsnp_Ex_c21193_30320134	1A	79.1892		0		chr1A	491149118	1	5	3		0	2	2	0	0	2	2	2	2	2	2	2	2	2	2	2	0	2	1	0	2	0	2	2	2	2	2	2	0	0	2	0	2	1	2	2	0	0
wsnp_Ex_c21336_30465618	1A	79.1892		0		chr1A	492123959	1	5	3		0	2	2	0	0	2	2	2	2	2	2	2	2	2	2	1	0	2	1.20611	0	1	0	2	2	2	2	2	2	0	0	2	0	2	1	2	2	0	0
GENE-0004_635	1A	79.458		0		chr1A	483923095	1	7	1	Patras	0	2	2	2	2	2	2	2	2	2	2	2	2	2	2	2	2	2	2	2	2	2	2	2	2	2	2	2	2	2	2	2	2	2	2	2	2	2
Kukri_c25215_124	1A	79.458		0		chr1A	492126488	1	5	3		0	2	2	0	0	2	2	2	2	2	2	2	2	2	2	2	0	2	1	0	2	0	2	2	2	2	2	2	0	0	2	0	2	2	2	2	0	0
BS00089894_51	1A	80.5429		0		chr1A	497522675	1	4	4		2	0	0	2	0	0	2	2	0	0	0	0	0	0	0	2	2	2	2	2	2	2	2	0	0	0	0	0	0	0	0	0	0	0	0	0	0	0
Ra_c105707_788	1A	80.5429		0		chr1A	497520566	1	4	4		2	0	0	2	0	0	2	2	0	0	0	0	0	0	0	2	2	2	2	2	2	2	2	0	0	0	0	0	0	0	0	0	0	0	0	0	0	0
IAAV5535	1A	80.7955		0		chr1A	496311634	1	6	2		2	2	2	0	0	2	2	2	2	2	2	2	2	2	2	0	0	2	1	0	1.45554	0	2	2	2	2	2	2	0	0	2	0	2	0	2	2	0	0
IACX3047	1A	80.7955		0		chr1A	496478833	1	6	2		2	2	2	0	0	2	2	2	2	2	2	2	1.44843	2	2	0	0	2	1	0	1	0	2	2	2	2	2	2	0	0	2	0	2	0	2	2	0	0
wsnp_Ex_rep_c109742_92411838	1A	81.5404		0		chr1A	498048808	1	7	1	Patras	0	2	2	2	2	2	2	2	2	2	2	2	2	2	2	2	2	2	2	2	2	2	2	2	2	2	2	2	2	2	2	2	2	2	2	2	2	2
wsnp_Ra_c33025_41968284	1A	82.6674		0		chr1A	504244045	1	5	3		2	0	0	2	2	0	2	2	0	0	0	0	0	0	0	2	2	2	2	2	2	2	2	0	0	0	0	0	2	2	0	2	0	2	0	0	2	0
IACX5960	1A	82.907		0		chr1A	500563534	1	7	1	Patras	0	2	2	2	2	2	2	2	2	2	2	2	2	2	2	2	2	2	2	2	2	2	2	2	2	2	2	2	2	2	2	2	2	2	2	2	2	2
Kukri_c58155_786	1A	82.907		0		chr1A	504399900	1	6	2		0	2	2	2	0	2	2	2	2	2	2	2	2	2	2	2	2	2	2	2	2	2	2	2	0	2	2	0	0	0	2	0	2	0	2	2	0	2
wsnp_BE445113A_Ta_2_1	1A	82.907		0		chr1A	501031050	1	7	1	Patras	0	2	2	2	2	2	2	2	2	2	2	2	2	2	2	2	2	2	2	2	2	2	2	2	2	2	2	2	2	2	2	2	2	2	2	2	2	2
wsnp_BE445113A_Ta_2_2	1A	82.907		0		chr1A	501031123	1	7	1	Patras	0	2	2	2	2	2	2	2	2	2	2	2	2	2	2	2	2	2	2	2	2	2	2	2	2	2	2	2	2	2	2	2	2	2	2	2	2	2
wsnp_Ra_c11877_19161832	1A	82.907		0		chr1A	504245971	1	5	3		2	0	0	2	2	0	2	2	0	0	0	0	0	0	0	2	2	2	2	2	2	2	2	0	0	0	0	0	2	2	0	2	0	2	0	0	2	0
wsnp_Ra_c3270_6136601	1A	82.907		0		chr1A	500980907	1	7	1	Patras	0	2	2	2	2	2	2	2	2	2	2	2	2	2	2	2	2	2	2	2	2	2	2	2	2	2	2	2	2	2	2	2	2	2	2	2	2	2
wsnp_Ku_c15214_23756800	1A	83.5547		0		chr1A	503312413	1	3	5		0	0	0	2	0	0	2	2	0	0	0	0	0	0	0	2	2	2	2	2	2	2	2	0	0	0	0	0	0	0	0	0	0	0	0	0	0	0
BS00021728_51	1A	83.7037		0		chr1A	504246961	1	3	5		0	0	0	2	0	0	2	2	0	0	0	0	0.711957	0	0	2	2	2	2	2	2	2	2	0	0	0	0	0	0	0	0	0	0	0	0	0	0	0
BS00067742_51	1A	83.7037		0				1	3	5		0	0	0	2	0	0	2	2	0	0	0	0	0	0	0	2	2	2	2	2	2	2	2	0	0	0	0	0	0	0	0	0	0	0	0	0	0	0
RAC875_c29540_1109	1A	83.7037		0		chr1A	504242218	1	5	3		2	0	0	2	2	0	2	2	0	0	0	0	1.29857	0	0	2	2	2	2	2	2	2	2	0	0	0	0	0	2	2	0	2	0	2	0	0	2	0
RAC875_c29540_413	1A	84.0341		0		chr1A	504242909	1	5	3		2	0	0	2	2	0	2	2	0	0	0	0	0	0	0	2	2	2	2	2	2	2	2	0	0	0	0	0	2	2	0	2	0	2	0	0	2	0
wsnp_Ex_rep_c108951_91954190	1A	84.0341		0		chr1A	504244687	1	5	3		2	0	0	2	2	0	2	2	0	0	0	0	0	0	0	2	2	2	2	2	2	2	2	0	0	0	0	0	2	2	0	2	0	2	0	0	2	0
BS00077432_51	1A	84.3255		0		chr1A	511102083	1	6	2		0	2	2	2	0	2	2	2	2	2	2	2	2	2	2	2	2	2	2	2	2	2	2	2	0	2	2	0	0	0	2	0	2	0	2	2	2	2
Kukri_rep_c117029_125	1A	84.3255	3.69074	1	0.343316	chr1A	500988741	1	7	1	Patras	0	2	2	2	2	2	2	2	2	2	2	2	2	2	2	2	2	2	2	2	2	2	2	2	2	2	2	2	2	2	2	2	2	2	2	2	2	2
RAC875_c24047_284	1A	84.3255		0				1	5	3		2	0	0	2	2	0	2	2	0	0	0	0	0	0	0	2	2	2	2	2	2	2	2	0	0	0	0	0	2	2	0	2	0	2	0	0	2	0
RFL_Contig22_387	1A	84.3255		0		chr1A	503380635	1	3	5		0	0	0	2	0	0	2	2	0	0	0	0	0	0	0	2	2	2	2	2	2	2	2	0	0	0	0	0	0	0	0	0	0	0	0	0	0	0
wsnp_BM140362A_Ta_2_2	1A	84.3255		0		chr1A	507080040	1	5	3		2	0	0	2	2	0	2	2	0	0	0	0	0	0	0	2	2	2	2	2	2	2	2	0	2	0	0	2	2	2	0	2	0	2	0	0	2	0
BS00064638_51	1A	84.6299		0		chr1A	505524402	1	6	2		0	2	2	2	0	2	2	2	2	2	2	2	2	2	2	2	2	2	2	2	2	2	2	2	0	2	2	0	0	0	2	0	2	0	2	2	0	2
wsnp_CAP12_c1960_972031	1A	84.6299		0		chr1A	508527891	1	5	3		2	0	0	2	2	0	2	2	0	0	0	0	0	0	0	2	2	2	2	2	2	2	2	0	2	0	0	2	2	2	0	2	0	2	0	0	2	0
TG0045	1A	84.6299		0				2	5	3		2	0	0	2	2	0	2	2	0	0	0	0	0	0	0	2	2	2	2	2	2	2	2	0	2	0	0	2	2	2	0	2	0	2	0	0	2	0
Ku_c1313_1673	1A	86.1391		0		chr1A	513662375	1	4	4		0	0	0	2	2	0	2	2	2	2	0	2	1.03272	0	0	2	2	2	2	2	2	2	2	0	2	0	0	2	2	2	0	2	0	2	0	0	2	0
Kukri_c1313_1158	1A	86.1391		0		chr1A	513661860	1	4	4		0	0	0	2	2	0	2	2	2	2	0	2	1	0	0	2	2	2	2	2	2	2	2	0	2	0	0	2	2	2	0	2	0	2	0	0	2	0
RAC875_c32452_55	1A	86.1391		0		chr1A	514138809	1	7	1	Patras	0	2	2	2	2	2	2	2	2	2	2	2	2	2	2	2	2	2	2	2	2	2	2	2	2	2	2	2	2	2	2	2	2	2	2	2	2	2
wsnp_Ex_c32590_41222878	1A	86.1391		0		chr1A	512878259	1	3	5		0	0	0	2	0	0	2	2	2	2	0	2	1	0	0	2	2	2	2	2	2	2	2	0	0	0	0	0	0	0	0	0	0	0	0	0	2	0
Kukri_c54678_88	1A	86.6022		0		chr1A	513625907	1	3	5		0	0	0	2	0	0	2	2	2	2	0	2	1	0	0	2	2	2	2	2	2	2	2	0	0	0	0	0	0	0	0	0	0	0	0	0	2	0
Ku_c10813_1122	1A	87.4572		0		chr1A	513891718	1	4	4		0	0	0	2	2	0	2	2	2	2	0	2	1.03257	0	0	2	2	2	2	2	2	2	2	0	2	0	0	2	2	2	0	2	0	2	0	0	2	0
Ra_c64515_242	1A	87.4572		0		chr1A	513894012	1	4	4		0	0	0	2	2	0	2	2	2	2	0	2	1	0	0	2	2	2	2	2	2	2	2	0	2	0	0	2	2	2	0	2	0	2	0	0	2	0
wsnp_JD_c6544_7697578	1A	87.4572		0		chr1A	514138060	1	4	4		0	0	0	2	2	0	2	2	2	2	1.13436	2	2	1.13436	1.13436	2	2	2	2	2	2	2	2	0	2	0	0	2	2	2	0	2	0	2	0	0	2	1.13436
Jagger_c5280_407	1A	87.8588		0		chr1A	514138226	1	4	4		0	0	0	2	2	0	2	2	2	2	0	2	2	0	0	2	2	2	2	2	2	2	2	0	2	0	0	2	2	2	0	2	0	2	0	0	2	0
wsnp_Ex_c1997_3757721	1A	87.8588		0		chr1A	514135831	1	4	4		0	0	0	2	2	0	2	2	2	2	0	2	1	0	0	2	2	2	2	2	2	2	2	0	2	0	0	2	2	2	0	2	0	2	0	0	2	0
wsnp_Ku_c23012_32893918	1A	88.8401		0		chr1A	516373227	1	3	5		0	0	0	2	0	0	2	2	2	2	0	2	1	0	0	2	2	2	2	2	2	2	2	0	0	0	0	0	0	0	0	0	0	0	0	0	2	0
BobWhite_c11946_277	1A	88.8401		0		chr1A	516786329	2	3	5		0	0	0	2	0	0	2	2	2	2	0	2	1	0	0	2	2	2	2	2	2	2	2	0	0	0	0	0	0	0	0	0	0	0	0	0	2	0
TA002402-1350	1A	89.4716		0		chr1A	516565955	1	3	5		0	0	0	2	0	0	2	2	2	2	0	2	1	0	0	2	2	2	2	2	2	2	2	0	0	0	0	0	0	0	0	0	0	0	0	0	2	0
BS00022788_51	1A	89.4716		0		chr1A	516786308	2	3	5		0	0	0	2	0	0	2	2	2	2	0	2	1	0	0	2	2	2	2	2	2	2	2	0	0	0	0	0	0	0	0	0	0	0	0	0	2	0
wsnp_Ex_c9722_16062937	1A	91.7612		0		chr1A	519469969	1	3	5		0	0	0	2	0	0	2	2	2	2	0	2	0.709783	0	0	2	2	2	2	2	2	2	2	0	0	0	0	0	0	0	0	0	0	0	0	0	2	0
Kukri_c18017_1696	1A	93.6105		0		chr1A	520338560	1	3	5		0	0	0	2	0	0	2	2	2	2	0	2	1	0	0	2	2	2	2	2	2	2	2	0	0	0	0	0	0	0	0	0	0	0	0	0	2	0
BobWhite_c96_170	1A	96.3049		0		chr1A	531682521	1	6	2		2	0	0	2	2	2	2	2	2	2	2	2	2	2	2	2	2	2	2	2	2	2	2	0	2	0	0	2	2	2	0	2	2	2	0	2	2	0
wsnp_Ex_c5060_8985678	1A	96.3049		0		chr1A	531682522	1	6	2		2	0	0	2	2	2	2	2	2	2	2	2	2	2	2	2	2	2	2	2	2	2	2	0	2	0	0	2	2	2	0	2	2	2	0	2	2	0
BobWhite_c26122_129	1A	101.192		0		chr1A	533141060	1	3	5		2	0	0	0	0	0	2	2	2	2	2	2	2	2	2	1	0	0	2	0	0.687432	0	0	0	0	0	0	0	0	0	0	0	0	0	0	0	2	0
wsnp_Ku_c33917_43336069	1A	101.192		0		chr1A	532921523	1	3	5		2	0	0	0	0	0	2	2	2	2	2	2	2	2	2	1	0	0	2	0	2	0	0	0	0	0	0	0	0	0	0	0	0	0	0	0	2	0
Excalibur_c1066_303	1A	102.319		0		chr1A	534262801	1	5	3		2	2	2	0	0	0	2	2	2	2	2	2	2	2	2	1	0	0	2	0	2	0	0	2	0	2	2	0	0	0	2	0	2	0	2	1	2	2
BS00022261_51	1A	104.145		0		chr1A	536439290	1	5	3		2	2	2	0	0	0	2	2	2	2	2	2	2	2	2	1	0	0	2	0	1.3071	0	0	2	0	2	2	0	0	0	2	2	1	0	2	1	2	2
BS00109991_51	1A	104.145		0		chr1A	536439290	1	5	3		2	2	2	0	0	0	2	2	2	2	2	2	2	2	2	1	0	0	2	0	1	0	0	2	0	2	2	0	0	0	2	2	1	0	2	1	2	2
BS00110627_51	1A	104.145		0		chr1A	536439342	1	5	3		2	2	2	0	0	0	2	2	2	2	2	2	2	2	2	1.32166	0	0	2	0	2	0	0	2	0	2	2	0	0	0	2	2	2	0	2	1.32166	2	2
RAC875_c39401_502	1A	104.145		0		chr1A	536661123	1	7	1	Meister	2	0	2	2	2	2	2	2	2	2	2	2	2	2	2	2	2	2	2	2	2	2	2	2	2	2	2	2	2	2	2	2	2	2	2	2	2	1
RAC875_c6798_467	1A	104.145		0		chr1A	536431377	1	5	3		2	2	2	0	0	0	2	2	2	2	2	2	2	2	2	1.30225	0	0	2	0	1.30225	0	0	2	0	2	2	0	0	0	2	2	1	0	2	1	2	2
Excalibur_c45861_189	1A	104.145		0		chr1A	535078549	2	5	3		2	2	2	0	0	0	2	2	2	2	2	2	1.29715	2	2	1	0	0	2	0	1.29715	0	0	2	0	2	2	0	0	0	2	0	1	0	2	1	2	2
Excalibur_c47013_1503	1A	104.816	-2.6377	5	1.34534	chr1A	536963507	1	2	6		2	0	0	0	0	0	0	2	2	2	2	2	0.442266	2	2	1	0	0	2	0	1	0	0	0	0	0	0	0	0	0	0	0	0	0	0	0	0	0
IACX5994	1A	105.742	-2.87187	7	0.96946	chr1A	540051789	1	2	6		2	0	0	0	0	0	0	2	2	2	2	2	1	2	2	1	0	0	2	0	1	0	0	0	0	0	0	0	0	0	0	0	0	0	0	0	0	0
Kukri_c7119_392	1A	105.742	-2.50964	1	0.348699	chr1A	540051154	1	2	6		2	0	0	0	0	0	0	2	2	2	2	2	2	2	2	1	0	0	2	0	1	0	0	0	0	0	0	0	0	0	0	0	0	0	0	0	0	0
TA001600-1603	1A	105.742		0		chr1A	540146946	1	1	7	Julius	0	0	0	0	0	0	0	2	2	2	0	2	2	0	0	1	0	0	2	0	1	0	0	0	0	0	0	0	0	0	0	0	0	0	0	0	0	0
wsnp_Ex_c28900_37982485	1A	105.742		0		chr1A	542000033	1	3	5		2	0	0	2	0	0	0	2	2	2	2	2	2	2	2	1	0	2	2	0	1	0	0	0	0	0	0	0	0	0	0	0	0	0	0	0	0	0
wsnp_Ex_c33452_41938013	1A	105.742		0		chr1A	540051815	1	2	6		2	0	0	0	0	0	0	2	2	2	2	2	2	2	2	1	0	0	2	0	1	0	0	0	0	0	0	0	0	0	0	0	0	0	0	0	0	0
wsnp_Ex_c33452_41938159	1A	105.742		0		chr1A	540051956	1	2	6		2	0	0	0	0	0	0	2	2	2	2	2	0.407809	2	2	1	0	0	2	0	1	0	0	0	0	0	0	0	0	0	0	0	0	0	0	0	0	0
wsnp_Ex_c41953_48658353	1A	105.742		0		chr1A	540146962	1	1	7	Julius	0	0	0	0	0	0	0	2	2	2	0	2	2	0	0	1	0	0	2	0	1	0	0	0	0	0	0	0	0	0	0	0	0	0	0	0	0	0
wsnp_JD_c3973_5044238	1A	105.742		0		chr1A	540143911	1	1	7	Julius	0	0	0	0	0	0	0	2	2	2	0	2	2	0	0	1	0	0	2	0	0.22885	0	0	0	0	0	0	0	0	0	0	0	0	0	0	0	0	0
RAC875_rep_c72890_63	1A	106.27		0		chr1A	540145112	1	1	7	Julius	0	0	0	0	0	0	0	2	2	2	0	2	2	0	0	1	0	0	2	0	1	0	0	0	0	0	0	0	0	0	0	0	0	0	0	0	0	0
Ra_c110766_321	1A	106.27	-2.66754	5	1.06147	chr1A	540336630	1	2	6		2	0	0	0	0	0	0	2	2	2	2	2	2	2	2	1	0	2	2	0	0.437432	0	0	0	0	0	0	0	0	0	0	0	0	0	0	0	0	0
wsnp_Ex_c41953_48657850	1A	106.27		0		chr1A	540145090	1	1	7	Julius	0	0	0	0	0	0	0	2	2	2	0	2	2	0	0	1	0	0	2	0	1	0	0	0	0	0	0	0	0	0	0	0	0	0	0	0	0	0
Ku_c8992_405	1A	106.633	-2.41209	1	0.0534202	chr1A	540403832	1	2	6		2	0	0	0	0	0	0	2	2	2	2	2	2	2	2	2	0	2	2	0	2	0	0	0	0	0	0	0	0	0	0	0	0	0	0	0	0	0
RAC875_rep_c105766_652	1A	106.633		0		chr1A	541469213	1	3	5		2	0	0	2	0	0	0	2	2	2	2	2	2	2	2	1	0	2	2	0	1	0	0	0	0	0	0	0	0	0	0	0	0	0	0	0	0	0
wsnp_Ex_rep_c102067_87314043	1A	107.663		0		chr1A	541468767	1	3	5		2	0	0	2	0	0	0	2	2	2	2	2	2	2	2	1	0	2	2	0	1	0	0	0	0	0	0	0	0	0	0	0	0	0	0	0	0	0
RAC875_c41993_582	1A	107.935		0		chr1A	544365174	1	3	5		2	0	0	2	0	0	0	2	2	2	2	2	2	2	2	1	0	2	2	0	1	0	0	0	0	0	0	0	0	0	0	0	0	0	0	0	0	0
TA005289-1104	1A	107.935		0		chr1A	544202682	1	3	5		2	0	0	2	0	0	0	2	2	2	2	2	2	2	2	1	0	2	2	0	1	0	0	0	0	0	0	0	0	0	0	0	0	0	0	0	0	0
BobWhite_c41272_159	1A	108.058		0		chr1A	542825339	1	3	5		2	0	0	2	0	0	0	2	2	2	2	2	2	2	2	1	0	2	2	0	0.601307	0	0	0	0	0	0	0	0	0	0	0	0	0	0	0	0	0
Excalibur_c26688_138	1A	108.058		0		chr1A	542438627	1	3	5		2	0	0	2	0	0	0	2	2	2	2	2	2	2	2	0.631455	0	2	2	0	2	0	0	0	0	0	0	0	0	0	0	0	0	0	0	0	0	0
GENE-0033_233	1A	108.058		0		chr1A	542003136	1	3	5		2	0	0	2	0	0	0	2	2	2	2	2	2	2	2	1	0	2	2	0	1	0	0	0	0	0	0	0	0	0	0	0	0	0	0	0	0	0
IAAV7172	1A	108.058		0		chr1A	542438627	1	3	5		2	0	0	2	0	0	0	2	2	2	2	2	2	2	2	2	0	2	2	0	2	0	0	0	0	0	0	0	0	0	0	0	0	0	0	0	0	0
Tdurum_contig96086_74	1A	108.058		0		chr1A	542825309	1	3	5		2	0	0	2	0	0	0	2	2	2	2	2	1	2	2	1	0	2	2	0	1	0	0	0	0	0	0	0	0	0	0	0	0	0	0	0	0	0
wsnp_BE443588A_Ta_2_2	1A	108.058		0		chr1A	542136735	1	3	5		2	0	0	2	0	0	0	2	2	2	2	2	2	2	2	1	0	2	2	0	0.60483	0	0	0	0	0	0	0	0	0	0	0	0	0	0	0	0	0
wsnp_Ex_c4612_8254533	1A	108.058		0		chr1A	542438018	1	3	5		2	0	0	2	0	0	0	2	2	2	2	2	2	2	2	1	0	2	2	0	1	0	0	0	0	0	0	0	0	0	0	0	0	0	0	0	0	0
RFL_Contig5334_831	1A	108.174		0		chr1A	541990759	1	3	5		2	0	0	2	0	0	0	2	2	2	2	2	2	2	2	1	0	2	2	0	1	0	0	0	0	0	0	0	0	0	0	0	0	0	0	0	0	0
BS00023203_51	1A	108.725	-3.03792	1	0.286818	chr1A	544378391	1	3	5		2	0	0	2	0	0	0	2	2	2	2	2	2	2	2	1	0	2	2	0	1	0	0	0	0	0	0	0	0	0	0	0	0	0	0	0	0	0
BobWhite_c22134_398	1A	108.725		0				1	7	1	JB Asano	2	2	2	0	2	2	2	2	2	2	2	2	2	2	2	2	2	2	2	2	2	2	2	2	2	2	2	2	2	2	2	2	2	2	2	2	2	2
BS00037976_51	1A	109.272		0		chr1A	544391468	1	3	5		2	0	0	2	0	0	0	2	2	2	2	2	2	2	2	1	0	2	2	0	1	0	0	0	0	0	0	0	0	0	0	0	0	0	0	0	0	0
BS00078085_51	1A	110.678		0		chr1A	544055675	1	7	1	JB Asano	2	2	2	0	2	2	2	2	2	2	2	2	2	2	2	2	2	2	2	2	2	2	2	2	2	2	2	2	2	2	2	2	2	2	2	2	2	2
BS00095510_51	1A	110.678		0		chr1A	543961441	1	7	1	JB Asano	2	2	2	0	2	2	2	2	2	2	2	2	2	2	2	2	2	2	2	2	2	2	2	2	2	2	2	2	2	2	2	2	2	2	2	2	2	2
RAC875_c32379_216	1A	110.678	-3.06647	17	0.683475	chr1A	544160240	1	2	6		2	0	0	0	0	0	0	2	2	2	2	2	1	2	2	1	0	2	2	0	1	0	0	0	0	0	0	0	0	0	0	0	0	0	0	0	0	0
wsnp_CAP11_c1815_982483	1A	110.678		0		chr1A	544054455	1	7	1	JB Asano	2	2	2	0	2	2	2	2	2	2	2	2	2	2	2	2	2	2	2	2	2	2	2	2	2	2	2	2	2	2	2	2	2	2	2	2	2	2
IACX7789	1A	110.678		0		chr1A	544604118	2	7	1	JB Asano	2	2	2	0	2	2	2	2	2	2	2	2	2	2	2	2	2	2	2	2	2	2	2	2	2	2	2	2	2	2	2	2	2	2	2	2	2	2
wsnp_CAP8_c4785_2322876	1A	111.141		0		chr1A	544054728	1	3	5		2	0	0	2	0	0	0	2	2	2	2	2	2	2	2	1	0	2	2	0	1	0	0	0	0	0	0	0	0	0	0	0	0	0	0	0	0	0
wsnp_CAP8_rep_c3938_1936666	1A	111.432		0		chr1A	547215772	1	7	1	Safari	2	2	2	2	2	2	0	2	2	2	2	2	2	2	2	2	2	2	2	2	2	2	2	2	2	2	2	2	2	2	2	2	2	2	2	2	2	2
BS00070580_51	1A	111.552	-2.00479	1	0.920662	chr1A	544170135	1	3	5		2	0	0	2	0	0	0	2	2	2	2	2	1	2	2	1	0	2	2	0	1	0	0	0	0	0	0	0	0	0	0	0	0	0	0	0	0	0
BobWhite_c26569_190	1A	111.552		0		chr1A	554207059	1	6	2		2	0	2	2	2	2	0	2	2	2	2	2	2	2	2	2	0	0	1	0	1	0	0	2	0	0	0	0	0	1.47168	0	0	0	0	2	0	0	0
wsnp_Ex_rep_c81556_76277906	1A	111.552		0		chr1A	547316965	1	2	6		2	0	0	0	0	0	0	2	2	2	2	2	2	2	2	2	0	2	2	0	1	0	0	0	0	0	1	0	2	0	2	0	0	2	0	0	2	0
Excalibur_c1936_1072	1A	113.194		0		chr1A	564749321	1	2	6		2	0	0	0	0	0	0	2	2	2	2	2	2	2	2	2	0	2	2	0	1	0	0	0	0	0	1	0	2	0	2	0	0	2	0	0	2	0
Tdurum_contig56662_54	1A	113.194		0		chr1A	557932889	1	2	6		2	0	0	0	0	0	0	2	2	2	2	2	2	2	2	2	0	2	2	0	2	0	0	0	0	0	1	0	2	0	2	0	0	2	0	0	2	0
BS00030043_51	1A	113.77		0		chr1A	550441969	1	2	6		2	0	0	0	0	0	0	2	2	2	2	2	0.438178	2	2	2	0	2	2	0	1	0	0	0	0	0	1	0	2	0	2	0	0	2	0	0	2	0
BobWhite_rep_c49755_131	1A	113.77		0		chr1A	550342866	1	2	6		2	0	0	0	0	0	0	2	2	2	2	2	2	2	2	2	0	2	2	0	1	0	0	0	0	0	1	0	2	0	2	0	0	2	0	0	2	0
Jagger_c468_53	1A	113.77		0		chr1A	550344011	1	2	6		2	0	0	0	0	0	0	2	2	2	2	2	0.433551	2	2	2	0	2	2	0	1	0	0	0	0	0	1	0	2	0	2	0	0	2	0	0	2	0
Tdurum_contig18174_283	1A	113.77		0		chr1A	566484721	1	2	6		2	0	0	0	0	0	0	2	2	2	2	2	2	2	2	2	0	2	2	0	0.428256	0	0	0	0	0	0	0	2	0	2	0	0	2	0	0	2	0
Tdurum_contig57927_171	1A	113.77		0		chr1A	550859341	1	7	1	Linus	2	2	0	2	2	2	2	2	2	2	2	2	2	2	2	2	2	2	2	2	2	2	2	0	2	2	2	2	2	1	2	2	2	2	0	2	2	1.77584
wsnp_Ex_c23598_32826926	1A	113.77		0		chr1A	567979311	1	2	6		2	0	0	0	0	0	0	2	2	2	2	2	0.427473	2	2	2	0	2	2	0	1	0	0	0	0	0	0.427473	0	2	0	2	0	0	2	0	0	2	0
wsnp_Ex_c6488_11266589	1A	113.77		0		chr1A	550613150	1	2	6		2	0	0	0	0	0	0	2	2	2	2	2	1	2	2	2	0	2	2	0	1	0	0	0	0	0	0	0	2	0	2	0	0	2	0	0	2	0
Excalibur_c66_147	1A	115.39		0		chr1A	572350838	1	2	6		2	0	0	0	0	0	0	2	2	2	2	2	2	2	2	2	0	2	2	0	1	0	0	0	0	0	1	0	2	0	2	0	0	2	0	0	2	0
JD_c285_1438	1A	115.39		0		chr1A	551484512	1	2	6		2	0	0	0	0	0	0	2	2	2	2	2	2	2	2	2	0	2	2	0	1	0	0	0	0	0	0.437363	0	2	0	2	0	0	2	0	0	2	0
wsnp_CAP11_c146_160903	1A	115.39		0		chr1A	572350933	1	2	6		2	0	0	0	0	0	0	2	2	2	2	2	0.437432	2	2	2	0	2	2	0	1	0	0	0	0	0	1	0	2	0	2	0	0	2	0	0	2	0
BobWhite_c37358_208	1A	115.723		0		chr1A	571788143	1	2	6		2	0	0	0	0	0	0	2	2	2	2	2	2	2	2	2	0	2	2	0	1	0	0	0	0	0	1	0	2	0	2	0	0	2	0	0	2	0
Ku_c3523_1959	1A	115.723		0		chr1A	547964015	1	2	6		2	0	0	0	0	0	0	2	2	2	2	2	2	2	2	2	0	2	2	0	0.442266	0	0	0	0	0	0	0	2	0	2	0	0	2	0	0	2	0
Kukri_c51781_199	1A	115.723		0		chr1A	568547561	1	2	6		2	0	0	0	0	0	0	2	2	2	2	2	1	2	2	2	0	2	2	0	1	0	0	0	0	0	0.438865	0	2	0	2	0	0	2	0	0	2	0
wsnp_BF474340A_Ta_2_1	1A	118.829		0		chr1A	556942126	1	2	6		2	0	0	0	0	0	0	2	2	2	2	2	2	2	2	2	0	2	2	0	1	0	0	0	0	0	1	0	2	0	2	0	0	2	0	0	2	0
wsnp_Ku_rep_c109724_94227136	1A	125.17		0		chr1A	564302481	1	2	6		2	0	0	0	0	0	0	2	2	2	2	2	0.44153	2	2	2	0	2	2	0	1	0	0	0	0	0	1	0	2	0	2	0	0	2	0	0	2	0
Kukri_c8757_107	1A	127.732		0		chr1A	569465964	1	2	6		2	0	0	0	0	0	0	2	2	2	2	2	2	2	2	2	0	2	2	0	0.434687	0	0	0	0	0	1	0	2	0	2	0	0	2	0	0	2	0
RAC875_c34515_343	1A	127.732		0				1	2	6		2	0	0	0	0	0	0	2	2	2	2	2	2	2	2	2	0	2	2	0	2	0	0	0	0	0	1	0	2	0	2	0	0	2	0	0	2	0
wsnp_Ex_c28149_37293173	1A	130.086		0		chr1A	547965988	1	2	6		2	0	0	0	0	0	0	2	2	2	2	2	2	2	2	2	0	2	2	0	2	0	0	0	0	0	1	0	2	0	2	0	0	2	0	0	2	0
CAP12_c8163_118	1A	131.502		0		chr1A	569466040	1	2	6		2	0	0	0	0	0	0	2	2	2	2	2	2	2	2	2	0	2	2	0	1	0	0	0	0	0	1	0	2	0	2	0	0	2	0	0	2	0
wsnp_JD_c825_1223506	1A	131.557		0		chr1A	569450535	1	7	1	Tobak	2	2	2	2	0	2	2	2	2	2	0	0	2	2	0	0	0	0	0	0	0	0	0	0	2	0	2	1.68514	2	1.68514	2	0	2	2	0	2	2	2
BS00106641_51	1A	137.12		0		chr1A	577079134	1	7	1	Bernstein	2	2	2	2	2	0	2	2	2	2	2	2	2	2	2	2	2	2	2	2	2	2	2	2	0	2	2	0	2	2	2	2	2	2	2	2	2	2
RAC875_c53725_217	1A	137.12		0		chr1A	577841667	1	7	1	Bernstein	2	2	2	2	2	0	2	2	2	2	2	2	2	2	2	2	2	2	2	2	2	2	2	2	0	2	2	0	2	2	2	2	2	2	2	2	2	2
wsnp_Ex_c18499_27344859	1A	137.12		0		chr1A	576896849	1	7	1	Bernstein	2	2	2	2	2	0	2	2	2	2	2	2	2	2	2	2	2	2	2	2	2	2	2	2	0	2	2	0	2	2	2	2	2	2	2	2	2	2
wsnp_Ex_c3201_5910642	1A	137.12		0		chr1A	579299322	1	4	4		2	2	2	0	0	0	0	2	2	2	2	2	2	2	2	2	2	2	2	2	2	2	2	2	0	2	2	0	2	2	2	2	2	2	2	2	2	2
BS00023114_51	1A	137.205		0		chr1A	577079120	1	7	1	Bernstein	2	2	2	2	2	0	2	2	2	2	2	2	2	2	2	2	2	2	2	2	2	2	2	2	0	2	2	0	2	2	2	2	2	2	2	2	2	2
wsnp_Ex_c9343_15514531	1A	137.205		0		chr1A	577841123	1	7	1	Bernstein	2	2	2	2	2	0	2	2	2	2	2	2	2	2	2	2	2	2	2	2	2	2	2	2	0	2	2	0	2	2	2	2	2	2	2	2	2	2
wsnp_Ex_c9343_15514687	1A	137.205		0		chr1A	577840967	1	7	1	Bernstein	2	2	2	2	2	0	2	2	2	2	2	2	2	2	2	2	2	2	2	2	2	2	2	2	0	2	2	0	2	2	2	2	2	2	2	2	2	2
BS00022824_51	1A	137.69		0		chr1A	577474214	1	7	1	Bernstein	2	2	2	2	2	0	2	2	2	2	2	2	2	2	2	2	2	2	2	2	2	2	2	2	0	2	2	0	2	2	2	2	2	2	2	2	2	2
RAC875_c62550_470	1A	139.572		0		chr1A	583894984	1	4	4		2	0	0	0	2	0	2	2	2	2	2	2	2	2	2	2	0	2	1	0	1	0	2	2	0	0	2	0	2	2	2	2	2	2	2	2	0	0
BS00065170_51	1A	141.561		0		chr1A	582749075	1	4	4		2	0	0	0	2	0	2	2	2	2	2	2	2	2	2	2	0	2	1	0	1.02181	0	2	2	0	0	2	0	2	2	2	2	2	2	2	2	0	0
IAAV6100	1A	142.309		0		chr1A	582865357	1	6	2		2	2	2	2	0	2	0	2	2	2	2	2	2	2	2	2	2	2	2	2	2	2	2	2	2	2	2	2	2	2	2	2	2	2	2	2	2	2
wsnp_Ex_c15377_23637176	1A	142.309		0		chr1A	583291126	1	6	2		2	2	2	2	0	2	0	2	2	2	2	2	2	2	2	2	2	2	2	2	2	2	2	2	2	2	2	2	2	2	2	2	2	2	2	2	2	2
IAAV1930	1A	142.62		0		chr1A	583660872	1	5	3		0	2	2	2	0	2	0	2	2	2	1.24501	2	2	0	0	2	2	2	2	2	2	2	2	1	2	2	1	2	2	0	1	0	1	2	0	1	2	2
RAC875_rep_c71278_345	1A	142.62		0		chr1A	582865100	2	5	3		0	2	2	2	0	2	0	2	2	2	1	2	2	0	0	2	2	2	2	2	2	2	2	1	2	2	1	2	2	0	1	0	1	2	0	1	2	2
BS00062759_51	1A	144.414	1.85527	1	0.0132169	chr1A	585822052	1	4	4		0	0	0	0	2	2	2	2	2	2	0	2	2	0	0	2	0	2	1	0	1	0	2	1	2	0	0	2	2	0	1	0	1	2	0	0	2	0
BS00035273_51	1A	149.819		0		chr1A	587360582	1	3	5		0	0	0	0	2	0	2	2	2	2	0	2	1	0	0	2	0	2	1	0	1	0	2	1	0	0	0.785317	0	2	0	1	0	0.785317	2	0	0	0	0
BS00070695_51	1A	149.819		0		chr1A	586914403	1	3	5		0	0	0	2	2	0	0	2	2	2	0.688865	2	2	0	0	2	0	2	1	0	1	0	2	1	0	0	0.688865	0	2	0	1	0	1	2	0	1	0	0
Excalibur_c46365_304	1A	151.224		0				1	5	3		0	2	2	0	2	0	2	2	2	2	1.37037	2	2	0	0	2	2	2	2	2	2	2	2	1	0	2	1.37037	0	2	0	1	0	1	2	0	1	0	1
Tdurum_contig11349_810	1A	151.224	2.15803	1	1.0216			1	5	3		0	2	2	0	2	0	2	2	2	2	0	2	2	0	0	2	2	2	2	2	2	2	2	1	0	2	1.36604	0	2	0	1.36604	0	1	2	0	1.36604	0	1
Excalibur_c12932_2102	1A	151.254		0				1	4	4		2	0	0	2	0	2	0	2	2	2	2	2	2	2	2	2	0	2	1	0	1	0	2	2	2	0	2	2	2	2	2	2	2	2	2	2	2	1
GENE-0543_1074	1A	151.254		0				1	4	4		2	0	0	2	0	2	0	2	2	2	2	2	0.899782	2	2	2	0	2	1	0	1	0	2	2	2	0	2	2	2	2	2	2	2	2	2	2	2	1
Kukri_c4204_1673	1A	151.254		0				1	4	4		2	0	0	2	0	2	0	2	2	2	2	2	2	2	2	2	0	2	1	0	0.901854	0	2	2	2	0	2	2	2	2	2	2	2	2	2	2	2	1
BobWhite_c44947_277	1A	154.061		0		chr1A	589023953	1	6	2		0	2	2	2	2	0	2	2	2	2	0	2	2	0	0	2	2	2	2	2	2	2	2	1	0	2	1	0	2	0	1	0	1	2	0	1	0	1
BS00021780_51	1A	155.8		0		chr1A	591950271	1	7	1	Tobak	2	2	2	2	0	2	2	2	2	2	2	2	2	2	2	2	2	2	2	2	2	2	2	2	2	2	2	2	2	2	2	2	2	2	2	2	2	2
Tdurum_contig47006_2711	1A	155.8		0		chr1A	593550685	1	1	7	Julius	0	0	0	0	0	0	0	2	2	2	2	2	2	0	0	2	0	2	2	0	2	0	2	2	0	0	2	0	2	0	2	0	2	2	0	2	0	0
wsnp_Ex_c46670_52108070	1A	155.8		0		chr1A	592313196	1	1	7	Julius	0	0	0	0	0	0	0	2	2	2	1	2	2	0	0	2	0	2	1	0	0.292524	0	2	1	0	0	1	0	2	0	1	0	1	2	0	1	0	0
wsnp_Ex_rep_c72011_70562321	1A	155.8		0		chr1A	593399164	1	2	6		0	0	0	0	2	0	0	2	2	2	1	2	2	0	0	2	0	2	0.570806	0	2	0	2	1	0	0	1	0	2	0	1	0	2	2	0	2	0	0
BobWhite_c66315_505	1A	156.302		0		chr1A	592313435	1	1	7	Julius	0	0	0	0	0	0	0	2	2	2	1	2	2	0	0	2	0	2	1	0	1	0	2	1	0	0	1	0	2	0	1	0	1	2	0	1	0	0
BS00050522_51	1B	5.27487	2.36082	2	1.70044	chr1B	1433745	1	7	1	JB Asano	2	2	2	0	2	2	2	2	2	2	2	2	2	2	2	2	2	2	2	2	2	2	2	2	0	0	1	0	1	1.72126	1	2	0	2	2	0	0	0
Kukri_c8390_1102	1B	14.1748		0		chr1B	7995055	1	6	2		2	0	2	0	2	2	2	2	2	2	2	2	2	2	2	0	0	0	0	0	0	2	2	2	0	2	2	0	2	2	2	2	2	2	2	0	0	0
BS00066271_51	1B	21.0452		0				1	7	1	JB Asano	2	2	2	0	2	2	2	2	2	2	2	2	1.74482	2	2	0	0	0	0	0	0	2	2	2	2	2	2	2	2	2	2	2	2	2	2	2	2	2
Kukri_c36151_170	1B	24.5459		0		chr1B	9555802	1	7	1	Tobak	2	2	2	2	0	2	2	2	2	2	2	2	2	2	2	2	2	2	2	2	2	2	2	2	1	0	2	0	2	2	2	2	2	2	2	2	2	2
Kukri_c92979_195	1B	27.6157		0		chr1B	9711621	1	4	4		0	0	2	0	0	2	2	2	2	2	2	2	0	2	2	0	2	0	0	0	0	2	2	2	2	0	2	0	2	2	2	2	2	2	2	2	2	2
BS00105846_51	1B	28.7613		0		chr1B	15284528	1	6	2		2	2	0	2	2	2	0	2	2	2	2	2	2	2	2	2	2	2	2	2	2	2	2	0	1	2	0	2	1	1	0	2	1	0	2	2	0	0
wsnp_BE405749B_Ta_2_1	1B	29.674		0		chr1B	9078284	1	4	4		0	0	2	0	0	2	2	2	2	2	2	2	0	2	2	0	1	0	0	0	0	2	2	2	0.9819	0	2	0	2	2	2	2	2	2	2	2	2	2
GENE-3569_500	1B	31.0397		0		chr1B	20594276	1	7	1	Safari	2	2	2	2	2	2	0	2	2	2	2	2	2	2	2	2	2	2	2	2	2	2	2	2	2	2	2	2	2	2	2	2	2	2	2	2	2	2
Ku_c31363_2165	1B	31.0397		0		chr1B	17356503	1	7	1	Safari	2	2	2	2	2	2	0	2	2	2	2	2	2	2	2	2	2	2	2	2	2	2	2	2	2	2	2	2	2	2	2	2	2	2	2	2	2	2
TA005766-0499	1B	31.0397		0		chr1B	15142341	1	7	1	JB Asano	2	2	2	0	2	2	2	2	0	0	0	0	0	0	0	0	2	2	0	2	0	2	2	2	2	2	2	2	2	2	2	2	2	2	2	2	2	2
IAAV4194	1B	31.094		0		chr1B	17891491	1	6	2		2	2	0	2	2	2	0	2	2	2	2	2	2	2	2	2	2	2	2	2	2	2	2	0	1	2	0	0	2	1.66304	0	2	2	0	2	2	2	2
RFL_Contig4140_1135	1B	40.9353		0		chr1B	10204422	1	5	3		2	2	0	2	2	0	0	2	2	2	2	2	2	2	2	2	2	2	2	2	2	2	2	0	1.32566	2	0	2	1	1	0	2	1	0	2	2	0	0
BS00011695_51	1B	41.0566		0		chr1B	15745304	1	5	3		2	2	0	2	0	2	0	2	2	2	2	2	2	2	2	2	2	2	2	2	2	2	2	0	0	0	0	0	2	1.41574	0	2	2	0	2	2	0	0
IACX3811	1B	41.2129		0		chr1B	11859378	1	5	3		0	0	2	0	2	2	2	2	2	2	2	2	0	2	2	0	1	0	0	0	0	2	2	2	2	2	2	2	2	2	2	2	2	2	2	2	2	2
Ku_c1312_1194	1B	41.2129		0		chr1B	11859768	1	5	3		0	0	2	0	2	2	2	2	2	2	2	2	0	2	2	0	1	0	0	0	0	2	2	2	2	2	2	2	2	2	2	2	2	2	2	2	2	2
RAC875_c63624_753	1B	41.2129		0		chr1B	11859590	1	5	3		0	0	2	0	2	2	2	2	2	2	2	2	0	2	2	0	1	0	0	0	0	2	2	2	2	2	2	2	2	2	2	2	2	2	2	2	2	2
RFL_Contig5637_1008	1B	41.2129		0		chr1B	10104280	1	4	4		0	0	2	0	0	2	2	2	2	2	2	2	0	2	2	0	1	0	0	0	0	2	2	2	1	0	2	0	2	2	2	2	2	2	2	2	2	2
Ra_c69552_1419	1B	41.2129		0		chr1B	11885148	1	5	3		0	0	2	0	2	2	2	2	2	2	2	2	0	2	2	0	1	0	0	0	0	2	2	2	2	2	2	2	2	2	2	2	2	2	2	2	2	2
Tdurum_contig14847_144	1B	41.2129		0		chr1B	11861314	1	5	3		0	0	2	0	2	2	2	2	2	2	2	2	0	2	2	0	0	0	0	0	0	2	2	2	2	2	2	2	2	2	2	2	2	2	2	2	2	2
Tdurum_contig47083_278	1B	41.2129		0		chr1B	10103946	1	7	1	Linus	2	2	0	2	2	2	2	2	2	2	2	2	2	2	2	2	2	2	2	2	2	2	2	0	1	2	0	2	1	1	0	2	1	0	2	2	0	0
wsnp_BE637971B_Ta_1_20	1B	41.2129		0		chr1B	10204937	1	4	4		0	0	2	0	0	2	2	2	2	2	2	2	0	2	2	0	0	0	0	0	0	2	2	2	1	0	2	0	2	2	2	2	2	2	2	2	2	2
Kukri_c29655_194	1B	41.4714		0		chr1B	10104112	1	7	1	Linus	2	2	0	2	2	2	2	2	2	2	2	2	2	2	2	2	2	2	2	2	2	2	2	0	1	2	0	2	1	1.80305	0	2	1	0	2	2	0	0
wsnp_Ex_c50340_54659660	1B	41.4714		0		chr1B	11890398	1	5	3		2	2	0	2	2	0	0	2	2	2	2	2	2	2	2	2	2	2	2	2	2	2	2	0	1.33705	2	0	2	2	1.33705	0	2	1.33705	0	2	2	0	0
TA003247-1072	1B	42.0203		0		chr1B	14846604	1	7	1	JB Asano	2	2	2	0	2	2	2	2	0	0	0	0	0	0	0	0	2	2	0	2	0	2	2	2	2	2	2	2	2	2	2	2	2	2	2	2	2	2
BS00065053_51	1B	43.6637		0		chr1B	38833879	1	2	6		0	0	2	0	0	0	0	2	0	0	2	2	0	2	0	0	0	0	0	0	0	0	2	2	0	0	2	2	2	2	2	2	2	2	2	2	0	0
BS00108058_51	1B	43.8584		0		chr1B	15439279	2	6	2		2	2	0	2	2	2	0	2	2	2	2	2	2	2	2	2	2	2	2	2	2	2	2	0	1	2	0	2	1	0	0	2	1	0	2	2	0	0
BS00089524_51	1B	43.8584		0		chr1B	15448151	1	6	2		2	2	0	2	2	2	0	2	2	2	2	2	2	2	2	2	2	2	2	2	2	2	2	0	1	2	0	2	1	1	0	2	1	0	2	2	0	0
BS00105833_51	1B	43.8584		0		chr1B	17731208	1	2	6		0	0	0	0	0	0	2	2	0	0	2	2	0	2	0	0	0	2	0	0	0	0	2	0	0	0	0	0	0.426696	1	0	2	0.426696	0	2	2	0	0
BobWhite_c14271_1379	1B	43.8584		0				1	5	3		2	2	2	0	0	0	2	2	0	0	2	2	0	2	0	0	0	2	0	0	0	0	2	2	1	0	2	2	2	2	2	2	2	2	2	2	0	2
CAP7_c3847_204	1B	43.8584		0		chr1B	17623279	1	6	2		2	2	0	2	2	2	0	2	2	2	2	2	2	2	2	2	2	2	2	2	2	2	2	0	1	2	0	0	1	1	0	2	1	0	2	2	2	2
IAAV2147	1B	43.8584		0		chr1B	15142413	1	7	1	JB Asano	2	2	2	0	2	2	2	2	0	0	0	0	0	0	0	0	2	2	0	2	0	2	2	2	2	2	2	2	2	2	2	2	2	2	2	2	2	2
Tdurum_contig50667_306	1B	43.8584		0		chr1B	20588056	1	6	2		0	0	2	2	2	2	2	2	2	2	2	2	2	2	2	2	2	2	2	2	2	2	2	2	2	2	2	2	2	2	2	2	2	2	2	2	2	0
Tdurum_contig68637_256	1B	43.8584	1.83197	1	1.19138	chr1B	11859820	1	2	6		0	0	0	0	2	0	0	2	2	2	2	2	0	2	2	0	2	0	0	0	0	2	2	0	1	2	0	2	2	0.586623	0	2	2	0	2	2	0	0
GENE-1756_115	1B	46.1496		0				1	7	1	Tobak	2	2	2	2	0	2	2	2	2	2	2	2	2	2	2	2	2	2	2	2	2	2	2	2	0	0	2	2	2	2	2	2	2	2	2	2	0	2
wsnp_Ex_c5780_10153638	1B	46.1496		0		chr1B	26186142	1	7	1	Tobak	2	2	2	2	0	2	2	2	2	2	2	2	2	2	2	2	2	2	2	2	2	2	2	2	0	0	2	2	2	2	2	2	2	2	2	2	0	2
wsnp_Ku_c2620_4980121	1B	46.1496		0		chr1B	26185562	1	7	1	Tobak	2	2	2	2	0	2	2	2	2	2	2	2	2	2	2	2	2	2	2	2	2	2	2	2	0	0	2	2	2	2	2	2	2	2	2	2	0	2
BS00022590_51	1B	50.156		0		chr1B	38911422	2	2	6		0	0	2	0	0	0	0	2	0	0	2	2	0	2	0	0	0	0	0	0	0	0	2	2	0	0	2	2	2	2	2	2	2	2	2	2	0	0
GENE-4668_244	1B	52.5158	3.83496	7	0.365004			1	7	1	Meister	2	0	2	2	2	2	2	2	2	2	2	2	2	2	2	2	2	2	2	2	2	2	2	2	2	2	2	2	2	2	2	2	2	2	2	2	2	2
Excalibur_c43567_850	1B	53.3487	2.01775	1	0.211324	chr1B	7995547	1	3	5		0	0	2	0	0	0	2	2	0	0	2	2	0	2	0	0	0	2	0	0	0	0	2	2	0	0	2	2	2	2	2	2	2	2	2	2	0	0
Kukri_c34793_360	1B	53.3487		0				1	2	6		0	0	2	0	0	0	0	2	0	0	2	2	0	2	0	0	0	2	0	0	0	0	2	2	0	0	2	2	2	2	2	2	2	2	2	2	0	0
BS00087784_51	1B	53.3487		0		chr1B	50777978	2	4	4		0	2	2	0	0	0	2	2	0	0	2	2	0	2	0	0	0	0	0	0	0	0	2	2	0	0	2	2	2	2	2	2	2	2	2	2	0	0
Tdurum_contig78972_316	1B	53.3487		0		chr1B	18419737	2	3	5		0	0	2	0	0	0	2	2	0	0	2	2	0	2	0	0	0	2	0	0	0	0	2	2	1	0	2	2	2	2	2	2	2	2	2	2	0	0
BS00067003_51	1B	56.6482		0		chr1B	39545430	1	2	6		0	0	2	0	0	0	0	2	0	0	2	2	0	2	0	0	0	0	0	0	0	0	2	2	0	0	2	2	2	2	2	2	2	2	2	2	0	0
IAAV8952	1B	56.7344		0		chr1B	49880906	1	6	2		2	2	2	0	2	0	2	2	0	0	2	2	0	2	0	0	0	0	0	0	0	0	2	2	2	2	2	2	2	2	2	2	2	2	2	2	2	2
Kukri_c8533_1398	1B	57.3088		0		chr1B	49886453	1	6	2		2	2	2	0	2	0	2	2	0	0	2	2	0	2	0	0	0	0	0	0	0	0	2	2	2	2	2	2	2	2	2	2	2	2	2	2	2	2
CAP8_rep_c9642_82	1B	57.596		0		chr1B	58324563	1	7	1	Patras	0	2	2	2	2	2	2	2	2	2	2	2	2	2	2	2	2	2	2	2	2	2	2	2	2	2	2	2	2	2	2	2	2	2	2	2	2	0
Excalibur_c17202_1833	1B	57.596		0		chr1B	58325006	1	7	1	Patras	0	2	2	2	2	2	2	2	2	2	2	2	2	2	2	2	2	2	2	2	2	2	2	2	2	2	2	2	2	2	2	2	2	2	2	2	2	0
Excalibur_c94756_540	1B	57.596		0		chr1B	54883819	1	7	1	Patras	0	2	2	2	2	2	2	2	2	2	2	2	2	2	2	2	2	2	2	2	2	2	2	2	2	2	2	2	2	2	2	2	2	2	2	2	2	0
RAC875_c826_839	1B	57.596		0		chr1B	59599752	1	7	1	Patras	0	2	2	2	2	2	2	2	2	2	2	2	2	2	2	2	2	2	2	2	2	2	2	2	2	2	2	2	2	2	2	2	2	2	2	2	2	0
wsnp_Ex_c2111_3963161	1B	57.596		0		chr1B	59601909	1	7	1	Patras	0	2	2	2	2	2	2	2	2	2	2	2	2	2	2	2	2	2	2	2	2	2	2	2	2	2	2	2	2	2	2	2	2	2	2	2	2	0
wsnp_Ku_rep_c70742_70379526	1B	57.596		0		chr1B	54883794	1	7	1	Patras	0	2	2	2	2	2	2	2	2	2	2	2	2	2	2	2	2	2	2	2	2	2	2	2	2	2	2	2	2	2	2	2	2	2	2	2	2	0
wsnp_Ex_c28287_37424983	1B	59.1102		0		chr1B	54887568	2	7	1	Patras	0	2	2	2	2	2	2	2	2	2	2	2	2	2	2	2	2	2	2	2	2	2	2	2	2	2	2	2	2	2	2	2	2	2	2	2	2	0
BS00022902_51	1B	59.4724		0		chr1B	67540776	1	4	4		2	0	2	0	2	0	0	2	0	0	2	2	0	2	0	0	0	1	0	0	0	0	2	2	2	2	2	2	2	2	2	2	2	2	2	2	2	2
Kukri_c5861_360	1B	59.4724		0		chr1B	70327929	1	4	4		2	0	2	0	2	0	0	2	0	0	2	2	0	2	0	0	0	1	0	0	0	0	2	2	2	2	2	2	2	2	2	2	2	2	2	2	2	2
BS00011205_51	1B	60.6243	2.42219	1	3.92036			1	4	4		2	0	2	0	2	0	0	2	0	0	2	2	0	2	0	0	0	1	0	0	0	0	2	2	2	2	2	2	2	2	2	2	2	2	2	2	2	2
BS00022916_51	1B	60.6243		0		chr1B	87733210	1	4	4		2	0	2	0	2	0	0	2	0	0	2	2	0	2	0	0	0	1	0	0	0	0	2	2	2	2	2	2	2	2	2	2	2	2	2	2	2	2
BS00073034_51	1B	60.6243		0		chr1B	136645760	1	7	1	Bernstein	2	2	2	2	2	0	2	2	2	2	2	2	2	2	2	2	2	2	2	2	2	2	2	2	2	2	2	2	2	2	2	2	2	2	2	2	2	2
BS00075036_51	1B	60.6243		0		chr1B	302780351	1	7	1	Bernstein	2	2	2	2	2	0	2	2	2	2	2	2	2	2	2	2	2	2	2	2	2	2	2	2	2	2	2	2	2	2	2	2	2	2	2	2	2	2
BobWhite_c22266_315	1B	60.6243		0		chr1B	329489661	1	7	1	Patras	0	2	2	2	2	2	2	2	2	2	2	2	2	2	2	2	2	2	2	2	2	2	2	2	2	2	2	2	2	2	2	2	2	2	2	2	2	1
D_contig25392_201	1B	60.6243		0		chr1B	49882001	1	6	2		2	2	2	0	2	0	2	2	0	0	2	2	0	2	0	0	0	0	0	0	0	0	2	2	2	2	2	2	2	2	2	2	2	2	2	2	2	2
RAC875_c15942_571	1B	60.6243		0		chr1B	17790722	1	7	1	Safari	2	2	2	2	2	2	0	2	2	2	2	2	2	2	2	2	2	2	2	2	2	2	2	2	2	2	2	2	2	2	2	2	2	2	2	2	2	2
RFL_Contig529_963	1B	60.6243	2.3993	21	1.17102	chr1B	86808627	1	4	4		2	0	2	0	2	0	0	2	0	0	2	2	0	2	0	0	0	0.985667	0	0	0	0	2	2	2	2	2	2	2	2	2	2	2	2	2	2	2	2
TA004123-0331	1B	60.6243	2.3094	9	1.76614	chr1B	87732980	1	4	4		2	0	2	0	2	0	0	2	0	0	2	2	0	2	0	0	0	1	0	0	0	0	2	2	2	2	2	2	2	2	2	2	2	2	2	2	2	2
Tdurum_contig75938_1546	1B	60.6243		0		chr1B	57003478	1	7	1	Patras	0	2	2	2	2	2	2	2	2	2	2	2	2	2	2	2	2	2	2	2	2	2	2	2	2	2	2	2	2	2	2	2	2	2	2	2	2	0
wsnp_Ex_c12063_19310114	1B	60.6243		0		chr1B	52901757	1	7	1	Patras	0	2	2	2	2	2	2	2	2	2	2	2	2	2	2	2	2	2	2	2	2	2	2	2	2	2	2	2	2	2	2	2	2	2	2	2	2	0
wsnp_Ex_c25782_35041189	1B	60.6243	2.64908	6	0.333759	chr1B	63054133	1	4	4		2	0	2	0	2	0	0	2	0	0	2	2	0	2	0	0	0	1	0	0	0	0	2	2	2	2	2	2	2	2	2	2	2	2	2	2	2	2
BobWhite_c8218_162	1B	62.3156		0		chr1B	196462207	1	4	4		0	2	0	2	0	0	2	2	1	0	2	2	0	2	0	2	2	2	2	2	2	2	2	0	0	0	1	0	2	0	1	2	1	0	2	2	0	0
wsnp_BE637864B_Ta_1_1	1B	62.3156		0		chr1B	199575182	1	4	4		0	2	0	2	0	0	2	2	1.02016	0	2	2	0	2	0	2	2	2	2	2	2	2	2	0	0	0	1.02016	0	2	0	1	2	1	0	2	2	0	0
wsnp_Ra_c8506_14401408	1B	62.3156		0		chr1B	142834456	1	5	3		0	2	2	2	0	0	2	2	2	2	2	2	2	2	2	2	2	2	2	2	2	2	2	2	0	0	2	0	2	2	2	2	2	2	2	2	0	0
BS00068182_51	1B	62.5805		0				1	7	1	Safari	2	2	2	2	2	2	0	2	2	2	2	2	2	2	2	2	2	2	2	2	2	2	2	2	2	2	2	2	2	2	2	2	2	2	2	2	2	2
wsnp_BE399980B_Ta_2_1	1B	62.5805		0		chr1B	142523453	1	6	2		0	2	2	2	0	2	2	2	2	2	2	2	2	2	2	2	2	2	2	2	2	2	2	2	0	0	2	0	2	2	2	2	2	2	2	2	0	0
BS00022625_51	1B	62.6379		0		chr1B	163096591	1	7	1	Bernstein	2	2	2	2	2	0	2	2	2	2	2	2	2	2	2	2	2	2	2	2	2	2	2	2	2	2	2	2	2	2	2	2	2	2	2	2	2	2
BS00035690_51	1B	62.6379		0		chr1B	144931518	1	7	1	Bernstein	2	2	2	2	2	0	2	2	2	2	2	2	2	2	2	2	2	2	2	2	2	2	2	2	2	2	2	2	2	2	2	2	2	2	2	2	2	2
BS00063574_51	1B	62.6379		0		chr1B	144879164	1	7	1	Bernstein	2	2	2	2	2	0	2	2	2	2	2	2	2	2	2	2	2	2	2	2	2	2	2	2	2	2	2	2	2	2	2	2	2	2	2	2	2	2
Excalibur_c32726_125	1B	62.6379		0		chr1B	192278001	1	7	1	Bernstein	2	2	2	2	2	0	2	2	2	2	2	2	2	2	2	2	2	2	2	2	2	2	2	2	2	2	2	2	2	2	2	2	2	2	2	2	2	2
IAAV3828	1B	62.6379		0		chr1B	209130195	1	7	1	Bernstein	2	2	2	2	2	0	2	2	2	2	2	2	2	2	2	2	2	2	2	2	2	2	2	2	2	2	2	2	2	2	2	2	2	2	2	2	2	2
Kukri_c19709_383	1B	62.6379		0		chr1B	191706995	1	7	1	Bernstein	2	2	2	2	2	0	2	2	2	2	2	2	2	2	2	2	2	2	2	2	2	2	2	2	2	2	2	2	2	2	2	2	2	2	2	2	2	2
RAC875_c30381_573	1B	62.6379		0		chr1B	297098824	1	7	1	Bernstein	2	2	2	2	2	0	2	2	2	2	2	2	2	2	2	2	2	2	2	2	2	2	2	2	2	2	2	2	2	2	2	2	2	2	2	2	2	2
wsnp_JD_rep_c62985_40164465	1B	62.6379		0		chr1B	168418413	1	7	1	Bernstein	2	2	2	2	2	0	2	2	2	2	2	2	2	2	2	2	2	2	2	2	2	2	2	2	2	2	2	2	2	2	2	2	2	2	2	2	2	2
BS00018461_51	1B	62.7863		0		chr1B	326782380	2	7	1	Bernstein	2	2	2	2	2	0	2	2	2	2	2	2	2	2	2	2	2	2	2	2	2	2	2	2	2	2	2	2	2	2	2	2	2	2	2	2	2	2
BS00061923_51	1B	62.7863		0		chr1B	326924504	2	7	1	Bernstein	2	2	2	2	2	0	2	2	2	2	2	2	2	2	2	2	2	2	2	2	2	2	2	2	2	2	2	2	2	2	2	2	2	2	2	2	2	2
BS00110104_51	1B	62.839		0		chr1B	228174626	1	7	1	Bernstein	2	2	2	2	2	0	2	2	2	2	2	2	2	2	2	2	2	2	2	2	2	2	2	2	2	2	2	2	2	2	2	2	2	2	2	2	2	2
Kukri_c5098_1902	1B	62.839		0				1	7	1	Patras	0	2	2	2	2	2	2	2	2	2	2	2	2	2	2	2	2	2	2	2	2	2	2	2	2	2	2	2	2	2	2	2	2	2	2	2	2	1
RAC875_c8849_134	1B	62.839		0		chr1B	123965328	1	7	1	Patras	0	2	2	2	2	2	2	2	2	2	2	2	2	2	2	2	2	2	2	2	2	2	2	2	2	2	2	2	2	2	2	2	2	2	2	2	2	1
TA015141-0717	1B	62.839		0		chr1B	292341816	1	7	1	Bernstein	2	2	2	2	2	0	2	2	2	2	2	2	2	2	2	2	2	2	2	2	2	2	2	2	2	2	2	2	2	2	2	2	2	2	2	2	2	2
Excalibur_rep_c68921_433	1B	62.9507		0		chr1B	228170408	1	7	1	Bernstein	2	2	2	2	2	0	2	2	2	2	2	2	2	2	2	2	2	2	2	2	2	2	2	2	2	2	2	2	2	2	2	2	2	2	2	2	2	2
wsnp_Ku_c230_460618	1B	63.7835		0		chr1B	144395923	1	5	3		0	2	2	2	0	0	2	2	2	2	2	2	2	2	2	2	2	2	2	2	2	2	2	2	0	0	2	0	2	2	2	2	2	2	2	2	0	0
tplb0028p02_562	1B	63.9207		0		chr1B	1417752	1	6	2		2	2	2	2	2	0	0	2	2	2	2	2	2	0	0	2	0	0	2	0	2	0	0	2	2	2	2	2	2	2	2	2	2	2	2	2	2	2
BS00003575_51	1B	64.0994		0		chr1B	148898293	1	7	1	Bernstein	2	2	2	2	2	0	2	2	2	2	2	2	2	2	2	2	2	2	2	2	2	2	2	2	2	2	2	2	2	2	2	2	2	2	2	2	2	2
BS00010352_51	1B	64.0994		0		chr1B	327483009	1	6	2		0	2	2	2	2	0	2	2	2	2	2	2	2	2	2	2	2	2	2	2	2	2	2	2	2	2	2	2	2	2	2	2	2	2	2	2	2	1
BS00011450_51	1B	64.0994		0		chr1B	328643536	1	7	1	Bernstein	2	2	2	2	2	0	2	2	2	2	2	2	2	2	2	2	2	2	2	2	2	2	2	2	2	2	2	2	2	2	2	2	2	2	2	2	2	2
Excalibur_c10319_229	1B	64.0994		0		chr1B	328822415	1	6	2		0	2	2	2	2	0	2	2	2	2	2	2	2	2	2	2	2	2	2	2	2	2	2	2	2	2	2	2	2	2	2	2	2	2	2	2	2	1
GENE-0227_217	1B	64.0994		0		chr1B	328642765	1	7	1	Bernstein	2	2	2	2	2	0	2	2	2	2	2	2	2	2	2	2	2	2	2	2	2	2	2	2	2	2	2	2	2	2	2	2	2	2	2	2	2	2
IAAV1364	1B	64.0994		0		chr1B	184218273	1	5	3		0	2	0	2	0	2	2	2	0	0	2	2	0	2	0	2	2	2	2	2	2	2	2	0	0	0	1.24518	0	2	0	1.24518	2	1.24518	0	2	2	0	0
IAAV7260	1B	64.0994		0		chr1B	304514788	1	7	1	Bernstein	2	2	2	2	2	0	2	2	2	2	2	2	2	2	2	2	2	2	2	2	2	2	2	2	2	2	2	2	2	2	2	2	2	2	2	2	2	2
Ku_c11813_215	1B	64.0994		0		chr1B	307428422	1	7	1	Tobak	2	2	2	2	0	2	2	2	2	2	2	2	2	2	2	2	2	2	2	2	2	2	2	2	0	0	2	0	2	2	2	2	2	2	2	2	0	1
Kukri_c84940_106	1B	64.0994		0		chr1B	313483489	1	7	1	Bernstein	2	2	2	2	2	0	2	2	2	2	2	2	2	2	2	2	2	2	2	2	2	2	2	2	2	2	2	2	2	2	2	2	2	2	2	2	2	2
RAC875_c20775_540	1B	64.0994		0				1	7	1	Bernstein	2	2	2	2	2	0	2	2	2	2	2	2	2	2	2	2	2	2	2	2	2	2	2	2	2	2	2	2	2	2	2	2	2	2	2	2	2	2
Ra_c16069_1820	1B	64.0994		0		chr1B	310367268	1	7	1	Bernstein	2	2	2	2	2	0	2	2	2	2	2	2	2	2	2	2	2	2	2	2	2	2	2	2	2	2	2	2	2	2	2	2	2	2	2	2	2	2
Ra_c7745_1438	1B	64.0994		0		chr1B	301257521	1	7	1	Bernstein	2	2	2	2	2	0	2	2	2	2	2	2	2	2	2	2	2	2	2	2	2	2	2	2	2	2	2	2	2	2	2	2	2	2	2	2	2	2
tplb0029b01_1022	1B	64.0994		0		chr1B	328645339	1	7	1	Bernstein	2	2	2	2	2	0	2	2	2	2	2	2	2	2	2	2	2	2	2	2	2	2	2	2	2	2	2	2	2	2	2	2	2	2	2	2	2	2
tplb0029b01_123	1B	64.0994		0		chr1B	328642115	1	7	1	Bernstein	2	2	2	2	2	0	2	2	2	2	2	2	2	2	2	2	2	2	2	2	2	2	2	2	2	2	2	2	2	2	2	2	2	2	2	2	2	2
wsnp_Ku_rep_c71900_71624324	1B	64.0994		0		chr1B	148897308	1	6	2		0	2	2	2	0	2	2	2	2	2	2	2	2	2	2	2	2	2	2	2	2	2	2	2	0	0	2	0	2	2	2	2	2	2	2	2	0	0
wsnp_BE443531B_Ta_1_1	1B	64.3164		0		chr1B	156687512	1	4	4		0	2	0	2	0	0	2	2	1	0	2	2	0	2	0	2	2	2	2	2	2	2	2	0	0	0	1	0	2	0	1	2	1	0	2	2	0	0
RAC875_rep_c72356_51	1B	64.46		0		chr1B	178098032	1	5	3		0	2	0	2	0	2	2	2	1	0	2	2	0	2	0	2	2	2	2	2	2	2	2	0	0	0	1	0	2	0	1	2	1.24673	0	2	2	0	0
Kukri_c147_1620	1B	64.6387		0		chr1B	212429643	1	5	3		0	2	0	2	0	2	2	2	1	0	2	2	0	2	0	2	2	2	2	2	2	2	2	0	0	0	1.24863	0	2	0	1	2	1	0	2	2	0	0
BS00050126_51	1B	64.8557		0		chr1B	285345287	1	3	5		0	0	2	0	0	2	0	2	2	2	2	2	0.703947	2	2	0	0	1	0	0	0	0	2	2	0	0	2	0	2	2	2	2	2	2	2	2	0	0
Excalibur_c6497_535	1B	64.8557		0		chr1B	278473846	1	6	2		0	2	2	2	0	2	2	2	2	2	2	2	2	2	2	2	2	2	2	2	2	2	2	2	0	0	2	0	2	2	2	2	2	2	2	2	0	0
Excalibur_c3801_814	1B	64.8733		0		chr1B	285608205	2	3	5		0	0	2	0	0	2	0	2	2	2	2	2	2	2	2	0	0	0	0	0	0	0	2	2	0	0	2	0	2	2	2	2	2	2	2	2	0	0
BS00023006_51	1B	64.8908		0				1	7	1	Bernstein	2	2	2	2	2	0	2	2	2	2	2	2	2	2	2	2	2	2	2	2	2	2	2	2	2	2	2	2	2	2	2	2	2	2	2	2	2	2
BS00063885_51	1B	64.8908		0		chr1B	329374008	1	7	1	Bernstein	2	2	2	2	2	0	2	2	2	2	2	2	2	2	2	2	2	2	2	2	2	2	2	2	2	2	2	2	2	2	2	2	2	2	2	2	2	2
BS00065139_51	1B	64.8908		0		chr1B	282427911	1	3	5		0	0	2	0	0	2	0	2	2	2	2	2	2	2	2	0	0	1	0	0	0	0	2	2	0	0	2	0	2	2	2	2	2	2	2	2	0	0
BS00066165_51	1B	64.8908		0		chr1B	157901588	1	7	1	Bernstein	2	2	2	2	2	0	2	2	2	2	2	2	2	2	2	2	2	2	2	2	2	2	2	2	2	2	2	2	2	2	2	2	2	2	2	2	2	2
BS00090553_51	1B	64.8908		0		chr1B	148435770	1	7	1	Bernstein	2	2	2	2	2	0	2	2	2	2	2	2	2	2	2	2	2	2	2	2	2	2	2	2	2	2	2	2	2	2	2	2	2	2	2	2	2	2
BS00097433_51	1B	64.8908		0		chr1B	156685991	1	7	1	Bernstein	2	2	2	2	2	0	2	2	2	2	2	2	2	2	2	2	2	2	2	2	2	2	2	2	2	2	2	2	2	2	2	2	2	2	2	2	2	2
BobWhite_c1456_615	1B	64.8908		0		chr1B	328642344	1	7	1	Bernstein	2	2	2	2	2	0	2	2	2	2	2	2	2	2	2	2	2	2	2	2	2	2	2	2	2	2	2	2	2	2	2	2	2	2	2	2	2	2
BobWhite_rep_c62985_546	1B	64.8908		0		chr1B	168418411	1	7	1	Bernstein	2	2	2	2	2	0	2	2	2	2	2	2	2	2	2	2	2	2	2	2	2	2	2	2	2	2	2	2	2	2	2	2	2	2	2	2	2	2
CAP7_c1241_128	1B	64.8908		0		chr1B	328439865	1	6	2		0	2	2	2	2	0	2	2	2	2	2	2	2	2	2	2	2	2	2	2	2	2	2	2	2	2	2	2	2	2	2	2	2	2	2	2	2	1
Excalibur_c18876_334	1B	64.8908		0		chr1B	325286967	1	6	2		0	2	2	2	2	0	2	2	2	2	2	2	2	2	2	2	2	2	2	2	2	2	2	2	2	2	2	2	2	2	2	2	2	2	2	2	2	1
Excalibur_c27675_912	1B	64.8908		0		chr1B	327577718	1	7	1	Patras	0	2	2	2	2	2	2	2	2	2	2	2	2	2	2	2	2	2	2	2	2	2	2	2	2	2	2	2	2	2	2	2	2	2	2	2	2	1
Excalibur_c32608_500	1B	64.8908		0		chr1B	327842942	1	6	2		0	2	2	2	2	0	2	2	2	2	2	2	2	2	2	2	2	2	2	2	2	2	2	2	2	2	2	2	2	2	2	2	2	2	2	2	2	1
Excalibur_s113941_196	1B	64.8908		0		chr1B	330212308	1	7	1	Bernstein	2	2	2	2	2	0	2	2	2	2	2	2	2	2	2	2	2	2	2	2	2	2	2	2	2	2	2	2	2	2	2	2	2	2	2	2	2	2
Kukri_c14968_674	1B	64.8908		0		chr1B	213911014	1	7	1	Bernstein	2	2	2	2	2	0	2	2	2	2	2	2	2	2	2	2	2	2	2	2	2	2	2	2	2	2	2	2	2	2	2	2	2	2	2	2	2	2
Kukri_rep_c111517_289	1B	64.8908		0		chr1B	327576740	1	7	1	Patras	0	2	2	2	2	2	2	2	2	2	2	2	2	2	2	2	2	2	2	2	2	2	2	2	2	2	2	2	2	2	2	2	2	2	2	2	2	1
RAC875_c21274_235	1B	64.8908		0		chr1B	327230392	1	7	1	Bernstein	2	2	2	2	2	0	2	2	2	2	2	2	2	2	2	2	2	2	2	2	2	2	2	2	2	2	2	2	2	2	2	2	2	2	2	2	2	2
RAC875_c3457_303	1B	64.8908		0		chr1B	327229987	1	7	1	Bernstein	2	2	2	2	2	0	2	2	2	2	2	2	2	2	2	2	2	2	2	2	2	2	2	2	2	2	2	2	2	2	2	2	2	2	2	2	2	2
RAC875_c44452_438	1B	64.8908		0		chr1B	302781724	1	7	1	Bernstein	2	2	2	2	2	0	2	2	2	2	2	2	2	2	2	2	2	2	2	2	2	2	2	2	2	2	2	2	2	2	2	2	2	2	2	2	2	2
RAC875_c53382_120	1B	64.8908		0		chr1B	292347839	1	7	1	Bernstein	2	2	2	2	2	0	2	2	2	2	2	2	2	2	2	2	2	2	2	2	2	2	2	2	2	2	2	2	2	2	2	2	2	2	2	2	2	2
TA004324-0491	1B	64.8908		0		chr1B	327230038	1	6	2		0	2	2	2	2	0	2	2	2	2	2	2	2	2	2	2	2	2	2	2	2	2	2	2	2	2	2	2	2	2	2	2	2	2	2	2	2	1
wsnp_Ex_c1429_2745237	1B	64.8908		0				1	7	1	Bernstein	2	2	2	2	2	0	2	2	2	2	2	2	2	2	2	2	2	2	2	2	2	2	2	2	2	2	2	2	2	2	2	2	2	2	2	2	2	2
wsnp_Ex_c38116_45719983	1B	64.8908		0		chr1B	340372963	1	7	1	Bernstein	2	2	2	2	2	0	2	2	2	2	2	2	2	2	2	2	2	2	2	2	2	2	2	2	2	2	2	2	2	2	2	2	2	2	2	2	2	2
wsnp_Ex_c5947_10431109	1B	64.8908		0		chr1B	326779924	1	6	2		0	2	2	2	2	0	2	2	2	2	2	2	2	2	2	2	2	2	2	2	2	2	2	2	2	2	2	2	2	2	2	2	2	2	2	2	2	1
wsnp_Ra_c21132_30487331	1B	64.8908		0		chr1B	331424049	1	7	1	Bernstein	2	2	2	2	2	0	2	2	2	2	2	2	2	2	2	2	2	2	2	2	2	2	2	2	2	2	2	2	2	2	2	2	2	2	2	2	2	2
Tdurum_contig45715_1246	1B	64.8908		0		chr1B	325286948	2	6	2		0	2	2	2	2	0	2	2	2	2	2	2	2	2	2	2	2	2	2	2	2	2	2	2	2	2	2	2	2	2	2	2	2	2	2	2	2	1
Tdurum_contig45715_549	1B	64.8908		0		chr1B	325286251	2	6	2		0	2	2	2	2	0	2	2	2	2	2	2	2	2	2	2	2	2	2	2	2	2	2	2	2	2	2	2	2	2	2	2	2	2	2	2	2	1
wsnp_Ku_c2115_4089288	1B	64.8908		0		chr1B	325289475	2	6	2		0	2	2	2	2	0	2	2	2	2	2	2	2	2	2	2	2	2	2	2	2	2	2	2	2	2	2	2	2	2	2	2	2	2	2	2	2	1
BS00067247_51	1B	64.9483		0		chr1B	298093323	1	7	1	Bernstein	2	2	2	2	2	0	2	2	2	2	2	2	2	2	2	2	2	2	2	2	2	2	2	2	2	2	2	2	2	2	2	2	2	2	2	2	2	2
BS00022687_51	1B	65.0855		0		chr1B	344044080	2	7	1	Bernstein	2	2	2	2	2	0	2	2	2	2	2	2	2	2	2	2	2	2	2	2	2	2	2	2	2	2	2	2	2	2	2	2	2	2	2	2	2	2
BobWhite_c4236_410	1B	65.3567		0		chr1B	328938925	1	6	2		0	2	2	2	2	0	2	2	2	2	2	2	2	2	2	2	2	2	2	2	2	2	2	2	2	2	2	2	2	2	2	2	2	2	2	2	2	1
Excalibur_c1729_841	1B	65.3567		0				1	7	1	Bernstein	2	2	2	2	2	0	2	2	2	2	2	2	2	2	2	2	2	2	2	2	2	2	2	2	2	2	2	2	2	2	2	2	2	2	2	2	2	2
IACX1008	1B	65.3567		0		chr1B	342647458	1	7	1	Bernstein	2	2	2	2	2	0	2	2	2	2	2	2	2	2	2	2	2	2	2	2	2	2	2	2	2	2	2	2	2	2	2	2	2	2	2	2	2	2
Ku_c17486_152	1B	65.3567		0		chr1B	348796811	1	7	1	Bernstein	2	2	2	2	2	0	2	2	2	2	2	2	2	2	2	2	2	2	2	2	2	2	2	2	2	2	2	2	2	2	2	2	2	2	2	2	2	2
Kukri_c49091_371	1B	65.3567		0		chr1B	334241890	1	7	1	Bernstein	2	2	2	2	2	0	2	2	2	2	2	2	2	2	2	2	2	2	2	2	2	2	2	2	2	2	2	2	2	2	2	2	2	2	2	2	2	2
RAC875_c42206_305	1B	65.3567		0		chr1B	347575779	1	7	1	Bernstein	2	2	2	2	2	0	2	2	2	2	2	2	2	2	2	2	2	2	2	2	2	2	2	2	2	2	2	2	2	2	2	2	2	2	2	2	2	2
wsnp_RFL_Contig4726_5654774	1B	65.3567		0		chr1B	329487264	1	6	2		0	2	2	2	2	0	2	2	2	2	2	2	2	2	2	2	2	2	2	2	2	2	2	2	2	2	2	2	2	2	2	2	2	2	2	2	2	1
RAC875_c22244_61	1B	66.0715		0		chr1B	334307189	1	7	1	Bernstein	2	2	2	2	2	0	2	2	2	2	2	2	2	2	2	2	2	2	2	2	2	2	2	2	2	2	2	2	2	2	2	2	2	2	2	2	2	2
RAC875_c44575_561	1B	66.0715		0		chr1B	336070019	1	7	1	Bernstein	2	2	2	2	2	0	2	2	2	2	2	2	2	2	2	2	2	2	2	2	2	2	2	2	2	2	2	2	2	2	2	2	2	2	2	2	2	2
wsnp_Ex_c7629_13033231	1B	66.0715		0		chr1B	348797994	1	7	1	Bernstein	2	2	2	2	2	0	2	2	2	2	2	2	2	2	2	2	2	2	2	2	2	2	2	2	2	2	2	2	2	2	2	2	2	2	2	2	2	2
wsnp_Ku_c30982_40765254	1B	66.0715		0		chr1B	336209877	1	7	1	Bernstein	2	2	2	2	2	0	2	2	2	2	2	2	2	2	2	2	2	2	2	2	2	2	2	2	2	2	2	2	2	2	2	2	2	2	2	2	2	2
Kukri_c49091_415	1B	66.1609		0		chr1B	334241934	1	7	1	Bernstein	2	2	2	2	2	0	2	2	2	2	2	2	2	2	2	2	2	2	2	2	2	2	2	2	2	2	2	2	2	2	2	2	2	2	2	2	2	2
Excalibur_c34625_281	1B	67.1406		0		chr1B	508554009	1	7	1	Tobak	2	2	2	2	0	2	2	2	2	2	2	2	2	2	2	2	2	2	2	2	2	2	2	2	2	2	2	2	2	2	2	2	2	2	2	2	0	1
BS00091191_51	1B	67.7564		0		chr1B	242668003	2	5	3		2	0	2	0	2	2	0	2	2	2	2	2	1.2549	2	2	0	0	1	0	0	0	0	2	2	2	2	2	2	2	2	2	2	2	2	2	2	2	2
IACX5764	1B	67.7564		0		chr1B	429699870	1	5	3		2	0	2	0	2	2	0	2	2	2	2	2	2	2	2	0	0	0	0	0	0	0	2	2	2	2	2	2	2	2	2	2	2	2	2	2	2	2
GENE-0136_82	1B	68.7521		0		chr1B	434564647	1	7	1	Linus	2	2	0	2	2	2	2	2	2	0	2	2	0	2	0	2	2	2	2	2	2	2	2	0	2	2	2	2	2	0	1	2	1	0	1	2	2	2
CAP11_rep_c5039_201	1B	69.7668		0		chr1B	456185216	1	6	2		0	2	2	2	2	0	2	2	2	2	2	2	2	2	2	2	2	2	2	2	2	2	2	2	2	2	2	2	2	2	2	2	2	2	2	2	2	1
GENE-3626_308	1B	69.7668		0		chr1B	452757806	1	5	3		0	2	2	2	0	0	2	2	2	2	2	2	2	2	2	2	2	2	2	2	2	2	2	2	0	0	2	0	2	2	2	2	2	2	2	2	0	0
RAC875_rep_c74070_518	1B	69.7668		0		chr1B	453343924	1	6	2		0	2	2	2	2	0	2	2	2	2	2	2	2	2	2	2	2	2	2	2	2	2	2	2	2	2	2	2	2	2	2	2	2	2	2	2	2	1
wsnp_Ex_c852_1657319	1B	69.7668		0		chr1B	455211698	1	6	2		0	2	2	2	2	0	2	2	2	2	2	2	2	2	2	2	2	2	2	2	2	2	2	2	2	2	2	2	2	2	2	2	2	2	2	2	2	1
wsnp_Ra_c8484_14372815	1B	69.7668		0		chr1B	445434114	1	1	7	Julius	0	0	0	0	0	0	0	2	2	0	2	2	0	2	0	0	0	0	0	0	0	0	2	0	0	0	2	0	2	0	1	2	1	0	1	2	0	0
BS00069723_51	1B	70.0795		0		chr1B	456253786	1	6	2		0	2	2	2	2	0	2	2	2	2	2	2	2	2	2	2	2	2	2	2	2	2	2	2	2	2	2	2	2	2	2	2	2	2	2	2	2	1
BS00095568_51	1B	70.0795		0		chr1B	470000734	1	6	2		0	2	2	2	2	0	2	2	2	2	2	2	2	2	2	2	2	2	2	2	2	2	2	2	2	2	2	2	2	2	2	2	2	2	2	2	2	1
IAAV5704	1B	70.0795		0		chr1B	457460601	1	6	2		0	2	2	2	2	0	2	2	2	2	2	2	2	2	2	2	2	2	2	2	2	2	2	2	2	2	2	2	2	2	2	2	2	2	2	2	2	1.54807
Kukri_c51474_334	1B	70.0795		0		chr1B	457378777	1	6	2		0	2	2	2	2	0	2	2	2	2	2	2	2	2	2	2	2	2	2	2	2	2	2	2	2	2	2	2	2	2	2	2	2	2	2	2	2	1
RAC875_c865_1936	1B	70.0795		0		chr1B	457009176	1	6	2		0	2	2	2	2	0	2	2	2	2	2	2	2	2	2	2	2	2	2	2	2	2	2	2	2	2	2	2	2	2	2	2	2	2	2	2	2	1
RFL_Contig5706_1294	1B	70.0795		0		chr1B	448742632	1	1	7	Julius	0	0	0	0	0	0	0	2	2	0	2	2	0	2	0	0	0	0	0	0	0	0	2	0	0	0	2	0	2	0	1	2	1	0	1	2	0	0
Ra_c3083_982	1B	70.0795		0		chr1B	457320821	1	6	2		0	2	2	2	2	0	2	2	2	2	2	2	2	2	2	2	2	2	2	2	2	2	2	2	2	2	2	2	2	2	2	2	2	2	2	2	2	1
Ra_c68984_1882	1B	70.0795		0		chr1B	480974301	1	6	2		0	2	2	2	2	0	2	2	2	2	2	2	2	2	2	2	2	2	2	2	2	2	2	2	2	2	2	2	2	2	2	2	2	2	2	2	2	1
TA004407-0898	1B	70.0795		0		chr1B	478055186	1	6	2		0	2	2	2	2	0	2	2	2	2	2	2	2	2	2	2	2	2	2	2	2	2	2	2	2	2	2	2	2	2	2	2	2	2	2	2	2	1
Tdurum_contig70304_781	1B	70.0795		0		chr1B	447323307	1	1	7	Julius	0	0	0	0	0	0	0	2	2	0	2	2	0	2	0	0	0	0	0	0	0	0	2	0	0	0	2	0	2	0	1	2	1	0	1	2	0	0
tplb0023b14_704	1B	70.0795		0		chr1B	445180564	1	1	7	Julius	0	0	0	0	0	0	0	2	2	0	2	2	0	2	0	0	0	0	0	0	0	0	2	0	0	0	2	0	2	0	1	2	1	0	1	2	0	0
wsnp_CAP7_c940_480745	1B	70.0795		0		chr1B	457460601	1	6	2		0	2	2	2	2	0	2	2	2	2	2	2	2	2	2	2	2	2	2	2	2	2	2	2	2	2	2	2	2	2	2	2	2	2	2	2	2	1
wsnp_Ex_c17452_26163465	1B	70.0795		0		chr1B	445434417	1	1	7	Julius	0	0	0	0	0	0	0	2	2	0	2	2	0	2	0	0	0	0	0	0	0	0	2	0	0	0	2	0	2	0	1	2	1	0	1	2	0	0
wsnp_Ex_c2025_3799847	1B	70.0795		0		chr1B	456976127	1	6	2		0	2	2	2	2	0	2	2	2	2	2	2	2	2	2	2	2	2	2	2	2	2	2	2	2	2	2	2	2	2	2	2	2	2	2	2	2	1.53501
wsnp_Ex_c3681_6715277	1B	70.0795		0		chr1B	456975829	1	6	2		0	2	2	2	2	0	2	2	2	2	2	2	2	2	2	2	2	2	2	2	2	2	2	2	2	2	2	2	2	2	2	2	2	2	2	2	2	1
wsnp_Ex_rep_c67036_65492436	1B	70.0795		0		chr1B	445432607	1	1	7	Julius	0	0	0	0	0	0	0	2	2	0	2	2	0	2	0	0	0	0	0	0	0	0	2	0	0	0	2	0	2	0	1	2	0.243214	0	1	2	0	0
wsnp_Ex_rep_c68712_67571580	1B	70.0795		0		chr1B	456271200	1	6	2		0	2	2	2	2	0	2	2	2	2	2	2	2	2	2	2	2	2	2	2	2	2	2	2	2	2	2	2	2	2	2	2	2	2	2	2	2	1
wsnp_JD_c4485_5618761	1B	70.0795		0		chr1B	448300314	1	1	7	Julius	0	0	0	0	0	0	0	2	2	0	2	2	0	2	0	0	0	0	0	0	0	0	2	0	0	0	2	0	2	0	1	2	1	0	1	2	0	0
wsnp_Ku_c4951_8856170	1B	70.0795		0		chr1B	449134924	1	1	7	Julius	0	0	0	0	0	0	0	2	2	0	2	2	0	2	0	0	0	0	0	0	0	0	2	0	0	0	2	0	2	0	1	2	1	0	1	2	0	0
wsnp_Ra_c2027_3943938	1B	70.0795		0		chr1B	456977189	1	6	2		0	2	2	2	2	0	2	2	2	2	2	2	2	2	2	2	2	2	2	2	2	2	2	2	2	2	2	2	2	2	2	2	2	2	2	2	2	1
wsnp_Ra_c2027_3945764	1B	70.0795		0		chr1B	456975286	1	6	2		0	2	2	2	2	0	2	2	2	2	2	2	2	2	2	2	2	2	2	2	2	2	2	2	2	2	2	2	2	2	2	2	2	2	2	2	2	1
wsnp_Ra_c8484_14372772	1B	70.0795		0		chr1B	445434071	1	1	7	Julius	0	0	0	0	0	0	0	2	2	0	2	2	0	2	0	0	0	0	0	0	0	0	2	0	0	0	2	0	2	0	1	2	1	0	1	2	0	0
Kukri_c4951_503	1B	70.7082		0		chr1B	449131796	1	1	7	Julius	0	0	0	0	0	0	0	2	2	0	2	2	0	2	0	0	0	0	0	0	0	0	2	0	0	0	2	0	2	0	1	2	1	0	1	2	0	0
wsnp_Ex_c17452_26163496	1B	70.7082		0		chr1B	445434448	1	1	7	Julius	0	0	0	0	0	0	0	2	2	0	2	2	0	2	0	0	0	0	0	0	0	0	2	0	0	0	2	0	2	0	1	2	0.240479	0	1	2	0	0
BS00032364_51	1B	70.7816		0		chr1B	447166794	1	1	7	Julius	0	0	0	0	0	0	0	2	2	0	2	2	0	2	0	0	0	0	0	0	0	0	2	0	0	0	2	0	2	0	1	2	1	0	1	2	0	0
BS00034925_51	1B	70.7816		0		chr1B	477393926	1	6	2		0	2	2	2	2	0	2	2	2	2	2	2	2	2	2	2	2	2	2	2	2	2	2	2	2	2	2	2	2	2	2	2	2	2	2	2	2	1.55799
BS00071465_51	1B	70.7816		0		chr1B	476341582	1	6	2		0	2	2	2	2	0	2	2	2	2	2	2	2	2	2	2	2	2	2	2	2	2	2	2	2	2	2	2	2	2	2	2	2	2	2	2	2	1
BobWhite_rep_c66032_270	1B	70.7816		0		chr1B	466089804	1	6	2		0	2	2	2	2	0	2	2	2	2	2	2	2	2	2	2	2	2	2	2	2	2	2	2	2	2	2	2	2	2	2	2	2	2	2	2	2	1
Excalibur_c50665_1323	1B	70.7816		0		chr1B	476876353	1	6	2		0	2	2	2	2	0	2	2	2	2	2	2	2	2	2	2	2	2	2	2	2	2	2	2	2	2	2	2	2	2	2	2	2	2	2	2	2	1
Excalibur_rep_c105376_485	1B	70.7816		0		chr1B	476877850	1	6	2		0	2	2	2	2	0	2	2	2	2	2	2	2	2	2	2	2	2	2	2	2	2	2	2	2	2	2	2	2	2	2	2	2	2	2	2	2	1
Kukri_rep_c69810_502	1B	70.7816		0		chr1B	469976462	1	6	2		0	2	2	2	2	0	2	2	2	2	2	2	2	2	2	2	2	2	2	2	2	2	2	2	2	2	2	2	2	2	2	2	2	2	2	2	2	1
RAC875_c56417_377	1B	70.7816		0		chr1B	477403704	1	6	2		0	2	2	2	2	0	2	2	2	2	2	2	2	2	2	2	2	2	2	2	2	2	2	2	2	2	2	2	2	2	2	2	2	2	2	2	2	1
wsnp_BE446240B_Ta_2_3	1B	70.7816		0		chr1B	477416620	1	6	2		0	2	2	2	2	0	2	2	2	2	2	2	2	2	2	2	2	2	2	2	2	2	2	2	2	2	2	2	2	2	2	2	2	2	2	2	2	1
wsnp_Ex_c22006_31180883	1B	70.7816		0		chr1B	451076976	1	1	7	Julius	0	0	0	0	0	0	0	2	2	0	2	2	0	2	0	0	0	0	0	0	0	0	2	0	0	0	2	0	2	0	1	2	1	0	1	2	0	0
wsnp_Ex_c22006_31181239	1B	70.7816		0		chr1B	451077332	1	1	7	Julius	0	0	0	0	0	0	0	2	2	0	2	2	0	2	0	0	0	0	0	0	0	0	2	0	0	0	2	0	2	0	1	2	1	0	1	2	0	0
wsnp_Ex_c52474_56060204	1B	70.7816		0		chr1B	450611043	1	1	7	Julius	0	0	0	0	0	0	0	2	2	0	2	2	0	2	0	0	0	0	0	0	0	0	2	0	0	0	2	0	2	0	1	2	1	0	1	2	0	0
BobWhite_c1967_388	1B	70.7816		0		chr1B	470002812	2	6	2		0	2	2	2	2	0	2	2	2	2	2	2	2	2	2	2	2	2	2	2	2	2	2	2	2	2	2	2	2	2	2	2	2	2	2	2	2	1
BobWhite_c33506_732	1B	70.7816		0		chr1B	480821006	2	6	2		0	2	2	2	2	0	2	2	2	2	2	2	2	2	2	2	2	2	2	2	2	2	2	2	2	2	2	2	2	2	2	2	2	2	2	2	2	1
IAAV7383	1B	70.7816		0		chr1B	469160211	2	6	2		0	2	2	2	2	0	2	2	2	2	2	2	2	2	2	2	2	2	2	2	2	2	2	2	2	2	2	2	2	2	2	2	2	2	2	2	2	1
IACX15424	1B	70.7816		0		chr1B	469978497	2	6	2		0	2	2	2	2	0	2	2	2	2	2	2	2	2	2	2	2	2	2	2	2	2	2	2	2	2	2	2	2	2	2	2	2	2	2	2	2	1
BS00023142_51	1B	70.8518		0		chr1B	476880006	1	6	2		0	2	2	2	2	0	2	2	2	2	2	2	2	2	2	2	2	2	2	2	2	2	2	2	2	2	2	2	2	2	2	2	2	2	2	2	2	1
CAP7_c3456_113	1B	70.8518		0		chr1B	476034836	1	6	2		0	2	2	2	2	0	2	2	2	2	2	2	2	2	2	2	2	2	2	2	2	2	2	2	2	2	2	2	2	2	2	2	2	2	2	2	2	1
GENE-0142_178	1B	70.8518		0		chr1B	476034085	1	6	2		0	2	2	2	2	0	2	2	2	2	2	2	2	2	2	2	2	2	2	2	2	2	2	2	2	2	2	2	2	2	2	2	2	2	2	2	2	1
Kukri_c67707_114	1B	70.8518		0		chr1B	474451751	1	6	2		0	2	2	2	2	0	2	2	2	2	2	2	2	2	2	2	2	2	2	2	2	2	2	2	2	2	2	2	2	2	2	2	2	2	2	2	2	1
Tdurum_contig15593_407	1B	70.8518		0		chr1B	476881818	1	6	2		0	2	2	2	2	0	2	2	2	2	2	2	2	2	2	2	2	2	2	2	2	2	2	2	2	2	2	2	2	2	2	2	2	2	2	2	2	1
Tdurum_contig28316_243	1B	70.8518		0		chr1B	477394125	1	6	2		0	2	2	2	2	0	2	2	2	2	2	2	2	2	2	2	2	2	2	2	2	2	2	2	2	2	2	2	2	2	2	2	2	2	2	2	2	2
Tdurum_contig56874_562	1B	70.8518		0		chr1B	471194010	1	6	2		0	2	2	2	2	0	2	2	2	2	2	2	2	2	2	2	2	2	2	2	2	2	2	2	2	2	2	2	2	2	2	2	2	2	2	2	2	1
wsnp_BE443332B_Ta_2_2	1B	70.8518		0		chr1B	466089787	1	6	2		0	2	2	2	2	0	2	2	2	2	2	2	2	2	2	2	2	2	2	2	2	2	2	2	2	2	2	2	2	2	2	2	2	2	2	2	2	1
RAC875_c87890_234	1B	71.8474		0		chr1B	487406467	1	6	2		0	2	2	2	2	0	2	2	2	2	2	2	2	2	2	2	2	2	2	2	2	2	2	2	2	2	2	2	2	2	2	2	2	2	2	2	2	1
Tdurum_contig44255_814	1B	71.8474		0		chr1B	476019795	1	6	2		0	2	2	2	2	0	2	2	2	2	2	2	2	2	2	2	2	2	2	2	2	2	2	2	2	2	2	2	2	2	2	2	2	2	2	2	2	1
Tdurum_contig59449_249	1B	71.8474		0		chr1B	487407563	1	6	2		0	2	2	2	2	0	2	2	2	2	2	2	2	2	2	2	2	2	2	2	2	2	2	2	2	2	2	2	2	2	2	2	2	2	2	2	2	1
Tdurum_contig59449_400	1B	71.8474		0		chr1B	487407412	1	6	2		0	2	2	2	2	0	2	2	2	2	2	2	2	2	2	2	2	2	2	2	2	2	2	2	2	2	2	2	2	2	2	2	2	2	2	2	2	1
Excalibur_c90096_77	1B	72.1538		0		chr1B	487489153	1	6	2		0	2	2	2	2	0	2	2	2	2	2	2	2	2	2	2	2	2	2	2	2	2	2	2	2	2	2	2	2	2	2	2	2	2	2	2	2	1
CAP11_c2974_53	1B	74.0429		0		chr1B	505068578	1	7	1	Tobak	2	2	2	2	0	2	2	2	2	2	2	2	2	2	2	2	2	2	2	2	2	2	2	2	2	2	2	2	2	2	2	2	2	2	2	2	0	2
Tdurum_contig50473_889	1B	74.3237		0		chr1B	521225061	1	6	2		0	2	2	0	2	2	2	2	2	2	2	2	2	2	2	2	2	2	2	2	2	2	2	2	2	2	2	2	2	2	2	2	2	2	2	2	2	2
CAP7_c12162_251	1B	74.3716		0		chr1B	521218978	1	6	2		0	2	2	0	2	2	2	2	2	2	2	2	2	2	2	2	2	2	2	2	2	2	2	2	2	2	2	2	2	2	2	2	2	2	2	2	2	2
Excalibur_rep_c103109_88	1B	74.3716		0		chr1B	520522472	1	6	2		0	2	2	0	2	2	2	2	2	2	2	2	2	2	2	2	2	2	2	2	2	2	2	2	2	2	2	2	2	2	2	2	2	2	2	2	2	2
Kukri_c13188_256	1B	74.3716		0		chr1B	511213188	1	5	3		0	2	2	0	0	2	2	2	2	2	2	2	2	2	2	2	2	2	2	2	2	2	2	2	2	2	2	2	2	2	2	2	2	2	2	2	0	1
Kukri_c22155_1010	1B	74.3716		0		chr1B	520926006	1	6	2		0	2	2	0	2	2	2	2	2	2	2	2	2	2	2	2	2	2	2	2	2	2	2	2	2	2	2	2	2	2	2	2	2	2	2	2	2	2
Kukri_c4412_383	1B	74.3716		0		chr1B	508394087	1	7	1	Tobak	2	2	2	2	0	2	2	2	2	2	2	2	2	2	2	2	2	2	2	2	2	2	2	2	2	2	2	2	2	2	2	2	2	2	2	2	0	1
RAC875_c6701_291	1B	74.3716		0		chr1B	520785574	1	6	2		0	2	2	0	2	2	2	2	2	2	2	2	2	2	2	2	2	2	2	2	2	2	2	2	2	2	2	2	2	2	2	2	2	2	2	2	2	2
RAC875_rep_c98040_163	1B	74.3716		0		chr1B	512632126	1	5	3		0	2	2	0	0	2	2	2	2	2	2	2	2	2	2	2	2	2	2	2	2	2	2	2	2	2	2	2	2	2	2	2	2	2	2	2	0	1
Ra_c6701_506	1B	74.3716		0		chr1B	520785375	1	6	2		0	2	2	0	2	2	2	2	2	2	2	2	2	2	2	2	2	2	2	2	2	2	2	2	2	2	2	2	2	2	2	2	2	2	2	2	2	2
TA003900-0407	1B	74.3716		0		chr1B	501366220	1	7	1	Tobak	2	2	2	2	0	2	2	2	2	2	2	2	2	2	2	2	2	2	2	2	2	2	2	2	2	2	2	2	2	2	2	2	2	2	2	2	0	1
Tdurum_contig60509_232	1B	74.3716	-1.9065	1	0.000945633	chr1B	510980575	1	5	3		0	2	2	0	0	2	2	2	2	2	2	2	2	2	2	2	2	2	2	2	2	2	2	2	2	2	2	2	2	2	2	2	2	2	2	2	0	1
wsnp_Ex_c53976_57027635	1B	74.3716		0		chr1B	520525809	1	6	2		0	2	2	0	2	2	2	2	2	2	2	2	2	2	2	2	2	2	2	2	2	2	2	2	2	2	2	2	2	2	2	2	2	2	2	2	2	2
wsnp_Ra_c19148_28288923	1B	74.3716		0		chr1B	511449170	1	5	3		0	2	2	0	0	2	2	2	2	2	2	2	2	2	2	2	2	2	2	2	2	2	2	2	2	2	2	2	2	2	2	2	2	2	2	2	0	1
wsnp_Ra_c29782_39115548	1B	74.3716		0		chr1B	510980841	1	5	3		0	2	2	0	0	2	2	2	2	2	2	2	2	2	2	2	2	2	2	2	2	2	2	2	2	2	2	2	2	2	2	2	2	2	2	2	0	1
wsnp_Ra_c5088_9081927	1B	74.3716		0		chr1B	520527948	1	6	2		0	2	2	0	2	2	2	2	2	2	2	2	2	2	2	2	2	2	2	2	2	2	2	2	2	2	2	2	2	2	2	2	2	2	2	2	2	2
BS00041355_51	1B	74.8151		0		chr1B	489994213	1	6	2		0	2	2	2	2	0	2	2	2	2	2	2	2	2	2	2	2	2	2	2	2	2	2	2	2	2	2	2	2	2	2	2	2	2	2	2	2	1
IACX3408	1B	74.8151		0		chr1B	489134007	1	6	2		0	2	2	2	2	0	2	2	2	2	2	2	2	2	2	2	2	2	2	2	2	2	2	2	2	2	2	2	2	2	2	2	2	2	2	2	2	1
RAC875_c5556_328	1B	74.8151		0		chr1B	489900908	1	6	2		0	2	2	2	2	0	2	2	2	2	2	2	2	2	2	2	2	2	2	2	2	2	2	2	2	2	2	2	2	2	2	2	2	2	2	2	2	1.59163
tplb0024i15_1754	1B	74.9396		0		chr1B	491087435	1	6	2		0	2	2	2	2	0	2	2	2	2	2	2	2	2	2	2	2	2	2	2	2	2	2	2	2	2	2	2	2	2	2	2	2	2	2	2	2	2
BS00022920_51	1B	75.1023		0		chr1B	492787435	1	7	1	Tobak	2	2	2	2	0	2	2	2	2	2	2	2	2	2	2	2	2	2	2	2	2	2	2	2	2	2	2	2	2	2	2	2	2	2	2	2	0	1
BS00073530_51	1B	75.1023		0		chr1B	444863033	1	1	7	Julius	0	0	0	0	0	0	0	2	2	0	2	2	0	2	0	0	0	0	0	0	0	0	2	0	0	0	2	0	2	0	1	2	1	0	1	2	0	0
Excalibur_c5218_75	1B	75.1023		0		chr1B	497799279	1	7	1	Tobak	2	2	2	2	0	2	2	2	2	2	2	2	2	2	2	2	2	2	2	2	2	2	2	2	2	2	2	2	2	2	2	2	2	2	2	2	0	1
GENE-0107_807	1B	75.1023		0		chr1B	488217103	1	6	2		0	2	2	2	2	0	2	2	2	2	2	2	2	2	2	2	2	2	2	2	2	2	2	2	2	2	2	2	2	2	2	2	2	2	2	2	2	1
IAAV6731	1B	75.1023		0		chr1B	493868052	1	7	1	Tobak	2	2	2	2	0	2	2	2	2	2	2	2	2	2	2	2	2	2	2	2	2	2	2	2	2	2	2	2	2	2	2	2	2	2	2	2	0	1
JD_c3116_778	1B	75.1023		0		chr1B	492789034	1	7	1	Tobak	2	2	2	2	0	2	2	2	2	2	2	2	2	2	2	2	2	2	2	2	2	2	2	2	2	2	2	2	2	2	2	2	2	2	2	2	0	1
RAC875_rep_c119728_146	1B	75.1023		0		chr1B	497781358	1	7	1	Tobak	2	2	2	2	0	2	2	2	2	2	2	2	2	2	2	2	2	2	2	2	2	2	2	2	2	2	2	2	2	2	2	2	2	2	2	2	0	1
Ra_c37969_549	1B	75.1023		0		chr1B	494159220	1	7	1	Tobak	2	2	2	2	0	2	2	2	2	2	2	2	2	2	2	2	2	2	2	2	2	2	2	2	2	2	2	2	2	2	2	2	2	2	2	2	0	1
TA003725-0553	1B	75.1023		0		chr1B	496095823	1	7	1	Tobak	2	2	2	2	0	2	2	2	2	2	2	2	2	2	2	2	2	2	2	2	2	2	2	2	2	2	2	2	2	2	2	2	2	2	2	2	0	1
Tdurum_contig81102_102	1B	75.1023		0		chr1B	497781690	1	7	1	Tobak	2	2	2	2	0	2	2	2	2	2	2	2	2	2	2	2	2	2	2	2	2	2	2	2	2	2	2	2	2	2	2	2	2	2	2	2	0	1
CAP12_c1129_220	1B	76.0916		0		chr1B	535797784	1	7	1	Safari	2	2	2	2	2	2	0	2	2	2	2	2	2	2	2	2	2	2	2	2	2	2	2	2	2	2	2	2	2	2	2	2	2	2	2	2	2	2
RFL_Contig4977_2333	1B	76.0916		0		chr1B	535546089	1	7	1	Safari	2	2	2	2	2	2	0	2	2	2	2	2	2	2	2	2	2	2	2	2	2	2	2	2	2	2	2	2	2	2	2	2	2	2	2	2	2	2
RAC875_c102223_220	1B	76.5128		0		chr1B	536706337	1	7	1	Safari	2	2	2	2	2	2	0	2	2	2	2	2	2	2	2	2	2	2	2	2	2	2	2	2	2	2	2	2	2	2	2	2	2	2	2	2	2	2
Excalibur_c48379_461	1B	76.8861		0		chr1B	532166911	1	6	2		2	0	0	2	2	2	2	2	2	0	2	2	1	2	0	2	0	2	2	0	2	0	2	0	2	2	2	2	2	0	1	2	0	0	1	1	2	1
wsnp_BF485168B_Ta_2_1	1B	76.8861		0		chr1B	540730191	1	6	2		2	0	0	2	2	2	2	2	2	0	2	2	1	2	0	2	0	2	2	0	2	0	2	0	0	2	2	2	2	0	2	2	2	2	1	2	2	1
wsnp_BG274294B_Ta_2_3	1B	77.3935		0		chr1B	543012477	1	7	1	Tobak	2	2	2	2	0	2	2	2	2	2	2	2	2	2	2	2	2	2	2	2	2	2	2	2	2	2	2	2	2	2	2	2	2	2	2	2	0	1
Excalibur_c40993_1129	1B	77.6137		0		chr1B	540730073	1	6	2		2	0	0	2	2	2	2	2	2	0	2	2	1	2	0	2	0	2	2	0	2	0	2	0	0	2	2	2	2	0	2	2	2	2	1	2	2	1
IAAV3567	1B	78.4498		0		chr1B	545207215	1	6	2		2	0	0	2	2	2	2	2	0	0	2	2	0	2	0	2	2	2	2	1	2	1	2	0	0	1	2	2	2	0	2	2	2	2	1	2	2	1.49674
TA004081-0677	1B	78.4498		0		chr1B	545212292	2	6	2		2	0	0	2	2	2	2	2	0	0	2	2	0	2	0	2	2	2	2	1	2	1	2	0	0	1	2	2	2	0	2	2	2	2	1	2	2	1
GENE-0120_397	1B	78.9923		0		chr1B	551013057	1	6	2		2	0	0	2	2	2	2	2	0	0	2	2	1.53829	2	0	2	2	2	2	1	2	1	2	0	0	1	2	2	2	0	2	2	2	2	0	2	2	1
wsnp_Ex_c18462_27305612	1B	78.9923		0		chr1B	551864432	1	6	2		2	0	0	2	2	2	2	2	0	0	2	2	0	2	0	2	2	2	2	1	2	1	2	0	0	1	2	2	2	0	2	2	2	2	0	2	2	1
BobWhite_rep_c57575_65	1B	79.7741		0		chr1B	555641132	1	6	2		2	0	0	2	2	2	2	2	0	0	2	2	0	2	0	2	2	2	2	1	2	1	2	0	0	1	2	2	2	0	2	2	2	2	0	2	2	1
CAP8_c818_370	1B	79.7741		0		chr1B	557943819	1	6	2		2	0	0	2	2	2	2	2	0	0	2	2	0	2	0	2	2	2	2	1	2	1	2	0	0	1	2	2	2	0	2	2	2	2	0	2	2	1
IACX4461	1B	79.7741		0		chr1B	555639681	1	6	2		2	0	0	2	2	2	2	2	0	0	2	2	0	2	0	2	2	2	2	1	2	1	2	0	0	1	2	2	2	0	2	2	2	2	0	2	2	0
Ku_c106533_550	1B	79.7741		0		chr1B	563675235	1	7	1	Linus	2	2	0	2	2	2	2	2	2	2	2	2	2	2	2	2	2	2	2	2	2	2	2	0	0	1	2	2	2	0	2	2	2	2	0	2	2	2
Tdurum_contig48523_1838	1B	79.7741		0		chr1B	560504455	1	6	2		2	0	0	2	2	2	2	2	0	0	2	2	1.53922	2	0	2	2	2	2	1	2	1	2	0	0	1	2	2	2	0	2	2	2	2	0	2	2	1
wsnp_Ex_c58292_59652859	1B	79.7741		0		chr1B	555639681	1	6	2		2	0	0	2	2	2	2	2	0	0	2	2	0	2	0	2	2	2	2	1	2	1.45454	2	0	0	1	2	2	2	0	2	2	2	2	0	2	2	0
wsnp_Ex_rep_c66389_64589189	1B	79.7741		0		chr1B	561703662	1	6	2		2	0	0	2	2	2	2	2	0	0	2	2	0	2	0	2	2	2	2	1	2	1	2	0	0	1	2	2	2	0	2	2	2	2	0	2	2	1
RAC875_c32687_153	1B	80.1283		0		chr1B	555774761	1	6	2		2	0	0	2	2	2	2	2	0	0	2	2	0	2	0	2	2	2	2	1.58613	2	1.58613	2	0	0	1.58613	2	2	2	0	2	2	2	2	0	2	2	1.58613
BS00021975_51	1B	80.1283		0		chr1B	555765199	2	6	2		2	0	0	2	2	2	2	2	0	0	2	2	1	2	0	2	2	2	2	1	2	1	2	0	0	1	2	2	2	0	2	2	2	2	0	2	2	1
BS00089563_51	1B	80.5814		0		chr1B	560252483	1	6	2		2	0	0	2	2	2	2	2	0	0	2	2	1.53544	2	0	2	2	2	2	1	2	1	2	0	0	1	2	2	2	0	2	2	2	2	0	2	2	1
BS00107749_51	1B	80.5814		0		chr1B	555939466	1	6	2		2	0	0	2	2	2	2	2	0	0	2	2	1.54376	2	0	2	2	2	2	1	2	1	2	0	0	1	2	2	2	0	2	2	2	2	0	2	2	1
BS00001835_51	1B	81.609		0		chr1B	563028655	1	6	2		2	0	0	2	2	2	2	2	0	0	2	2	0	2	0	2	2	2	2	1	2	1	2	0	0	1	2	2	2	0	2	2	2	2	0	2	2	1
BS00063092_51	1B	81.609		0		chr1B	563307053	1	4	4		0	0	0	0	2	2	2	2	0	0	2	2	0	2	0	2	2	2	2	1	2	1	2	0	0	1	2	2	2	0	2	2	2	2	0	2	2	1
BS00076405_51	1B	81.609		0		chr1B	563537174	1	4	4		0	0	0	0	2	2	2	2	0	0	2	2	0	2	0	2	2	2	2	1	2	1	2	0	0	1	2	2	2	0	2	2	2	2	0	2	2	1
Excalibur_c60931_1260	1B	81.609		0		chr1B	563030530	1	6	2		2	0	0	2	2	2	2	2	0	0	2	2	0	2	0	2	2	2	2	1	2	1	2	0	0	1	2	2	2	0	2	2	2	2	0	2	2	1
JD_c107_683	1B	81.609		0		chr1B	563675944	1	5	3		0	0	2	0	2	2	2	2	0	0	2	2	0	2	0	2	2	2	2	1	2	1	2	2	2	2	2	2	2	2	2	2	2	2	2	2	2	0
wsnp_Ex_c39616_46871127	1B	81.609		0		chr1B	562375102	1	6	2		2	0	0	2	2	2	2	2	0	0	2	2	0	2	0	2	2	2	2	1	2	1	2	0	0	1	2	2	2	0	2	2	2	2	0	2	2	1.52979
Excalibur_c14911_976	1B	81.9536		0		chr1B	565669914	1	6	2		2	0	2	2	0	2	2	2	0	0	2	2	0	2	0	2	2	2	2	1	2	1	2	2	2	2	2	2	2	2	2	2	2	2	2	2	0	0
RAC875_c55891_712	1B	81.9536		0		chr1B	564909286	1	7	1	Meister	2	0	2	2	2	2	2	2	0	0	2	2	1.73039	2	0	2	2	2	2	1.73039	2	1	2	2	2	2	2	2	2	2	2	2	2	2	2	2	2	1
Tdurum_contig8158_269	1B	82.4291		0		chr1B	564162746	1	6	2		2	0	2	2	0	2	2	2	0	0	2	2	0	2	0	2	2	2	2	1	2	1	2	2	2	2	2	2	2	2	2	2	2	2	2	2	0	0
RAC875_c55891_659	1B	82.8599		0		chr1B	564909233	1	7	1	Meister	2	0	2	2	2	2	2	2	0	0	2	2	0	2	0	2	2	2	2	1	2	1	2	2	2	2	2	2	2	2	2	2	2	2	2	2	2	1
BS00039740_51	1B	82.8854		0		chr1B	565990601	1	5	3		0	0	2	0	2	2	2	2	0	0	2	2	1.26713	2	0	2	2	2	2	1	2	1	2	2	2	2	2	2	2	2	2	2	2	2	2	2	2	1
BobWhite_c11044_322	1B	83.4694		0		chr1B	566687552	1	2	6		0	0	0	0	0	2	0	2	0	0	2	2	0	2	0	2	2	2	2	1	2	1	2	0	0	1	2	0	2	0	2	2	2	2	0	2	0	0
Kukri_c7770_176	1B	83.4694	2.63233	4	0.228715	chr1B	566603733	1	3	5		0	0	0	0	0	2	2	2	0	0	2	2	0	2	0	2	2	2	2	1	2	1	2	0	0	1	2	0	2	0	2	2	2	2	0	2	0	0
Tdurum_contig47550_699	1B	83.4694		0		chr1B	566603733	1	3	5		0	0	0	0	0	2	2	2	0	0	2	2	0	2	0	2	2	2	2	1	2	1	2	0	0	1	2	0	2	0	2	2	2	2	0	2	0	0
Tdurum_contig604_356	1B	83.5779		0		chr1B	566762782	1	2	6		0	0	0	0	0	2	0	2	0	0	2	2	0	2	0	2	2	2	2	1	2	1	2	0	0	1	2	0	2	0	2	2	2	2	0	2	0	0
BS00065217_51	1B	83.613		0				1	7	1	Meister	2	0	2	2	2	2	2	2	0	0	2	2	0	2	0	2	2	2	2	1	2	1	2	2	2	2	2	2	2	2	2	2	2	2	2	2	2	1
RAC875_c45678_1083	1B	83.613		0				1	6	2		2	0	2	2	0	2	2	2	0	0	2	2	0	2	0	2	2	2	2	0	2	0	2	2	2	2	2	2	2	2	2	2	2	2	2	2	0	0
Tdurum_contig42852_667	1B	83.613		0		chr1B	565672749	1	7	1	Meister	2	0	2	2	2	2	2	2	0	0	2	2	1.71786	2	0	2	2	2	2	1	2	1	2	2	2	2	2	2	2	2	2	2	2	2	2	2	2	1
BS00082521_51	1B	84.4331		0		chr1B	555765141	1	6	2		2	0	0	2	2	2	2	2	0	0	2	2	0	2	0	2	2	2	2	1	2	1	2	0	0	1	2	2	2	0	2	2	2	2	0	2	2	1.53653
Ex_c11930_509	1B	84.4331		0		chr1B	571176061	1	2	6		0	0	0	0	0	2	0	2	0	0	2	2	0.589771	2	0	2	2	2	2	1	2	1	2	0	0	1	2	0	2	0	2	2	2	2	0	2	0	0
Excalibur_c51898_470	1B	84.4331		0		chr1B	572674874	1	2	6		0	0	0	0	0	2	0	2	0	0	2	2	0	2	0	2	2	2	2	1	2	1	2	0	0	1	2	0	2	0	2	2	2	2	0	2	0	0
Excalibur_c9149_1326	1B	84.4331		0		chr1B	566840473	1	2	6		0	0	0	0	0	2	0	2	0	0	2	2	0	2	0	2	2	2	2	1	2	1	2	0	0	1	2	0	2	0	2	2	2	2	0	2	0	0
IAAV2757	1B	84.4331		0		chr1B	572642635	1	2	6		0	0	0	0	0	2	0	2	0	0	2	2	0	2	0	2	2	2	2	1	2	1	2	0	0	1	2	0	2	0	2	2	2	2	0	2	0	0
IAAV3802	1B	84.4331		0		chr1B	571060104	1	2	6		0	0	0	0	0	2	0	2	0	0	2	2	0	2	0	2	2	2	2	1	2	1	2	0	0	1	2	0	2	0	2	2	2	2	0	2	0	0
IACX11320	1B	84.4331		0		chr1B	566831314	1	2	6		0	0	0	0	0	2	0	2	0	0	2	2	0	2	0	2	2	2	2	1	2	1	2	0	0	1	2	0	2	0	2	2	2	2	0	2	0	0
Ku_c956_1797	1B	84.4331		0		chr1B	571439522	1	2	6		0	0	0	0	0	2	0	2	0	0	2	2	0	2	0	2	2	2	2	1	2	1	2	0	0	1	2	0	2	0	2	2	2	2	0	2	0	0
Kukri_c15391_468	1B	84.4331		0		chr1B	566831512	1	2	6		0	0	0	0	0	2	0	2	0	0	2	2	0	2	0	2	2	2	2	1	2	1	2	0	0	1	2	0	2	0	2	2	2	2	0	2	0	0
Kukri_rep_c103359_233	1B	84.4331		0		chr1B	568522753	1	2	6		0	0	0	0	0	2	0	2	0	0	2	2	0	2	0	2	2	2	2	1	2	1	2	0	0	1	2	0	2	0	2	2	2	2	0	2	0	0
RFL_Contig4235_707	1B	84.4331		0		chr1B	566833867	1	2	6		0	0	0	0	0	2	0	2	0	0	2	2	0	2	0	2	2	2	2	1	2	1	2	0	0	1	2	0	2	0	2	2	2	2	0	2	0	0
Tdurum_contig30517_174	1B	84.4331	2.2073	3	0.106997	chr1B	566838861	1	2	6		0	0	0	0	0	2	0	2	0	0	2	2	0	2	0	2	2	2	2	1	2	1	2	0	0	0	2	0	2	0	2	2	2	2	0	2	0	0
Tdurum_contig30517_310	1B	84.4331		0		chr1B	566838725	1	2	6		0	0	0	0	0	2	0	2	0	0	2	2	0	2	0	2	2	2	2	1	2	1	2	0	0	1	2	0	2	0	2	2	2	2	0	2	0	0
Tdurum_contig30517_578	1B	84.4331		0		chr1B	566838457	1	2	6		0	0	0	0	0	2	0	2	0	0	2	2	0	2	0	2	2	2	2	1	2	1	2	0	0	1	2	0	2	0	2	2	2	2	0	2	0	0
wsnp_CAP11_c287_244799	1B	84.4331		0		chr1B	570023969	1	2	6		0	0	0	0	0	2	0	2	0	0	2	2	0	2	0	2	2	2	2	0.581958	2	1	2	0	0	1	2	0	2	0	2	2	2	2	0	2	0	0
wsnp_Ex_c13109_20725640	1B	84.4331		0		chr1B	568525317	1	2	6		0	0	0	0	0	2	0	2	0	0	2	2	0.583696	2	0	2	2	2	2	1	2	1	2	0	0	1	2	0	2	0	2	2	2	2	0	2	0	0
wsnp_Ex_c15611_23929128	1B	84.4331		0		chr1B	570840851	1	2	6		0	0	0	0	0	2	0	2	0	0	2	2	0	2	0	2	2	2	2	1	2	1	2	0	0	1	2	0	2	0	2	2	2	2	0	2	0	0
wsnp_Ex_c21198_30327016	1B	84.4331		0		chr1B	570293202	1	2	6		0	0	0	0	0	2	0	2	0	0	2	2	0	2	0	2	2	2	2	1	2	1	2	0	0	1	2	0	2	0	2	2	2	2	0	2	0	0
wsnp_Ex_c23230_32466568	1B	84.4331		0		chr1B	568968322	1	2	6		0	0	0	0	0	2	0	2	0	0	2	2	0	2	0	2	2	2	2	1	2	1	2	0	0	1	2	0	2	0	2	2	2	2	0	2	0	0
wsnp_Ex_c23235_32471767	1B	84.4331		0		chr1B	568568422	1	2	6		0	0	0	0	0	2	0	2	0	0	2	2	0	2	0	2	2	2	2	1	2	1	2	0	0	1	2	0	2	0	2	2	2	2	0	2	0	0
wsnp_Ex_c5101_9052671	1B	84.4331		0		chr1B	570841876	1	2	6		0	0	0	0	0	2	0	2	0	0	2	2	0	2	0	2	2	2	2	1	2	1	2	0	0	1	2	0	2	0	2	2	2	2	0	2	0	0
wsnp_Ex_c5101_9053178	1B	84.4331		0		chr1B	570841370	1	2	6		0	0	0	0	0	2	0	2	0	0	2	2	0	2	0	2	2	2	2	1	2	1	2	0	0	1	2	0	2	0	2	2	2	2	0	2	0	0
wsnp_Ex_c7585_12957020	1B	84.4331		0		chr1B	572297017	1	2	6		0	0	0	0	0	2	0	2	0	0	2	2	1	2	0	2	2	2	2	0.597146	2	0.597146	2	0	0	1	2	0	2	0	2	2	2	2	0	2	0	0
wsnp_Ex_rep_c107911_91350866	1B	84.4331		0		chr1B	570277145	1	2	6		0	0	0	0	0	2	0	2	0	0	2	2	0	2	0	2	2	2	2	1	2	1	2	0	0	1	2	0	2	0	2	2	2	2	0	2	0	0
wsnp_Ex_rep_c107911_91350930	1B	84.4331		0		chr1B	570277209	1	2	6		0	0	0	0	0	2	0	2	0	0	2	2	0	2	0	2	2	2	2	1	2	1	2	0	0	1	2	0	2	0	2	2	2	2	0	2	0	0
wsnp_Ku_c13043_20902807	1B	84.4331		0		chr1B	571061487	1	2	6		0	0	0	0	0	2	0	2	0	0	2	2	0	2	0	2	2	2	2	1	2	1	2	0	0	1	2	0	2	0	2	2	2	2	0	2	0	0
wsnp_Ku_rep_c89089_82009060	1B	84.4331		0		chr1B	570295622	1	2	6		0	0	0	0	0	2	0	2	0	0	2	2	0	2	0	2	2	2	2	2	2	2	2	0	0	2	2	0	2	0	2	2	2	2	0	2	0	0
IACX9308	1B	84.4331		0		chr1B	551177473	2	6	2		2	0	0	2	2	2	2	2	0	0	2	2	0	2	0	2	2	2	2	1	2	1	2	0	0	1	2	2	2	0	2	2	2	2	0	2	2	1
Kukri_c9133_2211	1B	85.3553		0		chr1B	570842695	1	2	6		0	0	0	0	0	2	0	2	0	0	2	2	0	2	0	2	2	2	2	0.571918	2	0.571918	2	0	0	0.571918	2	0	2	0	2	2	2	2	0	2	0	0
BS00089031_51	1B	85.5691		0		chr1B	573870877	1	4	4		0	2	0	0	0	2	2	2	2	2	2	2	2	2	2	2	2	2	2	2	2	2	2	0	0	1	2	0	2	0	2	2	2	2	0	2	0	1
Kukri_c25961_166	1B	85.5691		0		chr1B	575863908	1	2	6		0	0	0	0	0	2	0	2	0	0	2	2	0.574074	2	0	2	2	2	2	1	2	1	2	0	0	1	2	0	2	0	2	2	2	2	0	2	0	0
Kukri_c20486_255	1B	85.5691		0		chr1B	582715231	2	3	5		0	2	0	0	0	2	0	2	2	2	2	2	2	2	2	2	2	2	2	2	2	2	2	0	0	1	2	0	2	0	2	2	2	2	0	2	0	1
Tdurum_contig13117_1316	1B	86.0733		0		chr1B	573571920	1	3	5		0	2	0	0	0	2	0	2	2	2	2	2	2	2	2	2	2	2	2	2	2	2	2	0	0	1	2	0	2	0	2	2	2	2	0	2	0	1
BS00055866_51	1B	86.7466		0		chr1B	577186750	1	3	5		0	0	0	0	0	2	2	2	0	0	2	2	0	2	0	2	2	2	2	1	2	1	2	0	0	1	2	0	2	0	2	2	2	2	0	2	0	0
BS00067627_51	1B	86.7466		0		chr1B	580538027	1	2	6		0	0	0	0	0	2	0	2	0	0	2	2	0	2	0	2	2	2	2	1	2	1	2	0	0	1	2	0	2	0	2	2	2	2	0	2	0	0
GENE-0487_644	1B	86.7466		0		chr1B	576023465	1	3	5		0	0	0	0	0	2	2	2	0	0	2	2	0	2	0	2	2	2	2	1	2	1	2	0	0	0	2	0	2	0	2	2	2	2	0	2	0	0
GENE-0487_795	1B	86.7466		0		chr1B	576023343	1	3	5		0	0	0	0	0	2	2	2	0	0	2	2	0	2	0	2	2	2	2	1	2	1	2	0	0	0	2	0	2	0	2	2	2	2	0	2	0	0
RAC875_rep_c106876_558	1B	86.7466		0		chr1B	573572248	1	3	5		0	2	0	0	0	2	0	2	2	2	2	2	2	2	2	2	2	2	2	2	2	2	2	0	0	1	2	0	2	0	2	2	2	2	0	2	0	1
BobWhite_c14141_197	1B	86.7466		0		chr1B	581209732	2	2	6		0	0	0	0	0	2	0	2	0	0	2	2	0	2	0	2	2	2	2	1	2	1	2	0	0	1	2	0	2	0	2	2	2	2	0	2	0	0
Excalibur_c64439_87	1B	87.2955		0		chr1B	582688948	2	2	6		0	0	0	0	0	2	0	2	0	0	2	2	0	2	0	2	2	2	2	2	2	2	2	0	0	0.60483	2	0	2	0	2	2	2	2	0	2	0	0
Kukri_c8143_355	1B	87.2955		0		chr1B	581201928	1	2	6		0	0	0	0	0	2	0	2	0	0	2	2	0	2	0	2	2	2	2	1	2	1	2	0	0	1	2	0	2	0	2	2	2	2	0	2	0	0
Kukri_c9752_793	1B	87.2955		0		chr1B	581205643	1	2	6		0	0	0	0	0	2	0	2	0	0	2	2	0	2	0	2	2	2	2	1	2	1	2	0	0	1	2	0	2	0	2	2	2	2	0	2	0	0
Tdurum_contig11896_550	1B	87.2955		0		chr1B	581201779	1	2	6		0	0	0	0	0	2	0	2	0	0	2	2	0	2	0	2	2	2	2	1	2	1	2	0	0	1	2	0	2	0	2	2	2	2	0	2	0	0
Tdurum_contig69792_167	1B	87.2955		0		chr1B	581205643	1	2	6		0	0	0	0	0	2	0	2	0	0	2	2	0.579545	2	0	2	2	2	2	2	2	2	2	0	0	0.579545	2	0	2	0	2	2	2	2	0	2	0	0
BS00022551_51	1B	89.3218		0		chr1B	583446335	1	3	5		0	2	0	0	0	2	0	2	2	2	2	2	2	2	2	2	2	2	2	2	2	2	2	0	0	1	2	0	2	0	2	2	2	2	0	2	0	1
wsnp_Ex_rep_c67299_65845319	1B	89.5675	3.10158	5	0.925229	chr1B	586296121	1	6	2		2	2	2	0	2	0	2	2	2	2	2	2	2	2	2	2	2	2	2	2	2	2	2	2	2	2	2	2	2	2	2	2	2	2	2	2	2	2
BS00066944_51	1B	90.0334	1.83842	1	0.0678839	chr1B	587048136	1	4	4		0	0	2	0	0	2	2	2	0	0	2	2	0.884026	2	0	2	2	2	2	1	2	1	2	2	2	2	2	2	2	2	2	2	2	2	2	2	0	0
TA005251-0278	1B	90.0334		0		chr1B	586300669	1	4	4		0	0	2	0	0	2	2	2	0	0	2	2	0	2	0	2	2	2	2	1	2	1	2	2	2	2	2	2	2	2	2	2	2	2	2	2	0	0
Ku_c8310_865	1B	90.2568		0		chr1B	588631681	1	7	1	Meister	2	0	2	2	2	2	2	2	0	0	2	2	0	2	0	2	2	2	2	1	2	1	2	2	2	2	2	2	2	2	2	2	2	2	2	2	2	1
RAC875_c32848_578	1B	90.2568		0		chr1B	588765966	1	6	2		2	0	2	0	2	2	2	2	0	0	2	2	0	2	0	2	2	2	2	1	2	1	2	2	2	2	2	2	2	2	2	2	2	2	2	2	2	1
RAC875_c62171_386	1B	90.2568		0		chr1B	588627542	1	6	2		2	0	2	0	2	2	2	2	0	0	2	2	0	2	0	2	2	2	2	1	2	1	2	2	2	2	2	2	2	2	2	2	2	2	2	2	2	1
TA004690-1102	1B	90.2568		0		chr1B	589134221	1	6	2		0	2	2	2	0	2	2	2	2	2	2	2	2	2	2	2	2	2	2	2	2	2	2	2	2	2	2	2	2	2	2	2	2	2	2	2	0	1
Tdurum_contig83079_133	1B	90.2568		0		chr1B	592638324	1	6	2		0	2	2	2	0	2	2	2	2	2	2	2	2	2	2	2	2	2	2	2	2	2	2	2	2	2	2	2	2	2	2	2	2	2	2	2	0	1.3991
wsnp_Ex_c1412_2711077	1B	90.2568		0		chr1B	589070711	1	6	2		0	2	2	2	0	2	2	2	2	2	2	2	2	2	2	2	2	2	2	2	2	2	2	2	2	2	2	2	2	2	2	2	2	2	2	2	0	2
wsnp_Ex_c27644_36826484	1B	90.2568		0		chr1B	588629813	1	6	2		2	0	2	0	2	2	2	2	0	0	2	2	0	2	0	2	2	2	2	1	2	1	2	2	2	2	2	2	2	2	2	2	2	2	2	2	2	1
wsnp_Ex_c32284_40970312	1B	90.2568		0		chr1B	588627965	1	6	2		0	2	2	2	0	2	2	2	2	2	2	2	2	2	2	2	2	2	2	2	2	2	2	2	2	2	2	2	2	2	2	2	2	2	2	2	0	1
wsnp_Ex_rep_c67299_65844168	1B	90.2568		0		chr1B	586292433	1	6	2		2	2	2	0	2	0	2	2	2	2	2	2	2	2	2	2	2	2	2	2	2	2	2	2	2	2	2	2	2	2	2	2	2	2	2	2	2	2
Kukri_rep_c112383_588	1B	90.5951		0		chr1B	591113666	1	6	2		0	2	2	2	0	2	2	2	2	2	2	2	2	2	2	2	2	2	2	2	2	2	2	2	2	2	2	2	2	2	2	2	2	2	2	2	0	1
wsnp_Ex_c6378_11086366	1B	90.5951		0		chr1B	591113678	1	6	2		0	2	2	2	0	2	2	2	2	2	2	2	2	2	2	2	2	2	2	2	2	2	2	2	2	2	2	2	2	2	2	2	2	2	2	2	0	1
BS00040743_51	1B	92.3885		0		chr1B	589976803	1	6	2		0	2	2	2	0	2	2	2	2	2	2	2	2	2	2	2	2	2	2	2	2	2	2	2	2	2	2	2	2	2	2	2	2	2	2	2	0	2
Excalibur_rep_c107035_354	1B	92.3885		0		chr1B	608994780	2	6	2		0	2	2	2	0	2	2	2	0	0	2	2	0	2	0	2	2	2	2	1.36877	2	2	2	2	2	2	2	2	2	2	2	2	2	2	2	2	0	1.36877
Excalibur_rep_c107047_469	1B	92.3885		0		chr1B	603302117	2	6	2		0	2	2	2	0	2	2	2	0	0	2	2	0	2	0	2	2	2	2	1	2	1.36532	2	2	2	2	2	2	2	2	2	2	2	2	2	2	0	1.36532
Excalibur_rep_c107047_605	1B	92.3885		0		chr1B	603302242	2	6	2		0	2	2	2	0	2	2	2	0	0	2	2	1	2	0	2	2	2	2	2	2	2	2	2	2	2	2	2	2	2	2	2	2	2	2	2	0	2
Excalibur_rep_c107047_742	1B	92.3885		0		chr1B	603302379	2	6	2		0	2	2	2	0	2	2	2	0	0	2	2	0	2	0	2	2	2	2	1	2	2	2	2	2	2	2	2	2	2	2	2	2	2	2	2	0	2
Tdurum_contig96049_200	1B	92.3885		0		chr1B	603753358	2	6	2		0	2	2	2	0	2	2	2	0	0	2	2	0	2	0	2	2	2	2	1	2	1	2	2	2	2	2	2	2	2	2	2	2	2	2	2	0	1
BS00064162_51	1B	94.5744		0		chr1B	601007240	1	6	2		2	2	2	0	2	0	2	2	2	2	2	2	2	2	2	2	2	2	2	2	2	2	2	2	2	2	2	2	2	2	2	2	2	2	2	2	2	2
IACX886	1B	94.5744		0		chr1B	604551793	2	6	2		2	2	2	0	2	0	2	2	2	2	2	2	2	2	2	2	2	2	2	2	2	2	2	2	2	2	2	2	2	2	2	2	2	2	2	2	2	2
Excalibur_c44818_109	1B	95.4168		0		chr1B	600890454	1	7	1	Meister	2	0	2	2	2	2	2	2	2	2	2	2	2	2	2	2	2	2	2	2	2	2	2	2	2	2	2	2	2	2	2	2	2	2	2	2	2	1
Kukri_c13978_132	1B	95.4168		0		chr1B	600890863	1	7	1	Meister	2	0	2	2	2	2	2	2	2	2	2	2	2	2	2	2	2	2	2	2	2	2	2	2	2	2	2	2	2	2	2	2	2	2	2	2	2	1
BS00023071_51	1B	95.487		0		chr1B	599340399	1	7	1	Meister	2	0	2	2	2	2	2	2	2	2	2	2	2	2	2	2	2	2	2	2	2	2	2	2	2	2	2	2	2	2	2	2	2	2	2	2	2	1
BS00064349_51	1B	95.487		0		chr1B	614718638	1	2	6		2	0	0	0	0	0	0	2	2	2	2	2	2	2	2	2	2	2	2	2	2	2	2	0	0	0	0	0	0	0	0	0	0	0	0	0	0	0
BS00066278_51	1B	95.487		0		chr1B	614718636	1	2	6		2	0	0	0	0	0	0	2	2	2	2	2	2	2	2	2	2	2	2	2	2	2	2	0	0	0	0	0	0	0	0	0	0	0	0	0	0	0
BobWhite_c48071_144	1B	95.487		0		chr1B	614455863	1	2	6		2	0	0	0	0	0	0	2	2	2	2	2	2	2	2	2	2	2	2	2	2	2	2	0	0	0	0	0	0	0	0	0	0	0	0	0	0	0
Excalibur_c93510_360	1B	95.487		0		chr1B	614789719	1	2	6		2	0	0	0	0	0	0	2	2	2	2	2	2	2	2	2	2	2	2	2	2	2	2	0	0	0	0	0	0	0	0	0	0	0	0	0	0	0
Kukri_c19247_711	1B	95.487		0		chr1B	614455731	1	2	6		2	0	0	0	0	0	0	2	2	2	2	2	2	2	2	2	2	2	2	2	2	2	2	0	0	0	0	0	0	0	0	0	0	0	0	0	0	0
Kukri_c30461_857	1B	95.487		0		chr1B	614791406	1	2	6		2	0	0	0	0	0	0	2	2	2	2	2	2	2	2	2	2	2	2	2	2	2	2	0	0	0	0	0	0	0	0	0	0	0	0	0	0	0
TA003586-0637	1B	95.487		0		chr1B	614455614	1	2	6		2	0	0	0	0	0	0	2	2	2	2	2	2	2	2	2	2	2	2	2	2	2	2	0	0	0	0	0	0	0	0	0	0	0	0	0	0	0
Tdurum_contig10362_328	1B	95.487		0		chr1B	614331924	1	2	6		2	0	0	0	0	0	0	2	2	2	2	2	2	2	2	2	2	2	2	2	2	2	2	0	0	0	0	0	0	0	0	0	0	0	0	0	0	0
Tdurum_contig10362_555	1B	95.487		0		chr1B	614331697	1	2	6		2	0	0	0	0	0	0	2	2	2	2	2	2	2	2	2	2	2	2	2	2	2	2	0	0	0	0	0	0	0	0	0	0	0	0	0	0	0
GENE-0506_129	1B	95.487		0		chr1B	615126043	2	2	6		2	0	0	0	0	0	0	2	2	2	2	2	2	2	2	2	2	2	2	2	2	2	2	0	0	0	0	0	0	0	0	0	0	0	0	0	0	0
BS00021680_51	1B	96.1635		0		chr1B	619691966	1	2	6		2	0	0	0	0	0	0	2	2	2	2	2	2	2	2	2	2	2	2	2	2	2	2	0	0	0	0	0	0	0	0	0	0	0	0	0	0	0
BS00022851_51	1B	96.1635		0		chr1B	619687954	1	2	6		2	0	0	0	0	0	0	2	2	2	2	2	2	2	2	2	2	2	2	2	2	2	2	0	0	0	0	0	0	0	0	0	0	0	0	0	0	0
BS00063928_51	1B	96.1635		0		chr1B	621636668	1	5	3		2	2	2	0	0	0	2	2	2	2	2	2	2	2	2	2	2	2	2	2	2	2	2	2	2	2	2	2	2	2	2	2	2	2	2	2	0	1
BS00067024_51	1B	96.1635		0		chr1B	621634610	1	2	6		2	0	0	0	0	0	0	2	2	2	2	2	2	2	2	2	2	2	2	2	2	2	2	0	0	0	0	0	0	0	0	0	0	0	0	0	0	0
IACX1240	1B	96.1635		0		chr1B	622467061	1	2	6		2	0	0	0	0	0	0	2	2	2	2	2	2	2	2	2	2	2	2	2	2	2	2	0	0	0	0	0	0	0	0	0	0	0	0	0	0	0
Ku_c16636_347	1B	96.1635		0		chr1B	619690185	1	5	3		2	2	2	0	0	0	2	2	2	2	2	2	2	2	2	2	2	2	2	2	2	2	2	2	2	2	2	2	2	2	2	2	2	2	2	2	0	1
Ku_c79340_308	1B	96.1635		0		chr1B	619694168	1	5	3		2	2	2	0	0	0	2	2	2	2	2	2	2	2	2	2	2	2	2	2	2	2	2	2	2	2	2	2	2	2	2	2	2	2	2	2	0	1
wsnp_BE494527B_Ta_2_1	1B	96.1635		0		chr1B	622467121	1	2	6		2	0	0	0	0	0	0	2	2	2	2	2	2	2	2	2	2	2	2	2	2	2	2	0	0	0	0	0	0	0	0	0	0	0	0	0	0	0
wsnp_Ex_c18384_27213023	1B	96.1635		0		chr1B	619691571	1	5	3		2	2	2	0	0	0	2	2	2	2	2	2	2	2	2	2	2	2	2	2	2	2	2	2	2	2	2	2	2	2	2	2	2	2	2	2	0	2
wsnp_Ex_c194_381656	1B	96.1635		0		chr1B	619685824	1	5	3		2	2	2	0	0	0	2	2	2	2	2	2	2	2	2	2	2	2	2	2	2	2	2	2	2	2	2	2	2	2	2	2	2	2	2	2	0	1
wsnp_Ku_c41261_49287074	1B	96.1635		0		chr1B	620453022	1	5	3		2	2	2	0	0	0	2	2	2	2	2	2	2	2	2	2	2	2	2	2	2	2	2	2	2	2	2	2	2	2	2	2	2	2	2	2	0	1.34807
IACX1891	1B	96.4092		0		chr1B	615126799	1	2	6		2	0	0	0	0	0	0	2	2	2	2	2	2	2	2	2	2	2	2	2	2	2	2	0	0	0	0	0	0	0	0	0	0	0	0	0	0	0
RFL_Contig2736_827	1B	96.4092		0		chr1B	615112115	1	2	6		2	0	0	0	0	0	0	2	2	2	2	2	2	2	2	2	2	2	2	2	2	2	2	0	0	0	0	0	0	0	0	0	0	0	0	0	0	0
Tdurum_contig15015_883	1B	96.4092		0		chr1B	615126916	1	2	6		2	0	0	0	0	0	0	2	2	2	2	2	2	2	2	2	2	2	2	2	2	2	2	0	0	0	0	0	0	0	0	0	0	0	0	0	0	0
wsnp_BE590634B_Ta_2_1	1B	96.4092		0		chr1B	615126686	1	2	6		2	0	0	0	0	0	0	2	2	2	2	2	2	2	2	2	2	2	2	2	2	2	2	0	0	0	0	0	0	0	0	0	0	0	0	0	0	0
wsnp_BE590634B_Ta_2_5	1B	96.4092		0		chr1B	615126799	1	2	6		2	0	0	0	0	0	0	2	2	2	2	2	2	2	2	2	2	2	2	2	2	2	2	0	0	0	0	0	0	0	0	0	0	0	0	0	0	0
wsnp_Ex_c3147_5816957	1B	96.4092		0		chr1B	615110472	1	2	6		2	0	0	0	0	0	0	2	2	2	2	2	2	2	2	2	2	2	2	2	2	2	2	0	0	0	0	0	0	0	0	0	0	0	0	0	0	0
wsnp_Ku_c56140_59771244	1B	96.4092		0		chr1B	615125932	1	2	6		2	0	0	0	0	0	0	2	2	2	2	2	2	2	2	2	2	2	2	2	2	2	2	0	0	0	0	0	0	0	0	0	0	0	0	0	0	0
BS00110231_51	1B	97.3634		0		chr1B	623989473	1	7	1	Tobak	2	2	2	2	0	2	2	2	2	2	2	2	2	2	2	2	2	2	2	2	2	2	2	2	2	2	2	2	2	2	2	2	2	2	2	2	0	1
BS00067436_51	1B	97.7144		0				1	5	3		2	0	0	2	2	2	0	2	2	2	2	2	2	2	2	2	2	2	2	2	2	2	2	0	0	0	0	0	0	0	0	0	0	0	0	0	2	1.18849
BS00069829_51	1B	97.7144		0				1	4	4		2	0	0	2	0	2	0	2	2	2	2	2	2	2	2	2	2	2	2	2	2	2	2	0	0	0	0	0	0	0	0	0	0	0	0	0	0	0
BobWhite_c42716_71	1B	97.7144		0		chr1B	623712788	1	7	1	Tobak	2	2	2	2	0	2	2	2	2	2	2	2	2	2	2	2	2	2	2	2	2	2	2	2	2	2	2	2	2	2	2	2	2	2	2	2	0	0
Excalibur_c581_1220	1B	97.7144		0		chr1B	624506258	1	6	2		2	2	0	2	2	2	0	2	2	2	2	2	2	2	2	2	2	2	2	2	2	2	2	0	0	0	0	0	0	0	0	0	0	0	0	0	2	1.55666
Excalibur_rep_c72368_68	1B	97.7144		0		chr1B	623770713	1	7	1	Tobak	2	2	2	2	0	2	2	2	2	2	2	2	2	2	2	2	2	2	2	2	2	2	2	2	2	2	2	2	2	2	2	2	2	2	2	2	0	0
RFL_Contig2826_548	1B	97.7144		0		chr1B	622571886	1	2	6		2	0	0	0	0	0	0	2	2	2	2	2	2	2	2	2	2	2	2	2	2	2	2	0	0	0	0	0	0	0	0	0	0	0	0	0	0	0
wsnp_Ex_rep_c66255_64400455	1B	97.7144		0		chr1B	623729880	1	7	1	Tobak	2	2	2	2	0	2	2	2	2	2	2	2	2	2	2	2	2	2	2	2	2	2	2	2	2	2	2	2	2	2	2	2	2	2	2	2	0	1
BS00022530_51	1B	97.7144		0		chr1B	622313964	2	5	3		2	0	0	2	2	2	0	2	2	2	2	2	2	2	2	2	2	2	2	2	2	2	2	0	0	0	0	0	0	0	0	0	0	0	0	0	2	1
Kukri_c11389_232	1B	97.7144		0		chr1B	619683453	2	5	3		2	0	0	2	2	2	0	2	2	2	2	2	2	2	2	2	2	2	2	2	2	2	2	0	0	0	0	0	0	0	0	0	0	0	0	0	2	1
Kukri_c14733_486	1B	97.7144		0		chr1B	620704925	2	5	3		2	0	0	2	2	2	0	2	2	2	2	2	2	2	2	2	2	2	2	2	2	2	2	0	0	0	0	0	0	0	0	0	0	0	0	0	2	1
RAC875_c64190_212	1B	97.7144		0		chr1B	619692259	2	5	3		2	0	0	2	2	2	0	2	2	2	2	2	2	2	2	2	2	2	2	2	2	2	2	0	0	0	0	0	0	0	0	0	0	0	0	0	2	1
wsnp_Ex_c3147_5817088	1B	97.7144	-1.71281	1	0.0456859	chr1B	615110363	2	5	3		2	0	0	2	2	2	0	2	2	2	2	2	2	2	2	2	2	2	2	2	2	2	2	0	0	0	0	0	0	0	0	0	0	0	0	0	2	1.28268
Excalibur_c581_947	1B	99.0738		0		chr1B	624505994	1	6	2		2	2	0	2	2	2	0	2	2	2	2	2	2	2	2	2	2	2	2	2	2	2	2	0	0	0	0	0	0	0	0	0	0	0	0	0	2	1
RAC875_c47427_75	1B	99.0738		0		chr1B	623731305	1	4	4		2	0	0	2	0	2	0	2	2	2	2	2	2	2	2	2	2	2	2	2	2	2	2	0	0	0	0	0	0	0	0	0	0	0	0	0	0	0
RFL_Contig5937_1677	1B	99.0738		0		chr1B	623730562	1	4	4		2	0	0	2	0	2	0	2	2	2	2	2	2	2	2	2	2	2	2	2	2	2	2	0	0	0	0	0	0	0	0	0	0	0	0	0	0	0
IAAV7352	1B	101.059		0		chr1B	626713260	1	6	2		0	2	0	2	2	2	2	2	0	0	1	2	0	0	2	0	2	2	2	2	1	2	2	0	2	1	2	2	2	1	2	2	2	2	0	2	2	1
RAC875_c66649_186	1B	101.059		0		chr1B	626707542	1	6	2		0	2	0	2	2	2	2	2	0	0	1	2	0	0	2	0	2	2	2	2	1	2	2	0	2	1	2	2	2	1	2	2	2	2	0	2	2	1
BS00074911_51	1B	102.919		0		chr1B	626226163	1	7	1	Linus	2	2	0	2	2	2	2	2	2	2	2	2	2	2	2	2	2	2	2	2	2	2	2	0	2	1	2	2	2	1	2	2	2	2	0	2	2	1
BS00076330_51	1B	102.919		0		chr1B	626724397	1	6	2		0	2	0	2	2	2	2	2	0	0	1	2	0	0	2	0	2	2	2	2	1	2	2	0	2	1	2	2	2	1	2	2	2	2	0	2	2	1
Tdurum_contig65853_242	1B	103.975		0		chr1B	628514341	1	6	2		0	2	0	2	2	2	2	2	0	0	1	2	0	0	2	0	2	2	1	2	1	2	2	0	2	2	2	2	2	1	2	2	2	2	0	2	2	1
BS00022249_51	1B	104.716		0		chr1B	629486985	1	6	2		0	2	0	2	2	2	2	2	0	0	1	2	0	0	2	0	2	2	1	2	1.58075	2	2	0	2	2	2	2	2	1.58075	2	2	2	2	0	2	2	1
BS00072791_51	1B	105.829		0		chr1B	629262992	1	6	2		0	2	0	2	2	2	2	2	0	0	1	2	0	0	2	0	2	2	1	2	1.58732	2	2	0	2	2	2	2	2	1.58732	2	2	2	2	0	2	2	1
BS00096498_51	1B	106.551		0		chr1B	629942046	1	6	2		0	2	0	2	2	2	2	2	0	0	1	2	0	0	2	0	2	2	1	2	1	2	2	0	2	2	2	2	2	1	2	2	2	2	0	2	2	1
IACX2961	1B	106.551		0		chr1B	629940711	1	6	2		0	2	0	2	2	2	2	2	0	0	1	2	0	0	2	0	2	2	1	2	1	2	2	0	2	2	2	2	2	1	2	2	2	2	0	2	2	1.5798
Jagger_c7235_96	1B	106.551		0		chr1B	629942193	1	6	2		0	2	0	2	2	2	2	2	0	0	1.59542	2	0	0	2	0	2	2	1	2	1	2	2	0	2	2	2	2	2	1.59542	2	2	2	2	0	2	2	2
Tdurum_contig11077_122	1B	107.147		0		chr1B	633137222	1	7	1	Linus	2	2	0	2	2	2	2	2	2	2	2	2	2	2	2	2	2	2	2	2	2	2	2	0	2	2	2	2	2	2	2	2	2	2	0	2	2	2
BS00011596_51	1B	107.304		0				1	6	2		2	0	0	2	2	2	2	2	0	0	2	2	0	2	2	2	2	2	2	2	2	2	2	2	2	2	2	2	2	2	2	2	2	2	2	2	2	2
BS00022176_51	1B	108.002		0		chr1B	636737968	1	6	2		2	0	2	2	2	2	0	2	2	2	2	2	2	2	2	2	0	0	1	0	1	0	0	2	0	0	0	0	0	1	0	0	0	0	2	0	0	1
BS00068327_51	1B	108.363		0				1	6	2		2	0	2	2	2	2	0	2	2	2	2	2	2	2	2	2	0	1.47735	1.47735	0	1	0	0	2	0	0	0	0	0	1	0	0	0	0	2	0	0	0
BobWhite_c13124_430	1B	108.363		0		chr1B	632001830	1	7	1	Patras	0	2	2	2	2	2	2	2	0	0	1	2	0	0	2	0	2	2	1	2	1	2	2	2	2	2	2	2	2	2	2	2	2	2	2	2	2	2
Kukri_c51735_79	1B	108.363		0		chr1B	633299897	1	7	1	Linus	2	2	0	2	2	2	2	2	2	2	2	2	2	2	2	2	2	2	2	2	2	2	2	0	2	2	2	2	2	1	2	2	2	2	0	2	2	1
tplb0043k02_463	1B	108.363		0		chr1B	631833744	1	7	1	Patras	0	2	2	2	2	2	2	2	0	0	1.77243	2	0	0	2	0	2	2	1.77243	2	1.77243	2	2	2	2	2	2	2	2	2	2	2	2	2	2	2	2	2
Ra_c17685_927	1B	108.414		0		chr1B	631718534	1	7	1	Patras	0	2	2	2	2	2	2	2	0	0	1	2	0	0	2	0	2	2	1	2	0	2	2	2	2	2	2	2	2	2	2	2	2	2	2	2	2	2
RAC875_c46093_492	1B	108.5		0		chr1B	633333021	1	7	1	Linus	2	2	0	2	2	2	2	2	2	2	2	2	2	2	2	2	2	2	2	2	2	2	2	0	2	2	2	2	2	1	2	2	2	2	0	2	2	1
Kukri_c63336_621	1B	109.231		0		chr1B	634165861	1	7	1	Linus	2	2	0	2	2	2	2	2	2	2	2	2	2	2	2	2	2	2	2	2	2	2	2	0	2	2	2	2	2	1.78821	2	2	2	2	0	2	2	1.78821
BS00039135_51	1B	110.156		0		chr1B	636753103	1	6	2		2	0	2	2	2	2	0	2	2	2	2	2	2	2	2	2	0	0	1.47033	0	1	0	0	2	0	0	0	0	0	1	0	0	0	0	2	0	0	1.47033
BobWhite_c2844_569	1B	110.156		0		chr1B	636753103	1	6	2		2	0	2	2	2	2	0	2	2	2	2	2	2	2	2	2	0	0	1	0	1	0	0	2	0	0	0	0	0	1	0	0	0	0	2	0	0	1
tplb0043a07_880	1B	110.156	-2.68056	1	0.883458	chr1B	637622627	1	6	2		2	0	2	2	2	2	0	2	2	2	2	2	2	2	2	2	0	0	1	0	1	0	0	2	0	0	0	0	0	1	0	0	0	0	2	0	0	1
BS00089790_51	1B	110.926		0		chr1B	638932038	1	7	1	Safari	2	2	2	2	2	2	0	2	2	2	2	2	1.6554	2	2	2	0	0	0	0	1	0	0	2	0	0	0	0	0	1.6554	0	0	0	0	2	0	0	0
BS00094237_51	1B	110.926		0		chr1B	638015205	1	4	4		2	0	0	2	0	2	0	2	2	2	2	2	2	2	2	2	0	0	1	0	1	0	0	0	0	0	0	0	0	0	0	0	0	0	0	0	0	0
Ra_c18630_284	1B	111.385		0		chr1B	641199264	1	7	1	JB Asano	2	2	2	0	2	2	2	2	2	2	2	2	2	2	2	2	2	2	2	2	2	2	2	2	2	2	2	2	2	2	2	2	2	2	2	2	2	2
BobWhite_c2027_84	1B	112.071		0		chr1B	640555614	1	6	2		2	2	2	0	2	2	0	2	2	2	2	2	2	2	2	2	0	0	1	0	1	0	0	2	0	0	0	0	0	1	0	0	0	0	2	0	0	1.66266
Excalibur_c34765_1023	1B	112.071		0		chr1B	640158351	1	6	2		2	2	2	0	2	2	0	2	2	2	2	2	2	2	2	2	0	0	1	0	1	0	0	2	0	0	0	0	0	1	0	0	0	0	2	0	0	1.65867
Kukri_c30159_573	1B	112.071		0		chr1B	640160824	1	6	2		2	2	2	0	2	2	0	2	2	2	2	2	2	2	2	2	0	0	0	0	1	0	0	2	0	0	0	0	0	1	0	0	0	0	2	0	0	0
TA004946-0577	1B	112.071		0		chr1B	640560347	1	6	2		2	2	2	0	2	2	0	2	2	2	2	2	2	2	2	2	0	0	1	0	1	0	0	2	0	0	0	0	0	1	0	0	0	0	2	0	0	1.66341
Tdurum_contig10036_1044	1B	112.071		0		chr1B	640159568	1	6	2		2	2	2	0	2	2	0	2	2	2	2	2	2	2	2	2	0	0	1.66667	0	1	0	0	2	0	0	0	0	0	1	0	0	0	0	2	0	0	1.66667
Tdurum_contig10036_474	1B	112.071		0		chr1B	640162644	1	6	2		2	2	2	0	2	2	0	2	2	2	2	2	2	2	2	2	0	0	0	0	0	0	0	2	0	0	0	0	0	0	0	0	0	0	2	0	0	0
Tdurum_contig10036_741	1B	112.071		0		chr1B	640161254	1	6	2		2	2	2	0	2	2	0	2	2	2	2	2	2	2	2	2	0	0	1.6696	0	1	0	0	2	0	0	0	0	0	1.6696	0	0	0	0	2	0	0	1.6696
Tdurum_contig32775_78	1B	112.071		0		chr1B	640866499	1	6	2		2	2	2	0	2	2	0	2	2	2	2	2	2	2	2	2	0	0	1	0	1	0	0	2	0	0	0	0	0	1	0	0	0	0	2	0	0	1
Excalibur_c63885_115	1B	112.39		0		chr1B	641632868	1	2	6		0	0	0	0	0	2	0	2	0	0	1	2	0	0	2	0	0	0	0	0	0	0	0	0	0	0	0	0	0	0	0	0	0	0	0	0	0	0
wsnp_Ex_c27176_36393952	1B	113.842		0		chr1B	640848186	1	6	2		2	2	2	0	2	2	0	2	2	2	2	2	2	2	2	2	0	0	0	0	1	0	0	2	0	0	0	0	0	1.66412	0	0	0	0	2	0	0	0
BS00069044_51	1B	113.842		0		chr1B	640612495	2	6	2		2	2	2	0	2	2	0	2	2	2	2	2	2	2	2	2	0	0	0	0	1	0	0	2	0	0	0	0	0	1	0	0	0	0	2	0	0	0
Excalibur_c96904_336	1B	113.842		0		chr1B	640640045	2	6	2		2	2	2	0	2	2	0	2	2	2	2	2	2	2	2	2	0	0	1	0	1	0	0	2	0	0	0	0	0	1	0	0	0	0	2	0	0	1.66993
Excalibur_rep_c67747_629	1B	113.842		0		chr1B	640846316	2	6	2		2	2	2	0	2	2	0	2	2	2	2	2	2	2	2	2	0	0	1	0	1	0	0	2	0	0	0	0	0	1	0	0	0	0	2	0	0	1
GENE-0371_208	1B	113.842		0		chr1B	640848926	2	6	2		2	2	2	0	2	2	0	2	2	2	2	2	2	2	2	2	0	0	1	0	1	0	0	2	0	0	0	0	0	1	0	0	0	0	2	0	0	1
Kukri_c4453_1248	1B	113.842		0		chr1B	640848429	2	6	2		2	2	2	0	2	2	0	2	2	2	2	2	2	2	2	2	0	0	1	0	1	0	0	2	0	0	0	0	0	1	0	0	0	0	2	0	0	1
RAC875_c15593_1421	1B	113.842		0		chr1B	640849164	2	6	2		2	2	2	0	2	2	0	2	2	2	2	2	1.66087	2	2	2	0	0	1.66087	0	1	0	0	2	0	0	0	0	0	1	0	0	0	0	2	0	0	0
RAC875_c17188_1696	1B	113.842		0		chr1B	640848850	2	6	2		2	2	2	0	2	2	0	2	2	2	2	2	2	2	2	2	0	0	1.66848	0	1	0	0	2	0	0	0	0	0	1	0	0	0	0	2	0	0	1.66848
RAC875_c38646_985	1B	113.842		0		chr1B	640849196	2	6	2		2	2	2	0	2	2	0	2	2	2	2	2	2	2	2	2	0	0	1	0	1	0	0	2	0	0	0	0	0	1	0	0	0	0	2	0	0	1
Tdurum_contig42491_750	1B	113.842		0		chr1B	640849257	2	6	2		2	2	2	0	2	2	0	2	2	2	2	2	2	2	2	2	0	0	0	0	1	0	0	2	0	0	0	0	0	1	0	0	0	0	2	0	0	0
BobWhite_c2027_215	1B	114.129		0		chr1B	640555481	1	6	2		2	2	2	0	2	2	0	2	2	2	2	2	2	2	2	2	0	0	1	0	1	0	0	2	0	0	0	0	0	1	0	0	0	0	2	0	0	1.66087
Excalibur_c11980_619	1B	114.129		0		chr1B	640555451	1	6	2		2	2	2	0	2	2	0	2	2	2	2	2	2	2	2	2	0	0	1	0	1	0	0	2	0	0	0	0	0	1	0	0	0	0	2	0	0	1
IAAV1683	1B	114.129		0		chr1B	640156958	1	6	2		2	2	2	0	2	2	0	2	2	2	2	2	2	2	2	2	0	0	1	0	1	0	0	2	0	0	0	0	0	1	0	0	0	0	2	0	0	1
Tdurum_contig10036_977	1B	114.129		0		chr1B	640159588	1	6	2		2	2	2	0	2	2	0	2	2	2	2	2	2	2	2	2	0	0	0	0	1.68036	0	0	2	0	0	0	0	0	1.68036	0	0	0	0	2	0	0	1.68036
Tdurum_contig93532_89	1B	114.129		0		chr1B	640559444	1	6	2		2	2	2	0	2	2	0	2	2	2	2	2	2	2	2	2	0	0	1	0	1	0	0	2	0	0	0	0	0	1	0	0	0	0	2	0	0	1
IAAV5863	1B	114.576		0		chr1B	642476654	1	6	2		2	2	2	0	2	2	0	2	2	2	2	2	2	2	2	2	0	0	1.67211	0	1	0	0	2	0	2	0	0	0	1	0	0	0	0	2	0	0	1.67211
IAAV7428	1B	114.576		0		chr1B	642678709	1	4	4		0	0	0	2	0	2	2	2	0	0	1	2	0.780702	0	2	0	2	2	0.780702	2	1	2	2	0	2	0	2	2	2	1	2	2	2	2	0	2	2	0.780702
Ex_c25733_348	1B	115.186		0		chr1B	642770705	1	4	4		0	0	0	2	0	2	2	2	0	0	1	2	0	0	2	0	2	2	1	2	1	2	2	0	2	0	2	2	2	1	2	2	2	2	0	2	2	1
RAC875_c818_1185	1B	115.186		0		chr1B	642677953	1	4	4		0	0	0	2	0	2	2	2	0	0	1	2	0.78022	0	2	0	2	2	0.78022	2	1	2	2	0	2	0	2	2	2	1	2	2	2	2	0	2	2	1
BS00084895_51	1B	115.881		0		chr1B	643101627	1	3	5		0	0	0	0	0	2	2	2	0	0	1	2	0	0	2	0	2	2	0.810722	2	1	2	2	0	2	0	2	2	2	1	2	2	2	2	0	2	2	1
TA004668-0687	1B	115.881		0		chr1B	643097071	1	3	5		0	0	0	0	0	2	2	2	0	0	1	2	0	0	2	0	2	2	1	2	1	2	2	0	2	0	2	2	2	1	2	2	2	2	0	2	2	1
wsnp_Ku_c51703_56915288	1B	115.881		0		chr1B	643096826	1	3	5		0	0	0	0	0	2	2	2	0	0	2	2	0.853712	0	2	0	2	2	2	2	0.853712	2	2	0	2	0	2	2	2	2	2	2	2	2	0	2	2	2
BS00045568_51	1B	117.812		0		chr1B	655798556	1	6	2		0	2	0	2	2	2	2	2	0	1.60765	0	0	1	0	2	0	2	2	1	2	0	2	2	0	2	2	2	2	0	2	2	1	2	2	0	2	0	1
BS00099794_51	1B	117.812	-2.14028	2	0.200024	chr1B	645708079	1	4	4		0	0	0	2	2	2	0	2	0	0	1	2	0	0	2	0	0	0	0	0	0	0	0	0	0	0	0	0	0	0	0	0	0	0	0	0	0	0
BobWhite_c23617_167	1B	117.812	-2.21638	4	1.01711	chr1B	645571377	1	4	4		0	0	0	2	2	2	0	2	0	0	1	2	0	0	2	0	0	0	0	0	0	0	0	0	0	0	0	0	0	0	0	0	0	0	0	0	0	0
CAP8_c5043_190	1B	117.812	3.76007	39	0.760421			1	7	1	Linus	2	2	0	2	2	2	2	2	2	2	2	2	2	2	2	2	2	2	2	2	2	2	2	0	2	2	2	2	0	2	2	1	2	2	0	2	1.78884	1
Excalibur_c8585_701	1B	117.812	-2.0602	2	0.268717	chr1B	645571418	1	4	4		0	0	0	2	2	2	0	2	0	0	1	2	0	0	2	0	0	0	0	0	0	0	0	0	0	0	0	0	0	0	0	0	0	0	0	0	0	0
Jagger_c3757_131	1B	117.812		0		chr1B	645571972	1	4	4		0	0	0	2	2	2	0	2	0	0	1	2	0	0	2	0	0	0	0	0	0	0	0	0	0	0	0	0	0	0	0	0	0	0	0	0	0	0
RFL_Contig1823_1044	1B	117.812		0		chr1B	645708159	1	4	4		0	0	0	2	2	2	0	2	0	0	1	2	0	0	2	0	0	0	0	0	0	0	0	0	0	0	0	0	0	0	0	0	0	0	0	0	0	0
Tdurum_contig11216_942	1B	117.812		0		chr1B	645572033	1	4	4		0	0	0	2	2	2	0	2	0	0	1	2	0	0	2	0	0	0	0	0	0	0	0	0	0	0	0	0	0	0	0	0	0	0	0	0	0	0
Excalibur_c35289_64	1B	117.812		0		chr1B	679299635	2	5	3		2	0	0	2	2	2	0	2	2	1.48107	2	2	1.48107	1	0	1	0	0	0	0	1	0	0	1.48107	2	2	2	0	0	2	2	0	2	2	0	2	0	2
tplb0034p10_1134	1B	117.812	3.38526	2	1.18259	chr1B	656235239	2	7	1	Linus	2	2	0	2	2	2	2	2	2	2	2	2	2	2	2	2	2	2	2	2	2	2	2	0	2	2	2	2	0	2	2	1	2	2	0	2	1	1
BS00002484_51	1B	118.919	2.53384	22	0.692392	chr1B	646172198	1	5	3		2	2	0	0	2	0	2	2	2	2	1	0	2	2	0	2	2	2	2	2	2	2	2	2	2	2	2	2	2	2	2	2	2	2	2	2	2	2
BS00077498_51	1B	121.708		0		chr1B	651542357	1	7	1	JB Asano	2	2	2	0	2	2	2	2	2	2	2	2	2	2	2	2	2	2	2	2	2	2	2	2	2	2	2	2	2	2	2	2	2	2	2	2	2	2
Kukri_c25512_53	1B	121.708		0		chr1B	649679257	1	7	1	JB Asano	2	2	2	0	2	2	2	2	2	2	2	2	2	2	2	2	2	2	2	2	2	2	2	2	2	2	2	2	2	2	2	2	2	2	2	2	2	2
BS00064052_51	1B	122.519	2.29293	11	0.557094	chr1B	655251303	1	5	3		2	2	0	2	2	0	0	2	1	0	2	2	0	2	0	2	0	0	0	0	1.2639	0	0	0	0	0	0	0	0	0	0	0	0	0	0	0	0	0
BS00068077_51	1B	122.519		0		chr1B	652468844	1	7	1	Bernstein	2	2	2	2	2	0	2	2	1	1	1	2	1	2	0	2	2	2	2	2	2	2	2	2	2	2	2	2	2	2	2	2	2	2	2	2	2	2
Excalibur_c49496_705	1B	122.519		0		chr1B	652453983	1	7	1	Bernstein	2	2	2	2	2	0	2	2	1	1	1	2	1	2	0	2	2	2	2	2	2	2	2	2	2	2	2	2	2	2	2	2	2	2	2	2	2	2
IAAV565	1B	122.519		0		chr1B	652457846	1	7	1	Bernstein	2	2	2	2	2	0	2	2	1.48587	1	1	2	1	2	0	2	2	2	2	2	2	2	2	2	2	2	2	2	2	2	2	2	2	2	2	2	2	2
IACX2984	1B	122.519		0		chr1B	653185852	1	7	1	Bernstein	2	2	2	2	2	0	2	2	1	1	2	2	1	2	0	2	2	2	2	2	2	2	2	2	2	2	2	2	2	2	2	2	2	2	2	2	2	2
RFL_Contig2971_282	1B	122.519		0		chr1B	653185462	1	7	1	Bernstein	2	2	2	2	2	0	2	2	1	1	2	2	1	2	0	2	2	2	2	2	2	2	2	2	2	2	2	2	2	2	2	2	2	2	2	2	2	2
wsnp_Ex_c13878_21738866	1B	122.519		0		chr1B	652455260	1	7	1	Bernstein	2	2	2	2	2	0	2	2	1	1	1	2	1	2	0	2	2	2	2	2	2	2	2	2	2	2	2	2	2	2	2	2	2	2	2	2	2	2
BS00043666_51	1B	122.519		0		chr1B	648454072	2	6	2		2	2	2	0	2	0	2	2	2	2	1	0	2	2	0	2	2	2	2	2	2	2	2	2	2	2	2	2	2	2	2	2	2	2	2	2	2	2
D_contig12192_450	1B	122.764		0				1	7	1	Bernstein	2	2	2	2	2	0	2	2	2	1.8033	2	2	2	2	0	2	2	2	2	2	2	2	2	2	2	2	2	2	2	2	2	2	2	2	2	2	2	2
BS00022678_51	1B	122.764		0		chr1B	651544458	2	6	2		2	2	2	0	2	0	2	2	2	1.49944	1	2	1.49944	2	0	2	2	2	2	2	2	2	2	2	2	2	2	2	2	2	2	2	2	2	2	2	2	2
Kukri_rep_c102102_273	1B	130.193		0				1	3	5		0	2	0	0	2	0	0	2	1	1	2	2	0	2	0	2	0	0	0	0	0.802389	2	0	0	0	0	0	0	0	0	0	0	0	0	0	0	0	0
RAC875_c64377_732	1B	130.193		0				1	3	5		0	2	0	0	2	0	0	2	1	1	2	2	1	2	0	2	1	0	0.818579	0	1	2	0	0	0	0	0	0	0	0	0	0	0	0	0	0	0	0
BS00075129_51	1B	130.193		0		chr1B	658482883	2	3	5		0	2	0	0	2	0	0	2	1	1	2	2	1	2	0	2	1	0	0.863686	0	1	2	0	0	0	0	0	0	0	0	0	0	0	0	0	0	0	0
BS00071893_51	1B	130.899		0		chr1B	658738539	1	3	5		0	2	0	0	2	0	0	2	1	1	2	2	1	2	0	2	1	0	1	0	1	2	0	0	0	0	0	0	0	0	0	0	0	0	0	0	0	0
BobWhite_c44460_821	1B	130.899		0		chr1B	658530222	1	3	5		0	2	0	0	2	0	0	2	1	1	2	2	1	2	0	2	1	0	0	0	1	2	0	0	0	0	0	0	0	0	0	0	0	0	0	0	0	0
Kukri_c36758_140	1B	130.899		0		chr1B	658712549	1	4	4		0	2	0	0	2	2	0	2	2	2	2	2	2	2	2	2	1	0	1	0	1	2	0	0	0	0	0	0	0	0	0	0	0	0	0	0	0	0
RAC875_rep_c111494_195	1B	130.899		0		chr1B	658531012	1	3	5		0	2	0	0	2	0	0	2	2	0.85262	2	2	1	2	0	2	1	0	1	0	1	2	0	0	0	0	0	0	0	0	0	0	0	0	0	0	0	0
TA004059-0492	1B	130.899		0		chr1B	658714991	1	4	4		0	2	0	0	2	2	0	2	2	2	2	2	2	2	2	2	1	0	1	0	1	2	0	0	0	0	0	0	0	0	0	0	0	0	0	0	0	0
Tdurum_contig13250_137	1B	130.899		0		chr1B	660106288	1	7	1	Patras	0	2	2	2	2	2	2	2	2	2	2	2	2	2	2	2	2	2	2	2	2	2	2	2	2	2	2	2	2	2	2	2	2	2	2	2	2	2
Excalibur_c7684_54	1B	132.134		0		chr1B	660531484	1	7	1	Bernstein	2	2	2	2	2	0	2	2	1	1	2	2	1	2	0	2	2	2	2	2	2	2	2	2	2	2	2	2	2	2	2	2	2	2	2	2	2	2
GENE-0063_68	1B	133.26		0		chr1B	661515636	1	7	1	Patras	0	2	2	2	2	2	2	2	2	2	2	2	2	2	2	2	2	2	2	2	2	2	2	2	2	2	2	2	2	2	2	2	2	2	2	2	2	2
Tdurum_contig75731_537	1B	133.26		0		chr1B	655781887	2	7	1	Patras	0	2	2	2	2	2	2	2	0	1	0	0	1.8326	0	2	0	2	2	2	2	1.8326	2	2	2	2	2	2	2	2	2	2	2	2	2	2	2	2	2
BS00078413_51	1B	134.208		0		chr1B	662718706	1	5	3		0	2	2	0	2	0	2	2	1	1	2	2	1	2	0	2	2	2	2	2	2	2	2	2	2	2	2	2	2	2	2	2	2	2	2	2	2	2
IACX9290	1B	134.208		0		chr1B	662558101	1	6	2		0	2	2	2	2	0	2	2	1.32751	1	2	2	1	2	0	2	2	2	2	2	2	2	2	2	2	2	2	2	2	2	2	2	2	2	2	2	2	2
CAP12_c1085_283	1B	134.409		0		chr1B	662021317	1	7	1	Bernstein	2	2	2	2	2	0	2	2	2	2	2	2	2	2	0	2	2	2	2	2	2	2	2	2	2	2	2	2	2	2	2	2	2	2	2	2	2	2
GENE-0416_480	1B	134.409		0		chr1B	662556594	1	6	2		0	2	2	2	2	0	2	2	1	1	2	2	1	2	0	2	2	2	2	2	2	2	2	2	2	2	2	2	2	2	2	2	2	2	2	2	2	2
IACX8074	1B	134.409		0		chr1B	662556369	1	6	2		0	2	2	2	2	0	2	2	2	1.34426	2	2	2	2	0	2	2	2	2	2	2	2	2	2	2	2	2	2	2	2	2	2	2	2	2	2	2	2
BS00032040_51	1B	135.229		0		chr1B	660528913	1	7	1	Bernstein	2	2	2	2	2	0	2	2	1.76957	1	2	2	1	2	0	2	2	2	2	2	2	2	2	2	2	2	2	2	2	2	2	2	2	2	2	2	2	2
Excalibur_c22205_573	1B	135.229		0		chr1B	660012310	1	5	3		0	2	0	2	2	0	2	2	1.37568	1	2	2	1	2	0	2	2	2	2	2	2	2	2	0	2	2	2	2	0	2	2	2	2	2	2	2	1	1
Tdurum_contig68980_317	1B	135.229	2.08557	2	0.148602	chr1B	660012178	1	5	3		0	2	0	2	2	0	2	2	1	1	2	2	1	2	0	2	2	2	2	2	2	2	2	0	2	2	2	2	0	2	2	2	2	2	2	2	1	1
BobWhite_c9091_160	1B	135.229	2.38288	1	0.00723363	chr1B	660011782	2	5	3		0	2	0	2	2	0	2	2	1.36652	1	2	2	1	2	0	2	2	2	2	2	2	2	2	0	2	2	2	2	0	2	2	2	2	2	2	2	0	1
Kukri_rep_c102001_420	1B	136.106		0				1	4	4		2	0	0	2	0	2	0	2	2	2	0	0	2	0	2	0	0	0	0	0	0	0	0	0	0	0	0	0	0	0	0	0	0	0	0	0	0	0
wsnp_CAP12_c1337_682282	1B	136.106		0		chr1B	664772578	1	5	3		0	2	2	0	2	0	2	2	1.09519	1	2	2	1.09519	2	0	2	2	2	2	2	2	2	2	2	2	2	2	2	2	2	2	2	2	2	2	2	2	2
GENE-0115_375	1B	137.003		0		chr1B	666819065	1	7	1	JB Asano	2	2	2	0	2	2	2	2	2	2	2	2	2	2	2	2	2	2	2	2	2	2	2	2	2	2	2	2	2	2	2	2	2	2	2	2	2	2
Kukri_c30490_328	1B	137.003		0		chr1B	666824075	1	7	1	JB Asano	2	2	2	0	2	2	2	2	2	2	2	2	2	2	2	2	2	2	2	2	2	2	2	2	2	2	2	2	2	2	2	2	2	2	2	2	2	2
RAC875_c4047_115	1B	137.003		0		chr1B	666916705	1	5	3		0	2	2	0	2	0	2	2	1.43059	1	2	2	1	2	0	2	2	2	2	2	2	2	2	2	2	2	2	2	2	2	2	2	2	2	2	2	2	2
RAC875_c55934_165	1B	137.003		0		chr1B	666824192	1	7	1	JB Asano	2	2	2	0	2	2	2	2	2	2	2	2	2	2	2	2	2	2	2	2	2	2	2	2	2	2	2	2	2	2	2	2	2	2	2	2	2	2
wsnp_Ex_c38849_46284348	1B	137.003		0		chr1B	667214331	1	2	6		0	0	2	0	0	0	0	2	0	0	0	0	0	0	0	0	0	0	0	0	0	0	0	2	0	0	0	0	0	0	0	1	0	0	0	0	2	0
wsnp_RFL_Contig2403_1927045	1B	137.003		0		chr1B	664804201	1	7	1	JB Asano	2	2	2	0	2	2	2	2	2	2	2	2	2	2	2	2	2	2	2	2	2	2	2	2	2	2	2	2	2	2	2	2	2	2	2	2	2	2
wsnp_Ra_c53181_56932563	1B	137.003		0		chr1B	664804201	1	7	1	JB Asano	2	2	2	0	2	2	2	2	2	2	2	2	2	2	2	2	2	2	2	2	2	2	2	2	2	2	2	2	2	2	2	2	2	2	2	2	2	2
BobWhite_c9963_51	1B	139.53		0		chr1B	665314478	1	7	1	Meister	2	0	2	2	2	2	2	2	1	1	0	0	1	0	2	1	0	2	1	0	1	0	2	2	2	2	2	2	2	2	2	2	2	2	2	2	2	2
CAP7_rep_c6352_375	1B	141.825		0		chr1B	668912307	1	1	7	Julius	0	0	0	0	0	0	0	2	0	0	0	0	0	0	0	0	0	0	0	0	0	0	0	0	0	0	0	0	0	0	0	0	0	0	0	0	0	0
Kukri_c8395_1352	1B	141.825		0		chr1B	668654476	1	3	5		0	2	0	0	2	0	0	2	0	1	2	2	1	2	0	1	2	0	1	2	1	2	0	0	0	0	0	0	0	0	0	0	0	0	0	0	0	0
TA002215-1444	1B	141.825		0		chr1B	668654309	1	3	5		0	2	0	0	2	0	0	2	0	1	2	2	1	2	0	1	2	0	0.854326	2	1	2	0	0	0	0	0	0	0	0	0	0	0	0	0	0	0	0
BS00023105_51	1B	145.804		0		chr1B	672333884	1	5	3		0	0	2	2	0	2	2	2	2	1	0	0	1	0	1	1	0	0	1	0	1	0	0	2	2	2	2	2	2	2	2	2	2	2	2	2	2	2
GENE-0514_210	1B	148.398		0		chr1B	673177346	1	5	3		0	0	2	2	0	2	2	2	2	1	0	0	1	0	1	1	0	0	1	0	1	0	0	2	2	2	2	2	2	2	2	2	2	2	2	2	2	2
Tdurum_contig10354_170	1B	148.398		0		chr1B	673786415	1	5	3		2	2	0	0	2	2	0	2	2	2	2	2	2	2	2	2	2	2	2	2	2	2	2	0	0	0	0	0	0	0	0	0	0	0	0	0	0	1
Tdurum_contig93330_656	1B	148.398		0		chr1B	673176815	1	5	3		0	0	2	2	0	2	2	2	2	1.38603	0	0	2	0	1.38603	2	0	0	1.38603	0	1.38603	0	0	2	2	2	2	2	2	2	2	2	2	2	2	2	2	2
BS00022398_51	1B	148.398		0		chr1B	673161052	2	5	3		0	0	2	2	0	2	2	2	2	1	0	0	1	0	1	1	0	0	1	0	1	0	0	2	2	2	2	2	2	2	2	2	2	2	2	2	2	2
IAAV3040	1B	148.398		0				2	5	3		0	0	2	2	0	2	2	2	2	1	0	0	1	0	1.34004	1	0	0	1	0	1	0	0	2	2	2	2	2	2	2	2	2	2	2	2	2	2	2
Tdurum_contig94450_255	1B	151.414		0		chr1B	671199303	1	7	1	Patras	0	2	2	2	2	2	2	2	2	2	2	2	2	2	2	2	2	2	2	2	2	2	2	2	2	2	2	2	2	2	2	2	2	2	2	2	2	2
Kukri_c50351_53	1B	151.414		0		chr1B	671201632	2	7	1	Patras	0	2	2	2	2	2	2	2	2	2	2	2	2	2	2	2	2	2	2	2	2	2	2	2	2	2	2	2	2	2	2	2	2	2	2	2	2	2
BS00021877_51	1B	154.576		0		chr1B	673742944	1	5	3		2	2	0	0	2	2	0	2	2	2	2	2	2	2	2	2	2	2	2	2	2	2	2	0	0	0	0	0	0	0	0	0	0	0	0	0	0	1
BS00084990_51	1B	154.576		0		chr1B	673745712	1	1	7	Julius	0	0	0	0	0	0	0	2	0	0	0	0	0	0	0	2	0	0	1	0	1	0	0	0	0	0	0	0	0	0	0	0	0	0	0	0	0	0
wsnp_CAP11_c2596_1325540	1B	154.844		0		chr1B	674498454	1	3	5		0	0	2	0	0	0	2	2	0	0	0	0	0	0	0	0	0	0	0	0	0	0	0	2	2	2	2	2	2	2	2	2	2	2	2	2	2	1
BS00024107_51	1B	158.591		0		chr1B	678256975	1	3	5		2	0	0	0	2	0	0	2	0	0	0	0	0	0	0	0	0	0	0	0	0	0	0	1	2	2	2	0	0	2	2	0	2	2	0	2	0	0
BS00060686_51	1B	158.591		0		chr1B	675320327	1	6	2		2	2	2	0	2	0	2	2	0	1	2	2	1	2	2	1	2	2	1	2	1	2	2	2	2	2	2	2	2	2	2	2	2	2	2	2	2	1
BS00066305_51	1B	158.591		0		chr1B	676201156	1	2	6		0	0	0	0	2	0	0	2	0	0	0	0	0	0	0	0	0	0	0	0	0	0	0	0	0	0	0	0	0	0	0	0	0	0	0	0	0	0
RAC875_c9770_123	1B	158.591		0		chr1B	673743536	1	4	4		0	0	2	2	0	0	2	2	0	0	0	0	0	0	0	1	0	0	1	0	1	0	0	2	2	2	2	2	2	2	2	2	2	2	2	2	2	1
Tdurum_contig52086_129	1B	158.591		0		chr1B	678263757	1	6	2		2	2	2	2	0	2	0	2	2	2	2	2	2	2	2	2	2	2	2	2	2	2	2	2	2	2	2	2	2	2	2	2	2	2	2	2	2	2
IAAV5776	1B	159.874		0		chr1B	675560998	1	6	2		2	0	2	2	0	2	2	2	2	1	0	0	1	0	0	1.51282	0	0	1	0	1	0	0	2	2	2	2	2	2	2	2	2	2	2	2	2	2	2
BS00011892_51	1B	160.244		0		chr1B	676078136	1	2	6		0	0	0	0	2	0	0	2	0	0	0	0	0	0	0	0	0	0	0	0	0	0	0	0	0	0	0	0	0	0	0	0	0	0	0	0	0	0
BS00063302_51	1B	160.244		0		chr1B	676813408	1	2	6		0	0	0	0	2	0	0	2	0	0	0	0	0	0	0	0	0	0	0	0	0	0	0	0	0	0	0	0	0	0	0	0	0	0	0	0	0	0
BS00063537_51	1B	160.244		0		chr1B	679653753	1	7	1	Meister	2	0	2	2	2	2	2	2	2	1	2	2	1.79217	0	0	1.79217	0	0	0	0	1	0	0	2	2	2	2	2	2	2	2	2	2	2	2	2	2	2
BobWhite_c34125_183	1B	160.244		0		chr1B	676271684	1	2	6		0	0	0	0	2	0	0	2	0	0	0	0	0	0	0	0	0	0	0	0	0	0	0	0	0	0	0	0	0	0	0	0	0	0	0	0	0	0
Tdurum_contig13879_919	1B	160.244		0		chr1B	680163579	1	6	2		2	2	0	2	2	2	0	2	2	2	2	2	2	2	2	2	2	2	2	2	2	2	2	1	2	2	2	0	0	2	2	0	2	2	0	2	0	2
Tdurum_contig45965_563	1B	160.244		0		chr1B	679653020	1	6	2		2	2	0	2	2	2	0	2	2	2	2	2	2	2	2	2	2	2	2	2	2	2	2	0	2	2	2	0	0	2	2	0	2	2	0	2	0	2
BS00063512_51	1B	160.904		0		chr1B	676192153	1	7	1	Meister	2	0	2	2	2	2	2	2	2	1	0	0	1	0	0	2	0	0	1	0	1	0	0	2	2	2	2	2	2	2	2	2	2	2	2	2	2	2
BobWhite_c20073_382	1B	160.904		0		chr1B	678256959	1	3	5		2	0	0	0	2	0	0	2	0	0	0	0	0	0	0	0	0	0	0	0	0	0	0	1	2	2	2	0	0	2	2	0	2	2	0	2	0	0
BobWhite_c4482_73	1B	160.904		0		chr1B	679030806	1	5	3		2	0	0	2	2	2	0	2	2	1	2	2	1	1	0	1.47774	0	0	1	0	1	0	0	1	2	2	2	0	0	2	2	0	2	2	0	2	0	2
D_contig03023_692	1B	160.904		0		chr1B	679255636	1	5	3		2	0	0	2	2	2	0	2	2	2	2	2	2	2	0	2	0	0	2	0	2	0	0	2	2	2	2	0	0	2	2	0	2	2	0	2	0	2
Ra_c4329_599	1B	160.904		0				1	6	2		2	0	0	2	2	2	2	2	2	2	2	2	2	2	2	2	2	2	2	2	2	2	2	0	2	2	0	2	2	2	0	1	0	0	2	0	2	2
RFL_Contig785_535	1B	164.635		0				1	5	3		2	0	0	2	2	2	0	2	2	1	2	2	1	1	0	1.48518	0	0	1	0	1.48518	0	0	1	2	2	2	0	0	2	2	0	2	2	0	2	0	2
Tdurum_contig92835_177	1B	171.228	-2.87558	1	0.00583064	chr1B	687720400	1	7	1	Bernstein	2	2	2	2	2	0	2	2	0	1	0	0	1	1	2	1	2	2	1	2	1	2	2	2	2	2	2	2	2	2	2	2	2	2	2	2	2	1
Excalibur_c55186_351	1B	171.314	-2.93244	2	0.0666521	chr1B	680862694	1	7	1	Bernstein	2	2	2	2	2	0	2	2	0	1	0	0	1	1	2	1.73043	2	2	1	2	1	2	2	2	2	2	2	2	2	2	2	2	2	2	2	2	2	0
Tdurum_contig9144_222	1B	171.314		0		chr1B	687719733	1	4	4		0	0	2	0	0	2	2	2	2	1	2	2	1	1	0	0.88609	0	0	1	0	0.88609	0	0	1	0	0	0	2	2	0	0	2	0	0	2	0	2	2
wsnp_BE446672B_Ta_2_1	1B	171.314		0		chr1B	687718553	1	4	4		0	0	2	0	0	2	2	2	2	1	2	2	1	1	0	1	0	0	1	0	1	0	0	1	0	0	0	2	2	0	0	2	0	0	2	0	2	2
Excalibur_rep_c69522_83	1B	171.425		0		chr1B	685740824	1	2	6		0	0	0	0	2	0	0	2	0	0	0	0	0	0	0	0	0	0	0	0	0	0	0	0.828667	2	2	2	0	0	2	2	0	2	2	0	2	0	0
wsnp_Ex_c1597_3045682	1B	171.425		0		chr1B	688283156	1	7	1	Bernstein	2	2	2	2	2	0	2	2	0	1	0	0	1	1	2	1.74401	2	2	1	2	1.74401	2	2	2	2	2	2	2	2	2	2	2	2	2	2	2	2	1
BS00027006_51	1B	173.624		0		chr1B	687720416	1	3	5		0	0	2	0	0	0	2	2	0	0	0	0	0	0	0	0	0	0	0	0	0	0	0	1	0	0	0	2	2	0	0	2	0	0	2	0	2	1
Excalibur_c25640_110	1B	173.624		0		chr1B	687802310	1	3	5		0	0	2	0	0	0	2	2	0	0	0	0	0	0	0	0	0	0	0	0	0	0	0	1	0	0	0	2	2	0	0	2	0	0	2	0	2	1
wsnp_Ku_c13952_22097856	1B	173.624		0		chr1B	687413709	1	3	5		0	0	2	0	0	0	2	2	0	0	0	0	0	0	0	0	0	0	0	0	0	0	0	2	0	0	0	2	2	0	0	2	0	0	2	0	2	0.630701
wsnp_Ku_c13952_22097895	1B	173.624		0		chr1B	687413701	1	3	5		0	0	2	0	0	0	2	2	0	0	0	0	0	0	0	0	0	0	0	0	0	0	0	0.593785	0	0	0	2	2	0	0	2	0	0	2	0	2	1
GENE-0014_822	1D	3.40225		0		chr1D	2114275	1	7	1	JB Asano	2	2	2	0	2	2	2	2	2	2	2	2	2	2	2	2	2	2	2	2	2	2	2	0	2	0	2	2	2	0	2	2	2	2	0	2	2	2
Kukri_c26168_713	1D	3.40225		0		chr1D	2112254	1	7	1	JB Asano	2	2	2	0	2	2	2	2	2	2	2	2	2	2	2	2	2	2	2	2	2	2	2	0	2	0	2	2	2	0	2	2	2	2	0	2	2	2
RAC875_c20883_693	1D	3.40225		0		chr1D	2111552	1	7	1	JB Asano	2	2	2	0	2	2	2	2	2	2	2	2	2	2	2	2	2	2	2	2	2	2	2	0	2	0	2	2	2	0	2	2	2	2	0	2	2	2
D_GDS7LZN02IXNP1_255	1D	3.50177		0		chr1D	2147422	1	7	1	JB Asano	2	2	2	0	2	2	2	2	2	2	2	2	2	2	2	2	2	2	2	2	2	2	2	0	2	0	2	2	2	0	2	2	2	2	0	2	2	2
RAC875_c10925_1887	1D	3.50177		0		chr1D	2224692	1	7	1	JB Asano	2	2	2	0	2	2	2	2	2	2	2	2	2	2	2	2	2	2	2	2	2	2	2	0	2	0	2	2	2	0	2	2	2	2	0	2	2	2
Excalibur_c43567_679	1D	3.50177		0		chr1D	4827215	2	7	1	JB Asano	2	2	2	0	2	2	2	2	2	2	2	2	2	2	2	2	2	2	2	2	2	2	2	0	2	0	2	2	2	0	2	2	2	2	2	2	2	2
TA002086-1469	1D	4.03667		0				2	7	1	JB Asano	2	2	2	0	2	2	2	2	2	2	2	2	2	2	2	2	2	2	2	2	2	2	2	0	2	0	2	2	2	0	2	2	2	2	0	2	2	2
IAAV1917	1D	4.57158		0		chr1D	2111080	1	7	1	JB Asano	2	2	2	0	2	2	2	2	2	2	2	2	2	2	2	2	2	2	2	2	2	2	2	0	2	0	2	2	2	0	2	2	2	2	0	2	2	2
RFL_Contig3481_1669	1D	5.31796		0		chr1D	548712	1	6	2		2	2	2	2	2	0	0	2	2	2	2	2	2	0	0	2	0	0	2	0	2	0	0	2	2	2	2	2	2	2	2	2	2	2	2	2	2	2
TA012713-0667	1D	32.9838		0				2	4	4		0	0	0	2	0	2	2	2	0	2	2	2	0	2	0	2	2	2	2	2	2	2	2	2	2	2	2	2	0	0	2	2	2	2	1.02974	2	2	2
Excalibur_c15692_532	1D	32.9838		0		chr1D	10398734	1	4	4		0	0	0	2	0	2	2	2	0	2	2	2	0	2	0	2	2	2	2	2	2	2	2	2	2	2	2	2	0	0	2	2	2	2	2	2	2	2
Excalibur_c16851_142	1D	32.9838		0		chr1D	11623069	1	5	3		0	2	2	2	2	0	0	2	2	0	0	0	2	0	1.08239	2	2	2	2	2	2	2	1.08239	0	2	2	0	2	0	1.08239	0	0	0	0	0	0	1.08239	1.08239
Excalibur_c4876_832	1D	32.9838		0		chr1D	10662667	1	4	4		0	0	0	2	0	2	2	2	0	2	2	2	0	2	0	2	2	2	2	2	2	2	2	2	2	2	2	2	0	0	2	2	2	2	1	2	2	2
Excalibur_c5892_1129	1D	32.9838		0		chr1D	10660831	1	4	4		0	0	0	2	0	2	2	2	0	2	2	2	0	2	0	2	2	2	2	2	2	2	2	2	2	2	2	2	0	0	2	2	2	2	1	2	2	2
RFL_Contig1338_2062	1D	32.9838		0		chr1D	11623262	1	5	3		0	2	2	2	2	0	0	2	2	0	0	0	2	0	2	2	2	2	2	2	2	2	2	0	2	2	0	2	0	0	0	0	0	0	0	0	2	0
tplb0061f07_1411	1D	32.9838		0		chr1D	10719734	1	4	4		0	0	0	2	0	2	2	2	0	2	2	2	0	2	0	2	2	2	2	2	2	2	2	2	2	2	2	2	0	0	2	2	2	2	1	2	2	2
wsnp_Ra_c1020_2062200	1D	32.9838		0		chr1D	10719721	1	4	4		0	0	0	2	0	2	2	2	0	2	2	2	1.01634	2	0	2	2	2	2	2	2	2	2	2	2	2	2	2	0	0	2	2	2	2	1	2	2	2
Excalibur_c55959_651	1D	37.2506		0		chr1D	12313565	1	7	1	Safari	2	2	2	2	2	2	0	2	2	2	2	2	2	2	2	2	2	2	2	2	2	2	2	2	2	2	2	2	2	2	2	2	2	2	2	2	2	2
D_GB5Y7FA02I369B_378	1D	37.8166		0		chr1D	12646965	1	7	1	Patras	0	2	2	2	2	2	2	2	2	2	2	2	2	2	2	2	2	2	2	2	2	2	2	2	2	2	2	2	0	0	2	2	2	2	0	2	2	2
CAP8_c2401_433	1D	45.4359		0		chr1D	11879726	1	5	3		0	2	2	2	2	0	0	2	2	0	0	0	2	0	2	2	2	2	2	2	2	2	2	0	2	2	0	2	0	0	0	0	0	0	0	0	2	0
Tdurum_contig11756_458	1D	45.4359		0		chr1D	18068438	1	6	2		2	0	0	2	2	2	2	2	2	2	2	2	2	2	2	2	2	2	2	2	2	2	2	0	1	0	1	2	1	2	2	0	0	2	0	0	2	2
D_F1BEJMU01DOR77_203	1D	55.823		0		chr1D	19893906	1	7	1	Safari	2	2	2	2	2	2	0	2	2	2	2	2	2	2	2	2	2	2	2	2	2	2	2	0	2	2	0	2	2	2	0	0	0	0	1	0	2	0
D_contig13475_402	1D	56.3392		0		chr1D	20045166	1	7	1	Safari	2	2	2	2	2	2	0	2	2	2	2	2	2	2	2	2	2	2	2	2	2	2	2	0	2	2	0	2	2	2	0	0	0	0	2	0	2	0
D_F5XZDLF01A85DT_301	1D	61.3587		0		chr1D	19129437	1	4	4		0	0	0	2	2	2	0	2	0	2	2	0	0.923503	2	0	2	2	2	2	2	2	2	2	0	2	2	0	2	0	0	0	0	0	0	0	0	2	0
IAAV7510	1D	61.3587		0		chr1D	19128281	1	4	4		0	0	0	2	2	2	0	2	0	2	2	0	0	2	0	2	2	2	2	2	2	2	2	0	2	2	0	2	0	0	0	0	0	0	0	0	2	0
IACX9354	1D	61.3587		0		chr1D	19128308	2	4	4		0	0	0	2	2	2	0	2	0	2	2	0	0	2	0	2	2	2	2	2	2	2	2	0	2	2	0	2	0	0	0	0	0	0	0	0	2	0
BS00070085_51	1D	65.1341		0		chr1D	28224828	1	7	1	Safari	2	2	2	2	2	2	0	2	2	2	2	2	2	2	2	2	2	2	2	2	2	2	2	0	2	2	0	2	2	2	0	0	0	0	2	0	2	0
Excalibur_c16452_624	1D	65.1341		0		chr1D	27897630	1	7	1	Safari	2	2	2	2	2	2	0	2	2	2	2	2	2	2	2	2	2	2	2	2	2	2	2	0	2	2	0	2	2	2	0	0	0	0	2	0	2	0
RAC875_c9594_1289	1D	65.1341		0		chr1D	28203174	1	7	1	Safari	2	2	2	2	2	2	0	2	2	2	2	2	2	2	2	2	2	2	2	2	2	2	2	0	2	2	0	2	2	2	0	0	0	0	2	0	2	0
wsnp_Ex_c12012_19240904	1D	65.1341		0		chr1D	27895910	1	7	1	Safari	2	2	2	2	2	2	0	2	2	2	2	2	2	2	2	2	2	2	2	2	2	2	2	0	2	2	0	2	2	2	0	0	0	0	2	0	2	0
Ku_c3647_1443	1D	65.8929		0		chr1D	405369265	2	7	1	Meister	2	0	2	2	2	2	2	2	2	2	2	2	2	2	2	2	2	2	2	2	2	2	2	2	0	1	2	0	0	0	2	2	2	2	0	2	2	2
Excalibur_c23473_451	1D	65.8929		0		chr1D	423251912	1	7	1	Meister	2	0	2	2	2	2	2	2	2	2	2	2	2	2	2	2	2	2	2	2	2	2	2	2	2	2	2	2	2	2	2	2	2	2	2	2	2	2
BS00065722_51	1D	67.7153		0		chr1D	50970019	1	4	4		2	0	0	0	2	2	0	2	2	2	2	2	0.870861	2	2	2	0	0	2	0	0	0	0	0	0	2	0	0	0	0	0	0	0	0	0	0	0	0
BS00066847_51	1D	67.7153		0		chr1D	40579284	1	3	5		0	0	0	0	2	2	0	2	2	2	0	0	2	2	2	2	0	0	2	0	0.598234	0	0	0	0	2	0	0	0	0	0	0	0	0	0	0	0	0
BS00067620_51	1D	67.7153		0		chr1D	42095414	1	5	3		2	0	0	2	2	2	0	2	2	2	2	2	2	2	2	2	2	2	2	2	2	2	2	0	2	2	0	2	0	0	0	0	0	0	0	0	2	0
BS00072193_51	1D	67.7153		0		chr1D	50706109	1	5	3		2	0	0	2	2	2	0	2	2	2	2	2	2	2	2	2	2	2	2	2	2	2	2	0	2	2	0	2	0	0	0	0	0	0	0	0	2	0
BS00074817_51	1D	67.7153		0		chr1D	52339516	1	4	4		2	0	0	0	2	2	0	2	2	2	2	2	0.91087	2	2	2	0	0	2	0	1	0	0	0	0	2	0	0	0	0	0	0	0	0	0	0	0	0
BobWhite_c28133_87	1D	67.7153		0		chr1D	50968993	1	4	4		2	0	0	0	2	2	0	2	2	2	2	2	2	2	2	2	0	0	2	0	1	0	0	0	0	2	0	0	0	0	0	0	0	0	0	0	0	0
BobWhite_c5419_643	1D	67.7153		0				1	5	3		2	0	0	2	2	2	0	2	2	2	2	2	2	2	2	2	2	2	2	2	2	2	2	0	2	2	0	2	0	0	0	0	0	0	0	0	2	0
BobWhite_c5419_861	1D	67.7153		0				1	5	3		2	0	0	2	2	2	0	2	2	2	2	2	2	2	2	2	2	2	2	2	2	2	2	0	2	2	0	2	0	0	0	0	0	0	0	0	2	0
BobWhite_c816_289	1D	67.7153		0		chr1D	43126682	1	5	3		2	0	0	2	2	2	0	2	2	2	2	2	2	2	2	2	2	2	2	2	2	2	2	0	2	2	0	2	0	0	0	0	0	0	0	0	2	0
BobWhite_rep_c65565_359	1D	67.7153		0		chr1D	170649310	1	4	4		0	0	0	2	2	2	0	2	2	2	0	0	2	2	2	2	0	0	2	0	2	0	0	0	0	0	0	2	0	0	0	0	0	0	0	0	2	0
CAP12_c2978_93	1D	67.7153		0		chr1D	52574776	1	4	4		2	0	0	0	2	2	0	2	2	2	2	2	2	2	2	2	0	0	2	0	1	0	0	0	0	2	0	0	0	0	0	0	0	0	0	0	0	0
D_contig16934_681	1D	67.7153		0		chr1D	52342624	1	4	4		2	0	0	0	2	2	0	2	2	2	2	2	0.909783	2	2	2	0	0	2	0	1	0	0	0	0	2	0	0	0	0	0	0	0	0	0	0	0	0
Excalibur_c46695_219	1D	67.7153		0		chr1D	43281548	1	5	3		2	0	0	2	2	2	0	2	2	2	2	2	2	2	2	2	2	2	2	2	2	2	2	0	2	2	0	2	0	0	0	0	0	0	0	0	2	0
Excalibur_c5958_1270	1D	67.7153		0		chr1D	56753034	1	4	4		2	0	0	0	2	2	0	2	2	2	2	2	2	2	2	2	0	0	2	0	1	0	0	0	0	2	0	2	0	0	0	0	0	0	0	0	0	0
IAAV5348	1D	67.7153		0		chr1D	43277015	1	5	3		2	0	0	2	2	2	0	2	2	2	2	2	2	2	2	2	2	2	2	2	2	2	2	0	2	2	0	2	0	0	0	0	0	0	0	0	2	0
IAAV614	1D	67.7153		0		chr1D	41593884	1	5	3		2	0	0	2	2	2	0	2	2	2	2	2	2	2	2	2	2	2	2	2	2	2	2	0	2	2	0	2	0	0	0	0	0	0	0	0	2	0
IACX11153	1D	67.7153		0		chr1D	41823700	1	5	3		2	0	0	2	2	2	0	2	2	2	2	2	2	2	2	2	2	2	2	2	2	2	2	0	2	2	0	2	0	0	0	0	0	0	0	0	2	0
IACX11290	1D	67.7153		0		chr1D	33472501	1	3	5		2	0	0	0	2	0	0	2	2	2	2	2	2	2	2	2	0	0	2	0	2	0	0	0	0	0	0	0	0	0	0	0	0	0	0	0	0	0
JD_c3737_285	1D	67.7153		0				1	4	4		2	0	0	0	2	2	0	2	2	2	2	2	2	2	2	2	0	0	2	0	2	0	0	0	0	2	0	0	0	0	0	0	0	0	0	0	0	0
Kukri_c20844_116	1D	67.7153		0		chr1D	50962292	1	4	4		2	0	0	0	2	2	0	2	2	2	2	2	2	2	2	2	0	0	2	0	1	0	0	0	0	2	0	0	0	0	0	0	0	0	0	0	0	0
Kukri_c44738_477	1D	67.7153		0		chr1D	50194646	1	5	3		2	0	0	2	2	2	0	2	2	2	2	2	2	2	2	2	2	2	2	2	2	2	2	0	2	2	0	2	0	0	0	0	0	0	0	0	2	0
RAC875_c35094_476	1D	67.7153		0		chr1D	50296821	1	5	3		2	0	0	2	2	2	0	2	2	2	2	2	2	2	2	2	2	2	2	2	2	2	2	0	2	2	0	2	0	0	0	0	0	0	0	0	2	0
RAC875_c3762_710	1D	67.7153		0		chr1D	46182406	1	5	3		2	0	0	2	2	2	0	2	2	2	2	2	2	2	2	2	2	2	2	2	2	2	2	0	2	2	0	2	0	0	0	0	0	0	0	0	2	0
RAC875_c82888_83	1D	67.7153		0		chr1D	53869295	1	4	4		2	0	0	0	2	2	0	2	2	2	2	2	2	2	2	2	0	0	2	0	1	0	0	0	0	2	0	2	0	0	0	0	0	0	0	0	0	0
RAC875_rep_c69508_215	1D	67.7153		0		chr1D	46184739	1	5	3		2	0	0	2	2	2	0	2	2	2	2	2	2	2	2	2	2	2	2	2	2	2	2	0	2	2	0	2	0	0	0	0	0	0	0	0	2	0
tplb0044p22_2257	1D	67.7153		0		chr1D	38868231	1	3	5		0	0	0	0	2	2	0	2	2	2	0	0	2	2	2	2	0	0	2	0	0.572398	0	0	0	0	0	0	0	0	0	0	0	0	0	0	0	0	0
BS00060042_51	1D	67.7153		0		chr1D	339306722	2	7	1	Tobak	2	2	2	2	0	2	2	2	0	0	2	2	0	2	0	0	2	2	0	2	0	2	2	2	2	2	2	2	2	2	2	2	2	2	2	2	2	2
TA006455-0918	1D	67.7153		0				2	5	3		2	0	0	2	2	2	0	2	2	2	2	2	2	2	2	2	0	0	2	0	2	0	0	0	2	2	0	2	0	0	0	0	0	0	0	0	2	0
Ra_c4899_609	1D	70.819		0		chr1D	160904029	1	6	2		2	0	0	2	2	2	2	2	2	2	2	2	2	2	2	2	0	0	2	0	2	0	0	2	0	0	2	2	0	0	2	2	2	2	0	2	2	2
wsnp_Ex_c1130_2166731	1D	70.819		0		chr1D	196796223	1	6	2		2	0	0	2	2	2	2	2	2	2	2	2	1.70806	2	2	2	0	0	2	0	2	0	0	2	0	0	2	2	0	0	2	2	2	2	0	2	2	2
Kukri_c24648_262	1D	71.4659		0		chr1D	47879107	1	5	3		2	0	0	2	2	2	0	2	2	2	2	2	2	2	2	2	2	2	2	2	2	2	2	0	2	2	0	2	0	0	0	0	0	0	0	0	2	0
Kukri_c5113_1082	1D	71.4659		0		chr1D	47878785	1	5	3		2	0	0	2	2	2	0	2	2	2	2	2	2	2	2	2	2	2	2	2	2	2	2	0	2	1.24092	0	2	0	0	0	0	0	0	0	0	2	0
Kukri_c53398_200	1D	71.4659		0		chr1D	47713864	1	5	3		2	0	0	2	2	2	0	2	2	2	2	2	2	2	2	2	2	2	2	2	2	2	2	0	2	2	0	2	0	0	0	0	0	0	0	0	2	0
RAC875_c8932_740	1D	71.4659		0		chr1D	47846234	1	5	3		2	0	0	2	2	2	0	2	2	2	2	2	2	2	2	2	2	2	2	2	2	2	2	0	2	2	0	2	0	0	0	0	0	0	0	0	2	0
RAC875_rep_c81479_191	1D	71.4659		0		chr1D	47879551	1	5	3		2	0	0	2	2	2	0	2	2	2	2	2	2	2	2	2	2	2	2	2	2	2	2	0	2	2	0	2	0	0	0	0	0	0	0	0	2	0
BS00024262_51	1D	71.9013		0		chr1D	49596715	1	5	3		2	0	0	2	2	2	0	2	2	2	2	2	2	2	2	2	2	2	2	2	2	2	2	0	2	2	0	2	0	0	0	0	0	0	0	0	2	0
Excalibur_c4030_1770	1D	71.9013		0		chr1D	49935501	1	5	3		2	0	0	2	2	2	0	2	2	2	2	2	2	2	2	2	2	2	2	2	2	2	2	0	2	2	0	2	0	0	0	0	0	0	0	0	2	0
Kukri_c49577_630	1D	71.9013		0		chr1D	49586207	1	5	3		2	0	0	2	2	2	0	2	2	2	2	2	2	2	2	2	2	2	2	2	2	2	2	0	2	2	0	2	0	0	0	0	0	0	0	0	2	0
Kukri_c6167_1271	1D	71.9013		0		chr1D	49604348	1	5	3		2	0	0	2	2	2	0	2	2	2	2	2	2	2	2	2	2	2	1.24149	1.24149	2	2	2	0	2	2	1.24149	2	0	0	0	0	1.24149	1.24149	0	0	2	0
RAC875_c48997_1160	1D	71.9013		0		chr1D	49422605	1	5	3		2	0	0	2	2	2	0	2	2	2	2	2	2	2	2	2	2	2	2	2	2	2	2	0	2	2	0	2	0	0	0	0	0	0	0	0	2	0
wsnp_CAP8_c458_368125	1D	71.9013		0		chr1D	49422605	1	5	3		2	0	0	2	2	2	0	2	2	2	2	2	2	2	2	2	2	2	2	2	2	2	2	0	2	2	0	2	0	0	0	0	0	0	0	0	2	0
wsnp_CAP8_c458_368155	1D	71.9013		0		chr1D	49422575	1	5	3		2	0	0	2	2	2	0	2	2	2	2	2	2	2	2	2	2	2	2	2	2	2	2	0	2	2	0	2	0	0	0	0	0	0	0	0	2	0
wsnp_Ex_rep_c108057_91436561	1D	71.9013		0		chr1D	168486188	1	6	2		2	0	0	2	2	2	2	2	2	2	2	2	2	2	2	2	0	0	2	0	2	0	0	2	0	0	2	2	0	0	2	2	2	2	0	2	2	2
BS00031658_51	1D	73.1266		0		chr1D	55670996	1	4	4		2	0	0	0	2	2	0	2	2	2	2	2	2	2	2	2	0	0	2	0	1	0	0	0	0	2	0	2	0	0	0	0	0	0	0	0	0	0
BS00094471_51	1D	73.1266		0		chr1D	57477576	1	7	1	Patras	0	2	2	2	2	2	2	2	2	2	0	0	2	2	2	2	2	2	2	2	2	2	2	2	2	2	2	2	2	2	2	2	2	2	2	2	2	2
Excalibur_c5958_1398	1D	73.1266		0		chr1D	56753155	1	4	4		2	0	0	0	2	2	0	2	2	2	2	2	2	2	2	2	0	0	2	0	1	0	0	0	0	2	0	2	0	0	0	0	0	0	0	0	0	0
BS00032149_51	1D	78.3637		0		chr1D	253209375	1	6	2		2	0	0	2	2	2	2	2	2	2	2	2	1.6978	2	2	2	0	0	2	0	2	0	0	2	0	0	2	2	0	0	2	2	2	2	0	2	2	2
BS00066976_51	1D	78.3637		0		chr1D	258332419	1	6	2		2	0	0	2	2	2	2	2	2	2	2	2	2	2	2	2	0	0	2	0	2	0	0	2	0	0	2	2	0	0	2	2	2	2	0	2	2	2
BS00066446_51	1D	84.2165		0				1	1	7	Julius	0	0	0	0	0	0	0	2	2	2	0	0	0.176471	0	2	0	0	0	0	0	0	0	0	0	0	0	0	0	0	0	0	0	0	0	0	0	0	2
D_GBF1XID01DNWRS_378	1D	85.56		0		chr1D	407808791	1	5	3		0	2	2	0	2	0	2	2	2	2	2	2	2	2	2	2	2	2	2	2	2	2	2	0	2	1	0	2	2	2	0	0	0	0	2	0	0	2
BS00079095_51	1D	87.3576		0		chr1D	408207062	1	5	3		0	2	2	0	2	0	2	2	2	2	2	2	2	2	2	2	2	2	2	2	2	2	2	0	2	1	0	2	2	2	0	0	0	0	2	0	0	2
D_contig06122_208	1D	87.3576		0		chr1D	408408349	1	5	3		0	2	2	0	2	0	2	2	2	2	2	2	2	2	2	2	2	2	2	2	2	2	2	0	2	1	0	2	2	2	0	0	0	0	2	0	0	2
Excalibur_c19237_895	1D	87.3576		0		chr1D	408207733	1	5	3		0	2	2	0	2	0	2	2	2	2	2	2	2	2	2	2	2	2	2	2	2	2	2	0	2	1	0	2	2	2	0	0	0	0	2	0	0	2
IAAV2840	1D	87.3576		0		chr1D	408535176	1	5	3		0	2	2	0	2	0	2	2	2	2	2	2	2	2	2	2	2	2	2	2	2	2	2	0	2	1.11148	0	2	2	2	0	0	0	0	2	0	0	2
IAAV7745	1D	87.3576		0		chr1D	408078390	1	5	3		0	2	2	0	2	0	2	2	2	2	2	2	2	2	2	2	2	2	2	2	2	2	2	0	2	1	0	2	2	2	0	0	0	0	2	0	0	2
RAC875_c54260_127	1D	87.3576		0		chr1D	408152539	1	5	3		0	2	2	0	2	0	2	2	2	2	2	2	2	2	2	2	2	2	2	2	2	2	2	0	2	1	0	2	2	2	0	0	0	0	2	0	0	2
RFL_Contig3622_1217	1D	87.3576		0		chr1D	407875598	1	5	3		0	2	2	0	2	0	2	2	2	2	2	2	2	2	2	2	2	2	2	2	2	2	2	0	2	1	0	2	2	2	0	0	0	0	2	0	0	2
TA004358-0724	1D	87.3576		0		chr1D	407875138	1	5	3		0	2	2	0	2	0	2	2	2	2	2	2	2	2	2	2	2	2	2	2	2	2	2	0	2	1	0	2	2	2	0	0	0	0	2	0	0	2
wsnp_Ex_c1318_2519998	1D	87.3576		0		chr1D	408073978	1	5	3		0	2	2	0	2	0	2	2	2	2	2	2	2	2	2	2	2	2	2	2	2	2	2	0	2	1	0	2	2	2	0	0	0	0	2	0	0	2
wsnp_Ex_c25974_35235456	1D	87.3576		0		chr1D	408075155	1	5	3		0	2	2	0	2	0	2	2	2	2	2	2	2	2	2	2	2	2	2	2	2	2	2	0	2	1	0	2	2	2	0	0	0	0	2	0	0	2
wsnp_Ex_c27290_36498462	1D	87.3576		0		chr1D	408072855	1	5	3		0	2	2	0	2	0	2	2	2	2	2	2	2	2	2	2	2	2	2	2	2	2	2	0	2	1	0	2	2	2	0	0	0	0	2	0	0	2
wsnp_Ex_c27290_36498531	1D	87.3576		0		chr1D	408072786	1	5	3		0	2	2	0	2	0	2	2	2	2	2	2	2	2	2	2	2	2	2	2	2	2	2	0	2	1	0	2	2	2	0	0	0	0	2	0	0	2
wsnp_JD_c8173_9207415	1D	87.3576		0		chr1D	408245642	1	5	3		0	2	2	0	2	0	2	2	2	2	2	2	2	2	2	2	2	2	2	2	2	2	2	0	2	1	0	2	2	2	0	0	0	0	2	0	0	2
wsnp_Ku_c2624_4986980	1D	87.3576		0		chr1D	408244145	1	5	3		0	2	2	0	2	0	2	2	2	2	2	2	2	2	2	2	2	2	2	2	2	2	2	0	2	1	0	2	2	2	0	0	0	0	2	0	0	2
wsnp_Ku_c7266_12551048	1D	87.3576		0		chr1D	408242354	1	5	3		0	2	2	0	2	0	2	2	2	2	2	2	2	2	2	2	2	2	2	2	2	2	2	0	2	2	0	2	2	2	0	0	0	0	2	0	0	2
RAC875_c49612_102	1D	88.8503		0		chr1D	412023763	1	5	3		0	2	2	0	2	0	2	2	2	2	2	2	2	2	2	2	2	2	2	2	2	2	2	0	2	1	0	2	2	0	0	0	0	0	2	0	0	2
Ra_c21676_178	1D	88.8503		0		chr1D	410464891	1	5	3		0	2	2	0	2	0	2	2	2	2	2	2	2	2	2	2	2	2	2	2	2	2	2	0	2	1	0	2	2	0	0	0	0	0	2	0	0	2
TA004476-0719	1D	88.8503		0		chr1D	411560397	1	5	3		0	2	2	0	2	0	2	2	2	2	2	2	2	2	2	2	2	2	2	2	2	2	2	0	2	1.14286	0	2	2	0	0	0	0	0	2	0	0	2
wsnp_Ex_c15396_23659859	1D	88.8503		0		chr1D	412023760	1	5	3		0	2	2	0	2	0	2	2	2	2	2	2	2	2	2	2	2	2	2	2	2	2	2	0	2	1	0	2	2	0	0	0	0	0	2	0	0	2
wsnp_Ex_c8188_13842273	1D	88.8503		0		chr1D	410464692	1	5	3		0	2	2	0	2	0	2	2	2	2	2	2	2	2	2	2	2	2	2	2	2	2	2	0	2	1	0	2	2	0	0	0	0	0	2	0	0	2
Excalibur_c23155_327	1D	89.5345		0		chr1D	410506534	1	5	3		0	2	2	0	2	0	2	2	2	2	2	2	2	2	2	2	2	2	2	2	2	2	2	0	2	1	0	2	2	0	0	0	0	0	2	0	0	2
BS00058554_51	1D	89.5843		0		chr1D	410792212	1	5	3		0	2	2	0	2	0	2	2	2	2	2	2	2	2	2	2	2	2	2	2	2	2	2	0	2	1	0	2	2	0	0	0	0	0	2	0	0	2
Excalibur_c8188_243	1D	89.5843		0		chr1D	410468003	1	5	3		0	2	2	0	2	0	2	2	2	2	2	2	2	2	2	2	2	2	2	2	2	2	2	0	2	1	0	2	2	0	0	0	0	0	2	0	0	2
Excalibur_c8188_693	1D	89.5843		0		chr1D	410467553	1	5	3		0	2	2	0	2	0	2	2	2	2	2	2	2	2	2	2	2	2	2	2	2	2	2	0	2	1	0	2	2	0	0	0	0	0	2	0	0	2
IAAV868	1D	89.5843		0		chr1D	409500632	1	5	3		0	2	2	0	2	0	2	2	2	2	2	2	2	2	2	2	2	2	2	2	2	2	2	0	2	2	0	2	2	0	0	0	0	0	2	0	0	2
Kukri_c29121_654	1D	89.5843		0		chr1D	410466892	1	5	3		0	2	2	0	2	0	2	2	2	2	2	2	2	2	2	2	2	2	2	2	2	2	2	0	2	1	0	2	2	0	0	0	0	0	2	0	0	2
RAC875_c4135_1028	1D	89.5843		0		chr1D	409791231	1	5	3		0	2	2	0	2	0	2	2	2	2	2	2	2	2	2	2	2	2	2	2	2	2	2	0	2	1	0	2	2	0	0	0	0	0	2	0	0	2
wsnp_Ex_c3831_6966926	1D	89.5843		0		chr1D	409496882	1	5	3		0	2	2	0	2	0	2	2	2	2	2	2	2	2	2	2	2	2	2	2	2	2	2	0	2	1	0	2	2	0	0	0	0	0	2	0	0	2
BS00022768_51	1D	90.2995		0		chr1D	412224068	1	5	3		0	2	2	0	2	0	2	2	2	2	2	2	2	2	2	2	2	2	2	2	2	2	2	0	2	1	0	2	2	0	0	0	0	0	2	0	0	2
BS00075001_51	1D	90.2995		0		chr1D	414303471	1	5	3		0	2	2	0	2	0	2	2	2	2	2	2	2	2	2	2	2	2	2	2	2	2	2	0	2	1	0	2	2	0	0	0	0	0	2	0	0	2
BS00082503_51	1D	90.2995		0		chr1D	412219244	1	5	3		0	2	2	0	2	0	2	2	2	2	2	2	2	2	2	2	2	2	2	2	2	2	2	0	2	1	0	2	2	0	0	0	0	0	2	0	0	2
BobWhite_c10977_834	1D	90.2995		0		chr1D	408204602	1	5	3		0	2	2	0	2	0	2	2	2	2	2	2	2	2	2	2	2	2	2	2	2	2	2	0	2	1	0	2	2	2	0	0	0	0	2	0	0	2
D_GA8KES401EYUM8_190	1D	90.2995		0		chr1D	412081299	1	5	3		0	2	2	0	2	0	2	2	2	2	2	2	2	2	2	2	2	2	2	2	2	2	2	0	2	1	0	2	2	0	0	0	0	0	2	0	0	2
GENE-0511_161	1D	90.2995		0		chr1D	414301778	1	5	3		0	2	2	0	2	0	2	2	2	2	2	2	2	2	2	2	2	2	2	2	2	2	2	0	2	1	0	2	2	0	0	0	0	0	2	0	0	2
GENE-0511_484	1D	90.2995		0		chr1D	414301746	1	5	3		0	2	2	0	2	0	2	2	2	2	2	2	2	2	2	2	2	2	2	2	2	2	2	0	2	1.13399	0	2	2	0	0	0	0	0	2	0	0	2
Kukri_c6051_640	1D	90.2995		0		chr1D	412158923	1	5	3		0	2	2	0	2	0	2	2	2	2	2	2	2	2	2	2	2	2	2	2	2	2	2	0	2	1	0	2	2	0	0	0	0	0	2	0	0	2
RAC875_c3604_1527	1D	90.2995		0		chr1D	408241941	1	5	3		0	2	2	0	2	0	2	2	2	2	2	2	2	2	2	2	2	2	2	2	2	2	2	0	2	1	0	2	2	2	0	0	0	0	2	0	0	2
RAC875_c43831_91	1D	90.2995		0		chr1D	408078450	1	5	3		0	2	2	0	2	0	2	2	2	2	2	2	2	2	2	2	2	2	2	2	2	2	2	0	2	1	0	2	2	2	0	0	0	0	2	0	0	2
wsnp_Ex_rep_c69024_67924125	1D	90.2995		0		chr1D	412090490	1	5	3		0	2	2	0	2	0	2	2	2	2	2	2	2	2	2	2	2	2	2	2	2	2	2	0	2	1	0	2	2	0	0	0	0	0	2	0	0	2
wsnp_Ku_c5560_9851459	1D	90.2995		0		chr1D	408404758	1	5	3		0	2	2	0	2	0	2	2	2	2	2	2	2	2	2	2	2	2	2	2	2	2	2	0	2	1	0	2	2	2	0	0	0	0	2	0	0	2
wsnp_Ku_c5560_9853214	1D	90.2995		0		chr1D	408407933	1	5	3		0	2	2	0	2	0	2	2	2	2	2	2	2	2	2	2	2	2	2	2	2	2	2	0	2	1.08057	0	2	2	2	0	0	0	0	2	0	0	2
BS00021702_51	1D	92.9056		0		chr1D	414565902	1	5	3		0	2	2	0	2	0	2	2	2	2	2	2	2	2	2	2	2	2	2	2	2	2	2	0	2	1	0	2	2	0	0	0	0	0	2	0	0	2
BS00066188_51	1D	92.9056		0				1	5	3		0	2	2	0	2	0	2	2	2	2	2	2	2	2	2	2	2	2	2	2	2	2	2	0	2	1.14794	0	2	2	0	0	0	0	0	2	0	0	2
BobWhite_c6998_365	1D	92.9056		0				1	5	3		0	2	2	0	2	0	2	2	2	2	2	2	2	2	2	2	2	2	2	2	2	2	2	0	2	2	0	2	2	0	0	0	0	0	2	0	0	2
CAP11_c3464_68	1D	92.9056		0		chr1D	414777815	1	5	3		0	2	2	0	2	0	2	2	2	2	2	2	2	2	2	2	2	2	2	2	2	2	2	0	2	1	0	2	2	0	0	0	0	0	2	0	0	2
Excalibur_c48317_242	1D	92.9056		0		chr1D	416099630	1	5	3		0	2	2	0	2	0	2	2	2	2	2	2	2	2	2	2	2	2	2	2	2	2	2	0	2	1	0	2	2	0	0	0	0	0	2	0	0	2
Excalibur_c50856_63	1D	92.9056		0		chr1D	416458453	1	5	3		0	2	2	0	2	0	2	2	2	2	2	2	2	2	2	2	2	2	2	2	2	2	2	0	2	1	0	2	2	0	0	0	0	0	2	0	0	2
GENE-0315_356	1D	92.9056		0		chr1D	415293112	1	5	3		0	2	2	0	2	0	2	2	2	2	2	2	2	2	2	2	2	2	2	2	2	2	2	0	2	1	0	2	2	0	0	0	0	0	2	0	0	2
IAAV5841	1D	92.9056		0		chr1D	415393482	1	5	3		0	2	2	0	2	0	2	2	2	2	2	2	2	2	2	2	2	2	2	2	2	2	2	0	2	1	0	2	2	0	0	0	0	0	2	0	0	2
IAAV7473	1D	92.9056		0		chr1D	416128514	1	5	3		0	2	2	0	2	0	2	2	2	2	2	2	2	2	2	2	2	2	2	2	2	2	2	0	2	1	0	2	2	0	0	0	0	0	2	0	0	2
RAC875_c35846_671	1D	92.9056		0				1	5	3		0	2	2	0	2	0	2	2	2	2	2	2	2	2	2	2	2	2	2	2	2	2	2	0	2	2	0	2	2	0	0	0	0	0	2	0	0	2
RAC875_c87321_108	1D	92.9056		0		chr1D	416101167	1	5	3		0	2	2	0	2	0	2	2	2	2	2	2	2	2	2	2	2	2	2	2	2	2	2	0	2	0	0	2	2	0	0	0	0	0	2	0	0	2
wsnp_Ex_c12447_19847242	1D	92.9056		0		chr1D	416456286	1	5	3		0	2	2	0	2	0	2	2	2	2	2	2	2	2	2	2	2	2	2	2	2	2	2	0	2	1.18018	0	2	2	0	0	0	0	0	2	0	0	2
wsnp_Ex_c18665_27541568	1D	92.9056		0		chr1D	416099472	1	5	3		0	2	2	0	2	0	2	2	2	2	2	2	2	2	2	2	2	2	2	2	2	2	2	0	2	0	0	2	2	0	0	0	0	0	2	0	0	2
wsnp_Ex_rep_c66423_64641115	1D	92.9056		0		chr1D	415415892	1	5	3		0	2	2	0	2	0	2	2	2	2	2	2	2	2	2	2	2	2	2	2	2	2	2	0	2	1	0	2	2	0	0	0	0	0	2	0	0	2
wsnp_Ex_c10959_17801482	1D	99.5671		0		chr1D	347209497	1	7	1	Meister	2	0	2	2	2	2	2	2	2	2	2	2	2	2	2	2	2	2	2	2	2	2	2	2	0	0	2	2	0	0	2	2	2	2	0	2	2	2
RAC875_rep_c105196_532	1D	99.7786		0		chr1D	325964513	1	7	1	Meister	2	0	2	2	2	2	2	2	2	2	2	2	2	2	2	2	2	2	2	2	2	2	2	2	0	0	2	2	0	0	2	2	2	2	0	2	2	2
Ra_c1211_1656	1D	103.305		0		chr1D	416619932	1	7	1	Patras	0	2	2	2	2	2	2	2	2	2	2	2	2	2	2	2	2	2	2	2	2	2	2	2	2	2	2	2	2	2	2	2	2	2	2	2	2	2
TA001371-0399	1D	105.022		0		chr1D	80445414	1	6	2		2	0	0	2	2	2	2	2	2	2	2	2	2	2	2	2	0	0	2	0	2	0	0	2	2	2	2	2	0	0	2	2	2	2	0	2	2	2
wsnp_BE424100D_Ta_1_1	1D	107.255		0		chr1D	229067018	1	2	6		0	0	0	0	2	0	0	2	2	2	0	0	2	1	2	2	0	0	2	0	2	0	0	0	0	0	0	0	0	0	0	0	0	0	0	0	0	2
BS00093390_51	1D	115.62	2.72042	1	0.211058	chr1D	436189752	1	7	1	JB Asano	2	2	2	0	2	2	2	2	2	2	2	2	2	2	2	2	2	2	2	2	2	2	2	2	2	2	2	2	2	2	2	2	2	2	2	2	2	2
wsnp_Ex_c35886_43950102	1D	115.62	2.60897	3	0.532217	chr1D	436191916	1	7	1	JB Asano	2	2	2	0	2	2	2	2	2	2	2	2	2	2	2	2	2	2	2	2	2	2	2	2	2	2	2	2	2	2	2	2	2	2	2	2	2	2
Kukri_c33670_261	1D	121.703		0		chr1D	20056265	1	7	1	Safari	2	2	2	2	2	2	0	2	2	2	2	2	2	2	2	2	2	2	2	2	2	2	2	0	2	2	0	2	2	2	0	0	0	0	1	0	2	0
BS00107837_51	1D	164.079		0		chr1D	484566619	1	6	2		2	2	2	0	2	0	2	2	0	1	2	2	1	2	2	1	2	2	1	2	1	2	2	2	2	2	2	2	2	2	2	2	2	2	2	2	2	1
wsnp_JD_c12333_12595897	1D	164.079	2.226	1	9.12238e-06	chr1D	495112432	1	2	6		0	0	0	0	2	0	0	2	2	2	1	2	2	0	0	2	0	2	0.574538	0	0.574538	0	2	1	0	0	1	0	2	0	1	0	2	2	0	2	0	0
BS00036189_51	1D	164.353		0		chr1D	486877131	1	3	5		0	0	0	0	2	2	0	2	2	1	2	2	1	1	0	1	0	0	1	0	1	0	0	0	0	0	0	0	0	0	0	0	0	0	0	0	0	2
wsnp_Ex_c2918_5381441	1D	164.726		0		chr1D	494557665	1	1	7	Julius	0	0	0	0	0	0	0	2	2	2	0.2988	2	2	0	0	2	0	2	1	0	1	0	2	1	0	0	1	0	2	0	1	0	2	2	0	2	0	0
BS00063511_51	1D	167.108	-3.92952	44	1.43291	chr1D	485708706	1	7	1	Meister	2	0	2	2	2	2	2	2	2	2	0	0	1.83445	0	0	2	0	0	1.83445	0	2	0	0	2	2	2	2	2	2	2	2	2	2	2	2	2	2	2
Excalibur_c92298_213	1D	171.344		0		chr1D	495126552	1	7	1	Bernstein	2	2	2	2	2	0	2	2	0	1	0	0	1	1	2	1.7397	2	2	1	2	1.7397	2	2	2	2	2	2	2	2	2	2	2	2	2	2	2	2	1
Tdurum_contig46389_1540	1D	178.229		0				1	7	1	Tobak	2	2	2	2	0	2	2	2	2	2	2	2	2	2	2	2	2	2	2	2	2	2	2	0	2	2	2	2	2	0	2	2	2	2	0	2	0	2
BS00093275_51	1D	179.542		0		chr1D	486241902	1	2	6		0	0	0	0	2	0	0	2	0	0	0	0	0	0	0	0	0	0	0	0	0	0	0	0	0	0	0	0	0	0	0	0	0	0	0	0	0	0
wsnp_Ex_c2772_5130007	2A	4.84848		0		chr2A	528186	1	4	4		2	0	0	2	2	0	0	2	0	0	0	0	0	0	0	0	2	0.940113	0	0	0	0	0	2	2	0	0	2	0.940113	0.940113	0.940113	0	0.940113	2	2	2	0	0
Ex_c19516_3687	2A	6.04118		0		chr2A	2640560	1	7	1	Tobak	2	2	2	2	0	2	2	2	2	2	2	2	2	2	2	2	2	2	2	2	2	2	2	2	2	2	2	2	2	2	2	2	2	2	2	2	2	2
Excalibur_rep_c67619_217	2A	6.04118	-2.60398	1	0.0750982	chr2A	3100584	1	7	1	Tobak	2	2	2	2	0	2	2	2	2	2	2	2	2	2	2	2	2	2	2	2	2	2	2	2	2	2	2	2	2	2	2	2	2	2	2	2	2	2
RFL_Contig174_406	2A	6.04118		0		chr2A	3114049	1	3	5		2	0	0	2	0	0	0	2	0	0	0	0	0.721058	0	0	0	2	2	0	0	0	1	1	2	2	0	0	2	2	2	0.721058	0	2	2	2	2	0	0
wsnp_Ex_c19516_28481857	2A	6.04118		0		chr2A	2646023	1	3	5		2	0	0	2	0	0	0	2	0	0	0	0	0	0	0	0	2	0.699561	0	0	0	1	0.699561	2	2	0	0	2	0.699561	1	1	0	0.699561	2	2	2	0	0
wsnp_Ex_rep_c66982_65424063	2A	6.04118		0		chr2A	3100587	1	7	1	Tobak	2	2	2	2	0	2	2	2	2	2	2	2	2	2	2	2	2	2	2	2	2	2	2	2	2	2	2	2	2	2	2	2	2	2	2	2	2	2
wsnp_Ku_c10418_17237935	2A	6.04118		0		chr2A	2653720	1	7	1	Tobak	2	2	2	2	0	2	2	2	2	2	2	2	2	2	2	2	2	2	2	2	2	2	2	2	2	2	2	2	2	2	2	2	2	2	2	2	2	2
TA003766-0683	2A	9.53291		0		chr2A	24410144	2	4	4		2	0	0	2	2	0	0	2	0	0	0	0	0	0	0	0	2	1	0	0	0	1	1	2	2	0	0	2	1	1	1	0	1	2	2	2	0	0
BobWhite_c11022_78	2A	11.4516		0				1	3	5		0	0	2	2	0	0	0	2	2	2	2	2	2	2	2	0	0	0	0	0	0	0	0	2	2	2	2	2	2	2	2	2	2	2	2	2	0	0
wsnp_Ku_c23598_33524490	2A	17.3493		0		chr2A	3447494	1	3	5		2	0	0	2	0	0	0	2	0	0	0	0	0	0	0	0	2	0.688	0	0	0	0.688	0.688	2	2	0	0	2	2	0.688	0.688	0	2	2	2	2	0	0
BobWhite_c13373_250	2A	18.5719		0		chr2A	3962431	1	3	5		2	0	0	2	0	0	0	2	0	0	0	0	0	0	0	0	2	1	0	0	0	1	0.698913	2	2	0	0	2	2	1	1	0	2	2	2	2	0	0
Excalibur_c12980_2392	2A	19.6002		0		chr2A	7545359	1	7	1	Patras	0	2	2	2	2	2	2	2	2	2	2	2	2	2	2	2	0	1.90652	2	2	2	1	1	2	2	2	2	2	2	2	2	2	2	2	2	2	2	2
Excalibur_c12980_2621	2A	19.6002	1.86961	1	0.0015196	chr2A	7545148	1	3	5		0	0	0	2	2	0	0	2	0	0	0	0	0	0	0	0	0	0	0	0	0	0	0	2	2	0	0	2	0.852298	1	1	0	2	2	2	2	0	0
Kukri_c40204_141	2A	19.6002		0				1	7	1	Patras	0	2	2	2	2	2	2	2	2	2	2	2	2	2	2	2	0	0	2	2	2	1	1	2	2	2	2	2	2	2	2	2	2	2	2	2	2	2
Kukri_c33374_1048	2A	20.1382		0		chr2A	4790384	1	3	5		2	0	0	2	0	0	0	2	0	0	0	0	0	0	0	0	2	0.689204	0	0	0	1	1	2	2	0	0	2	1	1	1	0	2	2	2	2	0	0
RAC875_c42847_141	2A	20.1382		0		chr2A	7687523	1	7	1	Patras	0	2	2	2	2	2	2	2	2	2	2	2	1.90662	2	2	2	0	1	2	2	2	1	1	2	2	2	2	2	2	2	2	2	2	2	2	2	2	2
Excalibur_c21663_145	2A	20.1382		0		chr2A	21534263	2	3	5		2	0	0	2	0	0	0	2	0	0	0	0	0	0	0	0	2	1	0	0	0	1	1	2	2	0	0	2	0.664481	1	1	0	2	2	2	2	0	0
wsnp_Ku_c33374_42877546	2A	20.2578	-3.52724	1	0.094239	chr2A	4790098	1	7	1	Tobak	2	2	2	2	0	2	2	2	2	2	2	2	2	2	2	2	2	2	2	2	2	2	2	2	2	2	2	2	2	2	2	2	2	2	2	2	2	2
wsnp_BF201235A_Ta_2_4	2A	25.0226	-2.99727	4	0.5953			1	6	2		0	2	2	2	0	2	2	2	2	2	2	2	2	2	2	2	0	0	2	2	2	1	1	2	2	2	2	2	2	2	2	2	2	2	2	2	2	2
BobWhite_c12426_84	2A	25.9702		0		chr2A	13814620	1	4	4		2	0	0	2	2	0	0	2	0	0	0	0	0	0	0	0	2	1	0	0	0	1	0.949946	2	2	0	0	2	1	1	1	0	1	2	2	2	0	0
BobWhite_c26803_89	2A	25.9702		0		chr2A	10600732	1	4	4		2	2	0	2	0	0	0	2	0	0	0	0	0	0	0	0	0	0	0	0	0	0	0	2	2	0	2	2	0	0	2	2	2	2	1	2	2	2
Excalibur_c18324_390	2A	25.9702		0				1	4	4		2	0	0	2	2	0	0	2	0	0	0	0	0	0	0	0	2	1	0	0	0	1	0	2	2	0	0	2	1	1	1	0	1	2	2	2	0	0
Excalibur_c25599_358	2A	25.9702		0				1	4	4		2	0	0	2	2	0	0	2	0	0	0	0	0	0	0	0	2	1	0	0	0	1	1	2	2	0	0	2	1	1	1	0	0.948634	2	2	2	0	0
Kukri_c23195_266	2A	25.9702		0		chr2A	12327554	1	4	4		2	0	0	2	2	0	0	2	0	0	0	0	0	0	0	0	2	1	0	0	0	1	0.943107	2	2	0	0	2	1	1	1	0	0.943107	2	2	2	0	0
Kukri_c31776_1621	2A	25.9702		0		chr2A	7550101	1	4	4		2	0	0	2	2	0	0	2	0	0	0	0	0	0	0	0	2	0.954048	0	0	0	1	1	2	2	0	0	2	0.954048	1	1	0	0.954048	2	2	2	0	0
RAC875_c829_1143	2A	25.9702		0		chr2A	17000920	1	4	4		2	0	0	2	2	0	0	2	0	0	0	0	0	0	0	0	2	2	0	0	0	1	1	2	2	0	0	2	2	1	2	0	2	2	2	2	0	0
TA002095-0637	2A	25.9702		0		chr2A	5526381	1	6	2		0	2	2	2	0	2	2	2	2	2	2	2	2	2	2	2	0	1	2	2	2	1	1	2	2	2	2	2	2	2	2	2	2	2	2	2	2	2
TA002254-0660	2A	25.9702		0				1	4	4		2	0	0	2	2	0	0	2	0	0	0	0	0	0	0	0	2	2	0	0	0	1.00873	1.00873	2	2	0	0	2	2	2	2	0	2	2	2	2	0	0
Tdurum_contig42423_1536	2A	25.9702		0				1	5	3		0	2	0	2	2	2	0	2	0	1.35667	2	2	2	2	0	0	0	0	0	0	0	0	0	2	2	2	2	2	2	2	2	2	2	2	2	2	2	2
Tdurum_contig63196_123	2A	25.9702		0		chr2A	14812891	1	4	4		2	0	0	2	2	0	0	2	0	0	0	0	1	0	0	0	2	2	0	0	0	0.972067	1	2	2	0	0	2	2	0.972067	0.972067	0	2	2	2	2	0	0
Tdurum_contig77522_310	2A	25.9702		0		chr2A	14820907	1	2	6		0	0	2	0	0	0	0	2	2	2	2	2	2	2	2	0	0	0	0	0	0	0	0	2	2	2	2	2	2	2	2	2	2	2	2	2	0	0
wsnp_RFL_Contig3790_4082085	2A	25.9702	-2.56534	2	0.626517			1	6	2		0	2	2	2	0	2	2	2	2	2	2	2	2	2	2	2	0	0	2	2	2	1.61354	2	2	2	2	2	2	2	2	2	2	2	2	2	2	2	2
Kukri_c12648_434	2A	25.9702		0		chr2A	19125996	2	4	4		2	0	0	2	2	0	0	2	0	0	0	0	0	0	0	0	2	1	0	0	0	1	0.946507	2	2	0	0	2	1	1	1	0	0.946507	2	2	2	0	0
Excalibur_c32668_467	2A	27.3153		0		chr2A	10993108	1	3	5		2	0	0	2	0	0	0	2	0	0	0	0	0	0	0	0	2	2	0	0	0	0.735722	0.735722	2	2	0	0	2	2	2	2	0	2	2	2	2	0	0
BS00003867_51	2A	47.2174	-2.69409	11	0.994141			1	6	2		0	2	2	2	0	2	2	2	2	2	2	2	2	2	2	2	0	1	2	2	2	1	1.6163	2	2	2	2	2	2	2	2	2	2	2	2	2	2	2
CAP12_c259_307	2A	47.2174		0		chr2A	15875862	1	4	4		2	0	0	2	2	0	0	2	0	0	0	0	0	0	0	0	2	0.950495	0	0	0	1	1	2	2	0	0	2	0.950495	1	1	0	0.950495	2	2	2	0	0
Excalibur_c12177_285	2A	47.2174		0		chr2A	18636928	1	2	6		0	0	0	2	0	0	0	2	0	0	0	0	0	0	0	0	0	0	0	0	0	0	0	2	2	0	0	2	2	2	2	0	2	2	2	2	0	0
IACX11417	2A	47.2174		0		chr2A	17656671	1	4	4		2	0	0	2	2	0	0	2	0	0	0	0	0	0	0	0	2	0.954995	0	0	0	1	1	2	2	0	0	2	0.954995	1	1	0	2	2	2	2	0	0
IACX6178	2A	47.2174		0		chr2A	15612802	1	4	4		2	0	0	2	2	0	0	2	0	0	0	0	0.969832	0	0	0	2	2	0	0	0	1	1	2	2	0	0	2	2	0.969832	2	0	2	2	2	2	0	0
Kukri_c3882_2021	2A	47.2174		0		chr2A	19102897	1	2	6		0	0	0	2	0	0	0	2	0	0	0	0	0	0	0	0	0	0	0	0	0	0	0	2	2	0	0	2	2	1	1	0	0.567538	2	2	2	0	0
RAC875_c26214_505	2A	47.2174		0		chr2A	17735248	1	4	4		2	0	0	2	2	0	0	2	0	0	0	0	0	0	0	0	2	1	0	0	0	1	1	2	2	0	0	2	0.952174	1	1	0	1	2	2	2	0	0
RAC875_c47161_100	2A	47.2174		0		chr2A	16741463	1	4	4		2	0	0	2	2	0	0	2	0	0	0	0	0.985746	0	0	0	2	2	0	0	0	1	1	2	2	0	0	2	2	2	2	0	0.985746	2	2	2	0	0
RAC875_rep_c88665_100	2A	47.2174		0		chr2A	19028926	1	6	2		0	2	2	2	0	2	2	2	2	2	2	2	2	2	2	2	0	1.6396	2	2	2	1.6396	1.6396	2	2	2	2	2	2	2	2	2	2	2	2	2	2	2
RAC875_rep_c88665_52	2A	47.2174	-2.77026	2	0.313837	chr2A	19028974	1	6	2		0	2	2	2	0	2	2	2	2	2	2	2	2	2	2	2	0	0	2	2	2	1.60917	2	2	2	2	2	2	2	2	2	2	2	2	2	2	2	2
Tdurum_contig42423_1963	2A	47.2174		0				1	5	3		0	2	0	2	2	2	0	2	0	1	2	2	2	2	0	0	0	0	0	0	0	0	0	2	2	2	2	2	2	2	2	2	2	2	2	2	2	2
Tdurum_contig42423_2448	2A	47.2174		0				1	5	3		0	2	0	2	2	2	0	2	0	1	2	2	1.36744	2	0	0	0	0	0	0	0	0	0	2	2	2	2	2	2	2	2	2	2	2	2	2	2	2
BS00068050_51	2A	48.443		0		chr2A	7514060	1	2	6		0	0	0	2	0	0	0	2	0	0	0	0	0	0	0	0	0	0	0	0	0	0	0	2	2	0	0	2	2	2	2	0	2	2	2	2	0	0
Kukri_c35248_185	2A	48.443		0		chr2A	43445962	2	2	6		0	0	0	2	0	0	0	2	0	0	0	0	0	0	0	0	0	0	0	0	0	0	0	2	2	0	0	2	2	0.603774	0.603774	0	2	2	2	2	0	0
BobWhite_c2022_245	2A	53.1809		0		chr2A	30144692	1	1	7	Julius	0	0	0	0	0	0	0	2	0	0	0	0	0	0	0	0	0	0	0	0	0	0	0	0	0	0	0	0	0	0	0	0	0	0	0	0	0	0
CAP8_rep_c8022_270	2A	53.1809		0		chr2A	30079452	1	1	7	Julius	0	0	0	0	0	0	0	2	0	0	0	0	0	0	0	0	0	0	0	0	0	0	0	0	0	0	0	0	0	0	0	0	0	0	0	0	0	0
RAC875_c11652_544	2A	53.1809		0		chr2A	30132964	1	1	7	Julius	0	0	0	0	0	0	0	2	0	0	0	0	0	0	0	0	0	0	0	0	0	0	0	0	0	0	0	0	0	0	0	0	0	0	0	0	0	0
CAP11_c2293_200	2A	53.6412		0		chr2A	30147904	1	2	6		2	0	0	0	0	0	0	2	0	0	0	0	0	0	0	0	1	1	0	0	0	1	0.5	0	0	0	0	0	0	0	0	0	0	0	0	0	0	0
wsnp_Ex_rep_c103167_88182254	2A	62.5102	-2.09295	1	0.379926	chr2A	33044691	1	6	2		2	2	2	0	0	2	2	2	2	2	2	2	2	2	2	2	2	2	2	2	2	2	2	0	0	0	2	0	1.60458	1	2	2	1	0	2	0	2	2
BS00022487_51	2A	64.0586		0		chr2A	31086392	1	3	5		2	0	0	0	0	0	2	2	0	0	0	2	0	1	2	2	2	2	2	2	2	2	2	0	0	0	0	0	0	0	0	0	0	0	0	0	0	0
Kukri_c84087_154	2A	64.0586		0		chr2A	30574097	1	7	1	Safari	2	2	2	2	2	2	0	2	2	2	2	0	2	1	0	0	1	1	0	0	0	1	1	2	2	2	2	2	2	2	2	2	2	2	2	2	2	2
BS00022982_51	2A	65.6488		0		chr2A	32139721	1	4	4		2	0	0	2	2	0	0	2	0	0	0	0	0	0	0	0	1	1	0	0	0	1	1	2	2	2	0	2	0.984733	1	0	0	1	2	0	2	0	0
Excalibur_c92241_336	2A	65.6488		0		chr2A	32139650	1	4	4		2	0	0	2	2	0	0	2	0	0	0	0	0	0	0	0	1	1	0	0	0	1	1	2	2	2	0	2	0.981441	1	0	0	1	2	0	2	0	0
GENE-0749_215	2A	65.6488		0		chr2A	32269330	1	2	6		2	0	0	0	0	0	0	2	0	0	0	0	0	0	0	0	1	1	0	0	0	1	1	0	0	0	0	0	0	0	0	0	0	0	0	0	0	0
wsnp_Ex_c15740_24096817	2A	65.6488		0		chr2A	32149030	1	2	6		2	0	0	0	0	0	0	2	0	0	0	0	0	0	0	0	1	1	0	0	0	1	0.534141	0	0	0	0	0	0	0	0	0	0	0	0	0	0	0
GENE-0137_1624	2A	65.6488		0		chr2A	31081634	2	2	6		2	0	0	0	0	0	0	2	0	0	0	0	0	0	0	0	0.495006	0.495006	0	0	0	0	0	0	0	0	0	0	0	0	0	0	0	0	0	0	0	0
BS00004724_51	2A	66.0643		0		chr2A	31693325	1	7	1	Safari	2	2	2	2	2	2	0	2	2	2	2	0	2	1	0	0	1	1	0	0	0	1	1	2	2	2	2	2	2	2	2	2	2	2	2	2	2	2
RAC875_rep_c78744_228	2A	66.6921		0		chr2A	31957725	1	4	4		2	0	0	2	2	0	0	2	0	0	0	0	0	0	0	0	1	1	0	0	0	1	1	2	2	2	0	2	1	1	0	0	1	2	0	2	0	0
BS00076693_51	2A	67.5261		0		chr2A	34665317	1	6	2		2	2	2	0	2	2	0	2	2	2	2	0	2	1	0	2	2	2	2	2	2	2	2	0	0	0	2	0	1.65109	1	2	2	1	0	2	0	2	2
Ku_c23118_149	2A	68.9698		0		chr2A	34499208	1	7	1	Tobak	2	2	2	2	0	2	2	2	2	2	2	2	2	2	2	2	2	2	2	2	2	2	2	2	2	2	2	2	2	2	2	2	2	2	2	2	2	2
BobWhite_c26374_339	2A	73.9498		0		chr2A	36138733	1	6	2		2	2	2	2	0	2	0	2	2	2	2	2	2	2	2	2	2	2	2	2	2	2	2	2	2	2	2	2	2	2	2	2	2	2	2	2	2	2
Tdurum_contig11803_306	2A	73.9498		0		chr2A	36041133	1	4	4		0	2	2	0	0	2	0	2	2	2	2	2	2	2	2	2	0	1	2	2	2	1	1.42388	0	0	2	2	0	0	1.42388	2	2	1	0	2	0	2	2
wsnp_Ex_c19556_28530231	2A	73.9498		0		chr2A	36050409	1	4	4		0	2	2	0	0	2	0	2	2	2	2	2	2	2	2	2	1	1	2	2	2	1	1	0	0	2	2	0	1	1	2	2	1	0	2	0	2	2
wsnp_Ex_c19556_28530243	2A	73.9498		0		chr2A	36050397	1	4	4		0	2	2	0	0	2	0	2	2	2	2	2	2	2	2	2	1.4278	1	2	2	2	1	1	0	0	2	2	0	1.4278	1	2	2	1	0	2	0	2	2
RAC875_c14944_555	2A	74.7539		0				1	4	4		2	0	0	2	0	2	0	2	0	0	0	0	0	0	0	2	2	2	2	2	2	2	2	2	2	0	2	2	2	2	2	2	2	2	2	2	0	2
Tdurum_contig11803_475	2A	74.7539		0		chr2A	36040964	1	4	4		0	2	2	0	0	2	0	2	2	2	2	2	2	2	2	2	0	1.42968	2	2	2	1.42968	1.42968	0	0	2	2	0	0	1.42968	2	2	1.42968	0	2	0	2	2
Tdurum_contig11803_850	2A	74.7539		0		chr2A	36040025	1	4	4		0	2	2	0	0	2	0	2	2	2	2	2	2	2	2	2	1	1	2	2	2	1	1	0	0	2	2	0	1.4281	1	2	2	1	0	2	0	2	2
Tdurum_contig55610_784	2A	77.9105	-2.33319	2	0.168555	chr2A	42475953	1	6	2		0	2	2	0	2	2	2	2	2	2	2	2	2	2	2	0	1	2	1	2	1	1	2	1.47448	0	2	0	0	1.47448	1	0	0	1	0	2	0	0	2
IAAV2654	2A	81.4886	2.47365	2	0.0420358	chr2A	44836144	1	5	3		2	2	0	2	0	2	0	2	0	0	0	2	0	2	2	2	2	2	2	2	2	2	2	2	2	2	2	2	2	2	2	2	2	2	2	2	2	2
Kukri_c56203_965	2A	81.4886		0		chr2A	48868267	1	7	1	Safari	2	2	2	2	2	2	0	2	2	2	2	2	2	2	2	2	2	2	2	2	2	2	2	2	2	2	2	2	2	2	2	2	2	2	2	2	2	2
wsnp_Ku_c1292_2572053	2A	82.2269		0		chr2A	45120252	1	7	1	Safari	2	2	2	2	2	2	0	2	2	2	2	2	2	2	2	2	2	2	2	2	2	2	2	2	2	2	2	2	2	2	2	2	2	2	2	2	2	2
BS00066186_51	2A	82.768		0		chr2A	49848688	1	4	4		0	2	0	2	0	2	0	2	0	0	0	2	0	2	2	2	2	2	2	2	2	2	2	2	2	2	2	2	2	2	2	2	2	2	2	2	2	2
BS00075524_51	2A	82.768		0		chr2A	42390250	1	6	2		0	2	2	0	2	2	2	2	2	2	2	2	2	2	2	0	1.47707	2	1	2	1.47707	1	2	1	0	2	0	0	0	1	0	0	1	0	2	0	0	2
BS00091830_51	2A	82.768		0		chr2A	48868261	1	7	1	Safari	2	2	2	2	2	2	0	2	2	2	2	2	2	2	2	2	2	2	2	2	2	2	2	2	2	2	2	2	2	2	2	2	2	2	2	2	2	2
Excalibur_rep_c105284_110	2A	82.768		0		chr2A	49451566	1	4	4		0	2	0	2	0	2	0	2	0	0	0	2	0	2	2	2	2	2	2	2	2	2	2	2	2	2	2	2	2	2	2	2	2	2	2	2	2	2
Kukri_c1728_1876	2A	82.768		0		chr2A	44094962	1	5	3		2	2	0	2	0	2	0	2	0	0	0	2	0	2	2	2	2	2	2	2	2	2	2	2	2	2	2	2	2	2	2	2	2	2	2	2	2	2
wsnp_Ex_c59373_60260876	2A	82.768		0		chr2A	49176723	1	7	1	Safari	2	2	2	2	2	2	0	2	2	2	2	2	2	2	2	2	2	2	2	2	2	2	2	2	2	2	2	2	2	2	2	2	2	2	2	2	2	2
RAC875_c4015_2175	2A	87.3415		0		chr2A	57902578	1	5	3		2	2	2	0	0	2	0	2	2	2	2	0	2	2	0	2	2	2	2	2	2	2	2	0	1.22854	2	0	0	0	2	0	0	2	0	2	0	0	2
wsnp_JD_rep_c48914_33168544	2A	88.5371		0		chr2A	51583980	1	5	3		2	2	2	0	0	2	0	2	2	2	2	0	2	0	0	2	2	2	2	2	2	2	2	2	0	2	0	0	1	1	0	0	2	0	2	0	0	2
RAC875_c17787_274	2A	91.5831		0				1	5	3		2	2	2	0	0	2	0	2	2	2	2	0	2	2	0	2	2	2	2	2	2	2	2	0	0	2	0	0	0	2	0	0	2	0	2	0	0	2
BS00083146_51	2A	93.4663		0		chr2A	59323160	1	5	3		0	2	0	2	2	0	2	2	0	0	0	2	0	1	2	2	2	2	0	2	1	2	2	2	2	2	2	2	2	0	2	2	0	2	0	2	2	0
wsnp_Ex_c15822_24204224	2A	93.4663		0		chr2A	59322566	1	5	3		0	2	0	2	2	0	2	2	0	0	0	2	0	1	2	2	2	2	0	2	1	2	2	2	2	2	2	2	2	0	2	2	0	2	0	2	2	0
BS00085308_51	2A	93.553		0		chr2A	59556591	2	3	5		0	2	0	0	2	0	0	2	0	0	0	0	0.778751	0	0	2	2	2	0	2	1	2	2	0	2	2	0	0	0	0	0	0	0	0	0	0	0	0
BobWhite_c1611_1685	2A	93.553		0		chr2A	61469135	1	3	5		0	2	0	0	2	0	0	2	0	0	0	0	0	0	0	2	2	2	0	2	1	2	2	0	2	2	0	0	0	0	0	0	0	0	0	0	0	0
TA004602-1630	2A	94.4408		0		chr2A	61286581	1	5	3		0	2	0	2	2	0	2	2	0	0	0	2	0	1	2	2	2	2	0	2	1.29804	2	2	2	2	2	2	2	2	0	2	2	0	2	0	2	2	0
wsnp_Ku_c15567_24223777	2A	94.4408		0		chr2A	61286653	1	5	3		0	2	0	2	2	0	2	2	0	0	0	2	0	1.30621	2	2	2	2	0	2	1.30621	2	2	2	2	2	2	2	2	0	2	2	0	2	0	2	2	0
wsnp_Ku_c15567_24224486	2A	94.4408		0		chr2A	61287768	1	5	3		0	2	0	2	2	0	2	2	0	0	0	2	0	1	2	2	2	2	0	2	1	2	2	2	2	2	2	2	2	0	2	2	0	2	0	2	2	0
BS00045900_51	2A	94.6082		0		chr2A	59060148	2	5	3		0	2	0	2	2	0	2	2	0	0	0	2	0	1	2	2	2	2	0	2	1	2	2	2	2	2	2	2	2	0	2	2	0	2	0	2	2	0
Tdurum_contig47258_1039	2A	95.7501		0		chr2A	59558265	1	5	3		0	2	0	2	2	0	2	2	0	0	0	2	1.28882	1	2	2	2	2	0	2	1	2	2	2	2	2	2	2	2	0	2	2	0	2	0	2	2	0
Ku_c57425_413	2A	96.6319		0		chr2A	70984719	1	1	7	Julius	0	0	0	0	0	0	0	2	0	0	0	0	0	0	0	0	0	0	0	0	0	0	0	0	2	0	0	0	0	0	0	0	0	0	0	0	0	0
wsnp_Ex_rep_c101526_86881496	2A	96.6319		0		chr2A	70985079	1	2	6		0	0	0	0	0	2	0	2	0	0	0	2	0	2	2	0	0	0	0	0	0	0	0	0	2	0	0	0	0	2	0	0	2	0	2	1	0	0
Excalibur_c11947_746	2A	97.5107		0				1	6	2		2	0	2	2	0	2	2	2	2	2	2	2	2	2	2	0	0	0	0	0	0	0	0	2	2	2	2	2	2	2	2	2	2	2	2	2	2	2
RAC875_c34757_180	2A	97.5107		0		chr2A	70877074	1	6	2		2	0	2	2	0	2	2	2	2	2	2	2	2	2	2	0	0	0	0	0	0	0	0	2	2	2	2	2	2	2	2	2	2	2	2	2	2	2
wsnp_JD_c18695_17091254	2A	97.5107		0		chr2A	71589596	1	2	6		0	0	0	0	0	2	0	2	0	0	0	2	0	1	2	0	0	0	0	0	0	0	0	0	2	0	0	0	0	2	0	0	2	0	2	1	0	0
BS00036766_51	2A	98.4344		0		chr2A	74107904	1	5	3		0	2	0	2	2	0	2	2	0	0	0	0	0	1.31366	2	2	2	2	2	2	2	2	2	2	2	2	2	2	2	0	2	2	0	2	0	1	2	2
BS00036767_51	2A	98.4344		0		chr2A	74108007	1	5	3		0	2	0	2	2	0	2	2	0	0	0	0	0	1	2	2	2	2	2	2	2	2	2	2	2	2	2	2	2	0	2	2	0	2	0	1	2	2
Excalibur_c37649_125	2A	98.4344		0		chr2A	74104898	1	5	3		0	2	0	2	2	0	2	2	0	0	0	0	0	1.31678	2	2	2	2	2	2	2	2	2	2	2	2	2	2	2	0	2	2	0	2	0	1	2	2
Kukri_rep_c83485_398	2A	98.4344		0		chr2A	74136349	1	5	3		0	2	0	2	2	0	2	2	0	0	0	0	0	1	2	2	2	2	2	2	2	2	2	2	2	2	2	2	2	0	2	2	0	2	0	1	2	2
BS00039983_51	2A	99.2803		0		chr2A	77163127	1	5	3		0	2	0	2	2	0	2	2	0	0	0	0	0	1	2	2	2	2	2	2	2	2	2	2	2	2	2	2	2	0	2	2	0	2	0	1	2	2
BS00062843_51	2A	99.2803		0		chr2A	77335085	1	5	3		0	2	0	2	2	0	2	2	0	0	0	0	0	2	2	2	2	2	2	2	2	2	2	2	2	2	2	2	2	0	2	2	0	2	0	1	2	2
Excalibur_c15733_252	2A	99.2803		0		chr2A	74789386	1	5	3		0	2	0	2	2	0	2	2	0	0	0	0	0	1	2	2	2	2	2	2	2	2	2	2	2	2	2	2	2	0	2	2	0	2	0	1	2	2
Excalibur_rep_c111743_194	2A	99.2803		0		chr2A	74789598	1	5	3		0	2	0	2	2	0	2	2	0	0	0	0	0	1	2	2	2	2	2	2	2	2	2	2	2	2	2	2	2	0	2	2	0	2	0	1	2	2
GENE-1365_255	2A	99.2803		0		chr2A	75137720	1	5	3		0	2	0	2	2	0	2	2	0	0	0	0	0	1	2	2	2	2	2	2	2	2	2	2	2	2	2	2	2	0	2	2	0	2	0	1	2	2
Kukri_c15308_173	2A	99.2803		0		chr2A	77532344	1	6	2		0	2	0	2	2	2	2	2	0	0	0	0	1.63003	1	2	2	2	2	2	2	2	2	2	2	2	2	2	2	2	2	2	2	2	2	2	2	2	2
Kukri_c24852_466	2A	99.2803		0		chr2A	78844411	1	5	3		2	2	2	0	2	0	0	2	2	2	2	2	2	1	0	2	2	2	2	2	2	2	2	0	0	2	0	2	0	0	0	0	0	0	0	0	0	0
Kukri_c40035_258	2A	99.2803		0		chr2A	78564313	1	5	3		2	2	2	0	2	0	0	2	2	2	2	2	2	1	0	2	2	2	2	2	2	2	2	0	0	2	0	2	0	0	0	0	0	0	0	0	0	0
Kukri_rep_c104727_91	2A	99.2803		0		chr2A	77756773	1	6	2		0	2	0	2	2	2	2	2	0	0	0	0	0	1.63377	2	2	2	2	2	2	2	2	2	2	2	2	2	2	2	2	2	2	2	2	2	2	2	2
RAC875_c13116_541	2A	99.2803		0		chr2A	74961100	1	5	3		0	2	0	2	2	0	2	2	0	0	0	0	0	1.30651	2	2	2	2	2	2	2	2	2	2	2	2	2	2	2	0	2	2	0	2	0	1	2	2
RAC875_c20700_853	2A	99.2803		0		chr2A	74877864	1	5	3		0	2	0	2	2	0	2	2	0	0	0	0	0	1	2	2	2	2	2	2	2	2	2	2	2	2	2	2	2	0	2	2	0	2	0	1	2	2
RAC875_c24517_558	2A	99.2803		0		chr2A	78843878	1	5	3		2	2	2	0	2	0	0	2	2	2	2	2	2	1	0	2	2	2	2	2	2	2	2	0	0	2	0	2	0	0	0	0	0	0	0	0	0	0
Tdurum_contig48302_532	2A	99.2803		0		chr2A	74788542	1	5	3		0	2	0	2	2	0	2	2	0	0	0	0	0	1	2	2	2	2	2	2	2	2	2	2	2	2	2	2	2	0	2	2	0	2	0	1.28587	2	2
Tdurum_contig5311_67	2A	99.2803		0		chr2A	75292133	1	5	3		0	2	0	2	2	0	2	2	0	0	0	0	0	1	2	2	2	2	2	2	2	2	2	2	2	2	2	2	2	0	2	2	0	2	0	1	2	2
Tdurum_contig82812_213	2A	99.2803		0		chr2A	75316428	1	5	3		0	2	0	2	2	0	2	2	0	0	0	0	0	1	2	2	2	2	2	2	2	2	2	2	2	2	2	2	2	0	2	2	0	2	0	1	2	2
wsnp_BG314532A_Ta_2_1	2A	99.2803		0		chr2A	75139194	1	5	3		0	2	0	2	2	0	2	2	0	0	0	0	0	1	2	2	2	2	2	2	2	2	2	2	2	2	2	2	2	0	2	2	0	2	0	1	2	2
wsnp_CAP11_rep_c8768_3788007	2A	99.2803		0		chr2A	78328850	1	6	2		0	2	0	2	2	2	2	2	0	0	0	0	0	1	2	2	2	2	2	2	2	2	2	2	2	2	2	2	2	2	2	2	2	2	2	2	2	2
wsnp_Ex_c15325_23565935	2A	99.2803		0		chr2A	78330925	1	6	2		0	2	0	2	2	2	2	2	0	0	0	0	0	1	2	2	2	2	2	2	2	2	2	2	2	2	2	2	2	2	2	2	2	2	2	2	2	2
wsnp_Ex_rep_c68113_66877517	2A	99.2803		0		chr2A	77529485	1	6	2		0	2	0	2	2	2	2	2	0	0	0	0	0	1	2	2	2	2	2	2	2	2	2	2	2	2	2	2	2	2	2	2	2	2	2	2	2	2
BS00031140_51	2A	101.974		0		chr2A	241087111	1	6	2		2	2	2	0	2	2	0	2	2	2	2	2	2	2	0	2	2	2	2	2	2	2	2	2	0	2	2	0	2	2	2	2	2	2	2	2	0	0
BS00032606_51	2A	101.974		0		chr2A	507387282	1	6	2		0	2	0	2	2	2	2	2	0	0	0	0	1.61	0	2	2	2	2	2	2	2	2	2	2	2	2	2	2	2	2	2	2	2	2	2	2	2	2
BS00041816_51	2A	101.974	2.04655	4	0.302466	chr2A	611316368	1	5	3		0	2	0	0	2	2	2	2	0	0	0	0	1	0	2	2	2	2	2	2	2	2	2	2	2	2	2	2	2	2	2	2	2	2	2	2	2	0
BS00052043_51	2A	101.974		0		chr2A	376080025	1	6	2		2	2	2	0	2	2	0	2	2	2	2	2	2	2	0	2	2	2	2	2	2	2	2	2	0	2	2	0	2	2	2	2	2	2	2	2	0	0
BS00063599_51	2A	101.974		0		chr2A	306148387	1	6	2		2	2	2	0	2	2	0	2	2	2	2	2	2	2	0	2	2	2	2	2	2	2	2	2	0	2	2	0	2	2	2	2	2	2	2	2	0	0
BS00073720_51	2A	101.974		0		chr2A	378848396	1	6	2		2	2	2	0	2	2	0	2	2	2	2	2	2	2	0	2	2	2	2	2	2	2	2	2	0	2	2	0	2	2	2	2	2	2	2	2	0	0
BS00090940_51	2A	101.974		0		chr2A	97308160	1	3	5		0	2	0	0	2	0	0	2	0	0	0	0	0	0	0	2	2	2	2	2	2	2	2	2	0	2	1	2	2	0	2	2	0	2	0	1	0	0
BobWhite_rep_c64680_305	2A	101.974		0		chr2A	94003200	1	3	5		0	2	0	0	2	0	0	2	0	0	0	0	0	0	0	2	2	2	2	2	2	2	2	2	0	2	1	2	2	0	2	2	0	2	0	1	0	0
Ex_c8832_2521	2A	101.974		0		chr2A	141499859	1	6	2		2	2	0	2	0	2	2	2	0	0	0	0	0	0	0	2	2	2	0	2	1	2	2	0	2	2	2	2	2	0	2	2	2	2	0	2	0	0
Excalibur_c11437_75	2A	101.974		0		chr2A	275928717	1	6	2		0	2	0	2	2	2	2	2	0	0	0	0	0	0	2	2	2	2	2	2	2	2	2	2	2	2	2	2	2	2	2	2	2	2	2	2	2	2
Excalibur_c21269_176	2A	101.974		0		chr2A	93926867	1	3	5		0	2	0	0	2	0	0	2	0	0	0	0	0	0	0	2	2	2	2	2	2	2	2	2	0	2	1	2	2	0	2	2	0	2	0	1	0	0
GENE-1031_48	2A	101.974		0		chr2A	98140703	1	3	5		0	2	0	0	2	0	0	2	0	0	0	0	0	0	0	2	2	2	2	2	2	2	2	2	0	2	1	2	2	0	2	2	0	2	0	0.696507	0	0
IAAV1587	2A	101.974		0		chr2A	206858198	1	6	2		2	2	2	0	2	2	0	2	2	2	2	2	2	2	0	2	2	2	2	2	2	2	2	2	0	2	2	0	2	2	2	2	2	2	2	2	0	0
IAAV1691	2A	101.974		0		chr2A	324292455	1	6	2		2	2	2	0	2	2	0	2	2	2	2	2	2	2	0	2	2	2	2	2	2	2	2	2	0	2	2	0	2	2	2	2	2	2	2	2	0	0
JD_c3358_1128	2A	101.974		0		chr2A	376081771	1	6	2		2	2	2	0	2	2	0	2	2	2	2	2	2	2	0	2	2	2	2	2	2	2	2	2	0	2	2	0	2	2	2	2	2	2	2	2	0	0
Ku_c36017_329	2A	101.974		0		chr2A	364403356	1	6	2		2	2	2	0	2	2	0	2	2	2	2	2	2	2	0	2	2	2	2	2	2	2	2	2	0	2	2	0	2	2	2	2	2	2	2	2	0	0
Ku_c70277_1276	2A	101.974		0		chr2A	360424480	1	6	2		2	2	2	0	2	2	0	2	2	2	2	2	2	2	0	2	2	2	2	2	2	2	2	2	0	2	2	0	2	2	2	2	2	2	2	2	0	0
Kukri_c11327_977	2A	101.974		0		chr2A	507691422	1	6	2		0	2	0	2	2	2	2	2	0	0	0	0	0	0	2	2	2	2	2	2	2	2	2	2	2	2	2	2	2	2	2	2	2	2	2	2	2	2
Kukri_c45015_145	2A	101.974		0		chr2A	117180877	1	6	2		2	2	2	0	2	2	0	2	2	2	2	2	2	2	0	2	2	2	2	2	2	2	2	2	0	2	2	2	2	2	2	2	2	2	2	2	0	0
RAC875_c102123_159	2A	101.974		0		chr2A	372229714	1	6	2		2	2	2	0	2	2	0	2	2	2	2	2	2	2	0	2	2	2	2	2	2	2	2	2	0	2	2	0	2	2	2	2	2	2	2	2	0	0
RAC875_c102123_187	2A	101.974		0		chr2A	372229698	1	6	2		2	2	2	0	2	2	0	2	2	2	2	2	2	2	0	2	2	2	2	2	2	2	2	2	0	2	2	0	2	2	2	2	2	2	2	2	0	0
RAC875_c18698_550	2A	101.974		0		chr2A	341627949	1	6	2		0	2	0	2	2	2	2	2	0	0	0	0	0	0	2	2	2	2	2	2	2	2	2	2	2	2	2	2	2	2	2	2	2	2	2	2	2	2
RAC875_c38750_86	2A	101.974		0		chr2A	353470938	1	6	2		2	2	2	0	2	2	0	2	2	2	2	2	2	2	0	2	2	2	2	2	2	2	2	2	0	2	2	0	2	2	2	2	2	2	2	2	0	0
RAC875_c57998_165	2A	101.974		0		chr2A	202872713	1	6	2		2	2	2	0	2	2	0	2	2	2	2	2	2	2	0	2	2	2	2	2	2	2	2	2	0	2	2	0	2	2	2	2	2	2	2	2	0	0
RAC875_c76620_361	2A	101.974		0		chr2A	376752608	1	6	2		2	2	2	0	2	2	0	2	2	2	2	2	2	2	0	2	2	2	2	2	2	2	2	2	0	2	2	0	2	2	2	2	2	2	2	2	0	0
RAC875_rep_c101082_855	2A	101.974		0		chr2A	337669742	1	6	2		2	2	2	0	2	2	0	2	2	2	2	2	2	2	0	2	2	2	2	2	2	2	2	2	0	2	2	0	2	2	2	2	2	2	2	2	0	0
RAC875_rep_c119471_174	2A	101.974		0		chr2A	101994229	1	7	1	Bernstein	2	2	2	2	2	0	2	2	2	2	2	2	2	2	2	2	2	2	2	2	2	2	2	2	2	2	1	2	2	0	2	2	0	2	0	1	2	2
Ra_c34214_1320	2A	101.974	2.04681	1	0.662879	chr2A	611297444	1	5	3		0	2	0	0	2	2	2	2	0	0	0	0	0	0	2	2	2	2	2	2	2	2	2	2	2	2	2	2	2	2	2	2	2	2	2	2	2	0
wsnp_Ex_c12219_19526749	2A	101.974		0		chr2A	117390872	1	6	2		2	2	2	0	2	2	0	2	2	2	2	2	2	2	0	2	2	2	2	2	2	2	2	2	0	2	2	2	2	2	2	2	2	2	2	2	0	0
wsnp_Ku_c2725_5163091	2A	101.974		0		chr2A	141257869	1	6	2		2	2	0	2	0	2	2	2	0	0	0	0	0	0	0	2	2	2	0	2	1.45742	2	2	0	2	2	2	2	2	0	2	2	2	2	0	2	0	0
BS00104558_51	2A	101.974		0		chr2A	99148612	2	3	5		0	2	0	0	2	0	0	2	0	0	0	0	0	0	0	2	2	2	2	2	2	2	2	2	0	2	1	2	2	0	2	2	0	2	0	1	0	0
Excalibur_rep_c107523_281	2A	101.974		0		chr2A	166629550	2	5	3		0	2	0	2	2	0	2	2	0	0	0	0	0	0	2	2	2	2	2	2	2	2	2	2	2	2	0	2	2	0	0	2	0	2	0	1.38138	2	2
GENE-1075_265	2A	101.974		0		chr2A	71623112	2	7	1	Bernstein	2	2	2	2	2	0	2	2	2	2	2	0	2	1	0	2	2	2	2	2	2	2	2	2	2	2	2	2	2	0	2	2	0	2	0	1	2	2
Kukri_rep_c112814_587	2A	101.974		0		chr2A	166255540	2	5	3		0	2	0	2	2	0	2	2	0	0	0	0	0	0	2	2	2	2	2	2	2	2	2	2	2	2	0	2	2	0	0	2	0	2	0	1	2	2
RAC875_rep_c105424_311	2A	101.974		0		chr2A	96248638	2	3	5		0	2	0	0	2	0	0	2	0	0	0	0	0	0	0	2	2	2	2	2	2	2	2	2	0	2	1	2	2	0	2	2	0	2	0	1	0	0
BS00091670_51	2A	103.053		0		chr2A	200056856	2	6	2		2	2	2	0	2	2	0	2	2	2	2	2	2	2	0	2	2	2	2	2	2	2	2	2	0	2	2	0	2	2	2	2	2	2	2	2	0	0
BS00056232_51	2A	103.621		0		chr2A	350401415	1	6	2		2	2	2	0	2	2	0	2	2	2	2	2	2	2	0	2	2	2	2	2	2	2	2	2	0	2	2	0	2	2	2	2	2	2	2	2	0	0
BobWhite_c23953_312	2A	103.621		0		chr2A	165924351	1	3	5		0	2	0	0	2	0	0	2	0	0	0	0	0	0	0	2	2	2	2	2	2	2	2	2	0	2	0	0	2	0	0	2	0	2	0	1	0	0
CAP12_c1437_261	2A	103.621		0		chr2A	276276570	1	6	2		2	2	2	0	2	2	0	2	2	2	2	2	2	2	0	2	2	2	2	2	2	2	2	2	0	2	2	0	2	2	2	2	2	2	2	2	0	0
CAP7_rep_c6939_197	2A	103.621		0		chr2A	379151189	1	6	2		2	2	2	0	2	2	0	2	2	2	2	2	2	2	0	2	2	2	2	2	2	2	2	2	0	2	2	0	2	2	2	2	2	2	2	2	0	0
Excalibur_rep_c67434_73	2A	103.621		0		chr2A	341929661	1	6	2		2	2	2	0	2	2	0	2	2	2	2	2	2	2	0	2	2	2	2	2	2	2	2	2	0	2	2	0	2	2	2	2	2	2	2	2	0	0
GENE-1326_350	2A	103.621		0		chr2A	341922164	1	6	2		2	2	2	0	2	2	0	2	2	2	2	2	2	2	0	2	2	2	2	2	2	2	2	2	0	2	2	0	2	2	2	2	2	2	2	2	0	0
Tdurum_contig10910_1662	2A	103.621		0		chr2A	360419173	1	6	2		2	2	2	0	2	2	0	2	2	2	2	2	2	2	0	2	2	2	2	2	2	2	2	2	0	2	2	0	2	2	2	2	2	2	2	2	0	0
wsnp_Ra_c10861_17763060	2A	103.621		0		chr2A	338521832	1	6	2		2	2	2	0	2	2	0	2	2	2	2	2	2	2	0	2	2	2	2	2	2	2	2	2	0	2	2	0	2	2	2	2	2	2	2	2	0	0
BS00039489_51	2A	103.876		0		chr2A	203004127	2	6	2		2	2	2	0	2	2	0	2	2	2	2	2	2	2	0	2	2	2	2	2	2	2	2	2	0	2	2	0	2	2	2	2	2	2	2	2	0	0
wsnp_BE406351A_Ta_2_3	2A	104.132		0		chr2A	562602425	2	5	3		2	0	2	2	0	0	2	2	2	2	2	2	2	2	2	0	0	0	0	0	0	0	0	0	2	0	0	2	0	0	0	0	0	0	0	0	2	2
BS00040336_51	2A	104.132		0		chr2A	562509637	1	5	3		2	0	2	2	0	0	2	2	2	2	2	2	2	2	2	0	0	0	0	0	0	0	0	0	2	0	0	2	0	0	0	0	0	0	0	0	2	2
BS00067806_51	2A	104.132		0		chr2A	564620579	1	5	3		2	0	2	2	0	0	2	2	2	2	2	2	2	2	2	0	0	0	0	0	0	0	0	0	2	0	0	2	0	0	0	0	0	0	0	0	2	2
BS00097263_51	2A	104.132		0		chr2A	210470323	1	6	2		2	2	2	0	2	2	0	2	2	2	2	2	2	2	0	2	2	2	2	2	2	2	2	2	0	2	2	0	2	2	2	2	2	2	2	2	0	0
IAAV3570	2A	104.132		0		chr2A	205217551	1	6	2		2	2	2	0	2	2	0	2	2	2	2	2	2	2	0	2	2	2	2	2	2	2	2	2	0	2	2	0	2	2	2	2	2	2	2	2	0	0
Kukri_c41543_366	2A	104.132		0		chr2A	379947688	1	6	2		2	2	2	0	2	2	0	2	2	2	2	2	2	2	0	2	2	2	2	2	2	2	2	2	0	2	2	0	2	2	2	2	2	2	2	2	0	0
Kukri_rep_c70265_167	2A	104.132		0		chr2A	341921066	1	6	2		2	2	2	0	2	2	0	2	2	2	2	2	2	2	0	2	2	2	2	2	2	2	2	2	0	2	2	0	2	2	2	2	2	2	2	2	0	0
RAC875_c11956_477	2A	104.132		0		chr2A	205091611	1	6	2		2	2	2	0	2	2	0	2	2	2	2	2	2	2	0	2	2	2	2	2	2	2	2	2	0	2	2	0	2	2	2	2	2	2	2	2	0	0
RAC875_c69068_71	2A	104.132		0		chr2A	526300474	1	6	2		0	2	0	2	2	2	2	2	0	0	0	0	0	0	2	2	2	2	2	2	2	2	2	2	2	2	2	2	2	2	2	2	2	2	2	2	2	2
RAC875_rep_c101788_71	2A	104.132		0		chr2A	371045961	1	6	2		2	2	2	0	2	2	0	2	2	2	2	2	2	2	0	2	2	2	2	2	2	2	2	2	0	2	2	0	2	2	2	2	2	2	2	2	0	0
Tdurum_contig30451_88	2A	104.132		0		chr2A	603687297	1	5	3		0	2	0	0	2	2	2	2	0	0	0	0	0	0	2	2	2	2	2	2	2	2	2	2	2	2	2	2	2	2	2	2	2	2	2	2	0	0
wsnp_BG263521A_Ta_2_2	2A	104.132		0		chr2A	165849424	1	3	5		0	2	0	0	2	0	0	2	0	0	0	0	0.730263	0	0	2	2	2	2	2	2	2	2	2	0	2	0	0	2	0	0	2	0	2	0	1	0	0
wsnp_Ex_c22862_32074455	2A	104.132		0		chr2A	165848340	1	3	5		0	2	0	0	2	0	0	2	0	0	0	0	0	0	0	2	2	2	2	2	2	2	2	2	0	2	0	0	2	0	0	2	0	2	0	1	0	0
wsnp_Ex_c23720_32957892	2A	104.132		0		chr2A	205201694	1	6	2		2	2	2	0	2	2	0	2	2	2	2	2	2	2	0	2	2	2	2	2	2	2	2	2	0	2	2	0	2	2	2	2	2	2	2	2	0	0
wsnp_Ex_c42720_49228237	2A	104.132		0		chr2A	520562450	1	6	2		0	2	0	2	2	2	2	2	0	0	0	0	0	0	2	2	2	2	2	2	2	2	2	2	2	2	2	2	2	2	2	2	2	2	2	2	2	2
wsnp_Ku_c38662_47257696	2A	104.132		0		chr2A	360419418	1	6	2		2	2	2	0	2	2	0	2	2	2	2	2	2	2	0	2	2	2	2	2	2	2	2	2	0	2	2	0	2	2	2	2	2	2	2	2	0	0
BS00041707_51	2A	105.534		0		chr2A	564265271	1	5	3		2	0	2	2	0	0	2	2	2	2	2	2	2	2	2	0	0	0	0	0	0	0	0	0	2	0	0	2	0	0	0	0	0	0	0	0	2	2
BS00085765_51	2A	105.534		0		chr2A	558529565	1	5	3		2	0	2	2	0	0	2	2	2	2	2	2	2	2	2	0	0	0	0	0	0	0	0	0	2	0	0	2	0	0	0	0	0	0	0	0	2	2
CAP12_c6044_69	2A	105.534		0		chr2A	562509408	1	5	3		2	0	2	2	0	0	2	2	2	2	2	2	2	2	2	0	0	0	0	0	0	0	0	0	2	0	0	2	0	0	0	0	0	0	0	0	2	2
GENE-1213_138	2A	105.534		0		chr2A	562602826	1	5	3		2	0	2	2	0	0	2	2	2	2	2	2	2	2	2	0	0	0	0	0	0	0	0	0	2	0	0	2	0	0	0	0	0	0	0	0	2	2
Tdurum_contig10579_790	2A	105.534		0		chr2A	555333508	1	4	4		2	0	2	2	0	0	0	2	2	2	2	2	1.04894	2	0	0	0	0	0	0	0	0	0	0	0	0	0	0	0	0	0	0	0	0	0	0	2	2
wsnp_BE403597A_Ta_2_1	2A	105.534		0		chr2A	564503087	1	5	3		2	0	2	2	0	0	2	2	2	2	2	2	2	2	2	0	0	0	0	0	0	0	0	0	2	0	0	2	0	0	0	0	0	0	0	0	2	2
Kukri_c77188_798	2A	105.534		0		chr2A	543183218	2	3	5		2	0	2	0	0	0	0	2	2	2	2	2	2	2	0	0	0	0	0	0	0	0	0	0	0	0	0	0	0	0	0	0	0	0	0	0	0	0
BS00021739_51	2A	106.299		0		chr2A	79748588	1	4	4		0	2	0	0	2	2	0	2	0	0	0	0	0	0	0	2	2	2	2	2	2	2	2	0	0	2	0	2	0	2	0	0	2	0	2	1	0	0
BS00079443_51	2A	106.299		0		chr2A	79750471	1	4	4		0	2	0	0	2	2	0	2	0	0	0	0	0	0	0	2	2	2	2	2	2	2	2	0	0	2	0	2	0	2	0	0	2	0	2	1	0	0
Excalibur_c1793_97	2A	106.299		0		chr2A	558953050	1	5	3		2	0	2	2	0	0	2	2	2	2	2	2	2	2	2	0	0	0	0	0	0	0	0	0	2	0	0	2	0	0	0	0	0	0	0	0	2	2
RAC875_rep_c70093_1079	2A	106.299		0		chr2A	78331311	1	6	2		0	2	0	2	2	2	2	2	0	0	0	0	0	1	2	2	2	2	2	2	2	2	2	2	2	2	2	2	2	2	2	2	2	2	2	2	2	2
RAC875_rep_c73925_276	2A	106.299		0		chr2A	79748611	1	4	4		0	2	0	0	2	2	0	2	0	0	0	0	0	0	0	2	2	2	2	2	2	2	2	0	0	2	0	2	0	2	0	0	2	0	2	1	0	0
wsnp_CAP12_c901_472535	2A	106.299		0		chr2A	78329330	1	6	2		0	2	0	2	2	2	2	2	0	0	0	0	0	1	2	2	2	2	2	2	2	2	2	2	2	2	2	2	2	2	2	2	2	2	2	2	2	2
wsnp_CAP8_c2677_1394934	2A	106.299		0		chr2A	603524502	1	7	1	JB Asano	2	2	2	0	2	2	2	2	2	2	2	2	2	2	2	2	2	2	2	2	2	2	2	2	2	2	2	2	2	2	2	2	2	2	2	2	0	0
wsnp_JD_c12088_12411845	2A	106.299		0		chr2A	78341548	1	6	2		0	2	0	2	2	2	2	2	0	0	0	0	0	1	2	2	2	2	2	2	2	2	2	2	2	2	2	2	2	2	2	2	2	2	2	2	2	2
BS00040337_51	2A	108.463		0		chr2A	562509723	1	5	3		2	0	2	2	0	0	2	2	2	2	2	2	2	2	2	0	0	0	0	0	0	0	0	0	2	0	0	2	0	0	0	0	0	0	0	0	2	2
BobWhite_c28819_517	2A	108.463		0		chr2A	556987610	1	4	4		2	0	2	2	0	0	0	2	2	2	2	2	2	2	0	0	0	0	0	0	0	0	0	0	0	0	0	0	0	0	0	0	0	0	0	0	2	2
BobWhite_c28819_733	2A	108.463		0		chr2A	556987826	1	4	4		2	0	2	2	0	0	0	2	2	2	2	2	2	2	0	0	0	0	0	0	0	0	0	0	0	0	0	0	0	0	0	0	0	0	0	0	2	2
Kukri_c9713_1999	2A	108.463		0		chr2A	562527222	1	5	3		2	0	2	2	0	0	2	2	2	2	2	2	2	2	2	0	0	0	0	0	0	0	0	0	2	0	0	2	0	0	0	0	0	0	0	0	2	2
RAC875_c63975_307	2A	108.463		0		chr2A	558527918	1	5	3		2	0	2	2	0	0	2	2	2	2	2	2	2	2	2	0	0	0	0	0	0	0	0	0	2	0	0	2	0	0	0	0	0	0	0	0	2	2
RAC875_c992_718	2A	108.463		0		chr2A	562604265	1	5	3		2	0	2	2	0	0	2	2	2	2	2	2	2	2	2	0	0	0	0	0	0	0	0	0	2	0	0	2	0	0	0	0	0	0	0	0	2	2
wsnp_BE406351A_Ta_2_2	2A	108.463		0		chr2A	562602475	1	5	3		2	0	2	2	0	0	2	2	2	2	2	2	2	2	2	0	0	0	0	0	0	0	0	0	2	0	0	2	0	0	0	0	0	0	0	0	2	2
wsnp_Ex_c28204_37349164	2A	108.463		0		chr2A	558526626	1	5	3		2	0	2	2	0	0	2	2	2	2	2	2	2	2	2	0	0	0	0	0	0	0	0	0	2	0	0	2	0	0	0	0	0	0	0	0	2	2
BS00049644_51	2A	109.199		0		chr2A	605184949	1	5	3		0	2	0	2	0	2	2	2	0	0	0	0	0	0	2	2	2	2	2	2	2	2	2	2	2	2	2	2	2	2	2	2	2	2	2	2	2	2
Excalibur_c28017_641	2A	109.199		0		chr2A	603560931	1	7	1	JB Asano	2	2	2	0	2	2	2	2	2	2	2	2	2	2	2	2	2	2	2	2	2	2	2	2	2	2	2	2	2	2	2	2	2	2	2	2	0	0
Excalibur_c47535_389	2A	109.199		0		chr2A	603548455	1	7	1	JB Asano	2	2	2	0	2	2	2	2	2	2	2	2	2	2	2	2	2	2	2	2	2	2	2	2	2	2	2	2	2	2	2	2	2	2	2	2	0	0
Ku_c5710_312	2A	109.199		0		chr2A	605800209	1	5	3		0	2	0	2	0	2	2	2	0	0	0	0	0	0	2	2	2	2	2	2	2	2	2	2	2	2	2	2	2	2	2	2	2	2	2	2	2	2
Ra_c42714_1137	2A	109.199		0		chr2A	605801495	1	5	3		0	2	0	2	0	2	2	2	0	0	0	0	0	0	2	2	2	2	2	2	2	2	2	2	2	2	2	2	2	2	2	2	2	2	2	2	2	2
RAC875_c38018_278	2A	110.131		0		chr2A	639988472	1	5	3		0	2	0	0	2	2	2	2	0	0	0	0	1	0	0	2	2	2	2	2	2	2	2	2	2	2	2	2	2	2	2	2	2	2	2	2	2	0
RFL_Contig4517_1276	2A	110.131		0		chr2A	647927882	1	5	3		0	2	0	0	2	2	2	2	0	0	0	0	0	0	0	2	2	2	2	2	2	2	2	2	2	2	2	2	2	2	2	2	2	2	2	2	2	0
BS00063518_51	2A	110.131		0		chr2A	636910094	2	3	5		0	2	0	0	0	0	2	2	0	0	0	0	0	0	0	2	2	2	2	2	2	2	2	2	2	2	2	2	0	0	0	2	0	2	0	0	0	0
Ku_c3202_1646	2A	110.131		0		chr2A	636904229	2	3	5		0	2	0	0	0	0	2	2	0	0	0	0	0	0	0	2	2	2	2	2	2	2	2	2	2	2	2	2	0	0	0	2	0	2	0	0	0	0
BS00022377_51	2A	113.297		0		chr2A	676238527	1	6	2		0	2	0	2	2	2	2	2	0	0	0	0	0	0	0	2	2	2	2	2	2	2	2	2	2	2	2	2	2	2	2	2	2	2	2	2	2	2
BS00039406_51	2A	113.297		0		chr2A	676383830	1	6	2		0	2	0	2	2	2	2	2	0	0	0	0	0	0	0	2	2	2	2	2	2	2	2	2	2	2	2	2	2	2	2	2	2	2	2	2	2	2
BS00070004_51	2A	113.297		0		chr2A	676244450	1	6	2		0	2	0	2	2	2	2	2	0	0	0	0	1.49508	0	0	2	2	2	2	2	2	2	2	2	2	2	2	2	2	2	2	2	2	2	2	2	2	2
BS00070005_51	2A	113.297		0		chr2A	676244285	1	6	2		0	2	0	2	2	2	2	2	0	0	0	0	0	0	0	2	2	2	2	2	2	2	2	2	2	2	2	2	2	2	2	2	2	2	2	2	2	2
BS00110587_51	2A	113.297		0		chr2A	676232116	1	6	2		0	2	0	2	2	2	2	2	0	0	0	0	0	0	0	2	2	2	2	2	2	2	2	2	2	2	2	2	2	2	2	2	2	2	2	2	2	2
GENE-1792_560	2A	113.297		0		chr2A	675938480	1	6	2		0	2	0	2	2	2	2	2	0	0	0	0	1.51528	0	0	2	2	2	2	2	2	2	2	2	2	2	2	2	2	2	2	2	2	2	2	2	2	2
RAC875_c35521_185	2A	113.297		0		chr2A	676232011	1	6	2		0	2	0	2	2	2	2	2	0	0	0	0	0	0	0	2	2	2	2	2	2	2	2	2	2	2	2	2	2	2	2	2	2	2	2	2	2	2
RAC875_rep_c69987_930	2A	113.297		0		chr2A	676231263	1	6	2		0	2	0	2	2	2	2	2	0	0	0	0	0	0	0	2	2	2	2	2	2	2	2	2	2	2	2	2	2	2	2	2	2	2	2	2	2	2
RFL_Contig3780_644	2A	113.297		0		chr2A	676246112	1	6	2		0	2	0	2	2	2	2	2	0	0	0	0	0	0	0	2	2	2	2	2	2	2	2	2	2	2	2	2	2	2	2	2	2	2	2	2	2	2
Ra_c13247_528	2A	113.297		0		chr2A	675079920	1	6	2		0	2	0	2	2	2	2	2	0	0	0	0	0	0	0	2	2	2	2	2	2	2	2	2	2	2	2	2	2	2	2	2	2	2	2	2	2	2
BS00012126_51	2A	113.297		0		chr2A	608608502	2	6	2		0	2	0	2	2	2	2	2	0	0	0	0	0	0	2	2	2	2	2	2	2	2	2	2	2	2	2	2	2	2	2	2	2	2	2	2	2	2
BS00090569_51	2A	113.297		0		chr2A	653680912	2	6	2		0	2	0	2	2	2	2	2	0	0	0	0	0	0	0	2	2	2	2	2	2	2	2	2	2	2	2	2	2	2	2	2	2	2	2	2	2	2
Excalibur_rep_c69799_1999	2A	113.297		0		chr2A	675896548	2	6	2		0	2	0	2	2	2	2	2	0	0	0	0	0	0	0	2	2	2	2	2	2	2	2	2	2	2	2	2	2	2	2	2	2	2	2	2	2	2
IAAV2718	2A	113.297	-2.03638	4	0.939204	chr2A	681106723	2	5	3		0	0	0	2	2	2	2	2	0	0	0	0	0	0	0	0	0	0	0	0	0	0	1	0	2	2	0	2	2	2	0	0	2	1	2	0	2	2
Kukri_rep_c69422_54	2A	113.297		0		chr2A	676986674	2	6	2		0	2	0	2	2	2	2	2	0	0	0	0	0	0	0	2	2	2	2	2	2	2	2	2	2	2	2	2	2	2	2	2	2	2	2	2	2	2
RAC875_rep_c113120_326	2A	113.297		0		chr2A	675896447	2	6	2		0	2	0	2	2	2	2	2	0	0	0	0	0	0	0	2	2	2	2	2	2	2	2	2	2	2	2	2	2	2	2	2	2	2	2	2	2	2
TA001859-0887	2A	113.297		0		chr2A	677528992	2	6	2		0	2	0	2	2	2	2	2	0	0	0	0	0	0	0	2	2	2	2	2	2	2	2	2	2	2	2	2	2	2	2	2	2	2	2	2	2	2
wsnp_JD_c514_781859	2A	113.297		0		chr2A	676719958	2	6	2		0	2	0	2	2	2	2	2	0	0	0	0	0	0	0	2	2	2	2	2	2	2	2	2	2	2	2	2	2	2	2	2	2	2	2	2	2	2
BS00039422_51	2A	114.956		0		chr2A	693292855	1	7	1	Linus	2	2	0	2	2	2	2	2	0	0	0	0	1.75488	0	0	2	2	2	2	2	2	2	2	2	2	2	2	2	2	2	2	2	2	2	2	2	2	2
BS00022666_51	2A	115.075		0		chr2A	694754659	1	7	1	Linus	2	2	0	2	2	2	2	2	2	0	0	0	2	0	0	2	2	2	2	2	2	2	2	2	2	2	2	2	2	2	2	2	2	2	2	2	2	2
BS00035883_51	2A	115.075		0		chr2A	694589208	1	7	1	Linus	2	2	0	2	2	2	2	2	2	0	0	0	2	0	0	2	2	2	2	2	2	2	2	2	2	2	2	2	2	2	2	2	2	2	2	2	2	2
IAAV1698	2A	115.075		0		chr2A	694451138	1	7	1	Linus	2	2	0	2	2	2	2	2	2	0	0	0	2	0	0	2	2	2	2	2	2	2	2	2	2	2	2	2	2	2	2	2	2	2	2	2	2	2
BS00010696_51	2A	115.135		0		chr2A	688619386	1	7	1	Linus	2	2	0	2	2	2	2	2	0	0	0	0	0	0	0	2	2	2	2	2	2	2	2	2	2	2	2	2	2	2	2	2	2	2	2	2	2	2
BS00089497_51	2A	115.135		0		chr2A	694753643	1	7	1	Linus	2	2	0	2	2	2	2	2	2	0	0	0	2	0	0	2	2	2	2	2	2	2	2	2	2	2	2	2	2	2	2	2	2	2	2	2	2	2
BS00096882_51	2A	115.135		0		chr2A	700955058	1	7	1	Linus	2	2	0	2	2	2	2	2	2	0	0	0	2	0	0	2	2	2	2	2	2	2	2	2	2	2	2	2	2	2	2	2	2	2	2	2	2	2
GENE-1381_132	2A	115.135		0		chr2A	690932188	1	5	3		0	2	0	2	2	0	2	2	0	0	0	0	0	0	0	2	2	2	2	2	2	2	2	2	2	2	2	2	0	0	2	2	0	2	0	2	0	2
GENE-3975_114	2A	115.135		0		chr2A	701485890	1	7	1	Linus	2	2	0	2	2	2	2	2	2	0	0	0	2	0	0	2	2	2	2	2	2	2	2	2	2	2	2	2	2	2	2	2	2	2	2	2	2	2
IAAV2218	2A	115.135		0		chr2A	691224022	1	5	3		0	2	0	2	2	0	2	2	0	0	0	0	0	0	0	2	2	2	2	2	2	2	2	2	2	2	2	2	0	0	2	2	0	2	0	2	0	2
Kukri_c7193_5892	2A	115.135		0		chr2A	691228555	1	5	3		0	2	0	2	2	0	2	2	0	0	0	0	0	0	0	2	2	2	2	2	2	2	2	2	2	2	2	2	0	0	2	2	0	2	0	2	0	2
RAC875_c21906_247	2A	115.135		0		chr2A	691478680	1	7	1	Bernstein	2	2	2	2	2	0	2	2	2	2	2	2	2	2	2	2	2	2	2	2	2	2	2	2	2	2	2	2	0	0	2	2	0	2	0	2	0	2
RAC875_c52458_454	2A	115.135		0		chr2A	692755051	1	7	1	Bernstein	2	2	2	2	2	0	2	2	2	2	2	2	2	2	2	2	2	2	2	2	2	2	2	2	2	2	2	2	0	0	2	2	0	2	0	2	0	2
RAC875_c8093_605	2A	115.135		0		chr2A	694470714	1	5	3		0	2	0	2	2	0	2	2	0	0	0	0	0	0	0	2	2	2	2	2	2	2	2	2	2	2	2	2	0	0	2	2	0	2	0	2	0	2
Kukri_c40121_373	2A	116.011		0		chr2A	704693479	1	7	1	Linus	2	2	0	2	2	2	2	2	2	0	0	0	2	0	0	2	2	2	2	2	2	2	2	2	2	2	2	2	2	2	2	2	2	2	2	2	2	2
Kukri_c62142_683	2A	116.193		0		chr2A	692636998	1	5	3		0	2	0	2	2	0	2	2	0	0	0	0	0	0	0	2	2	2	2	2	2	2	2	2	2	2	2	2	0	0	2	2	0	2	0	2	0	2
wsnp_Ku_c8927_15048149	2A	116.193		0		chr2A	691219077	1	5	3		0	2	0	2	2	0	2	2	0	0	0	0	0	0	0	2	2	2	2	2	2	2	2	2	2	2	2	2	0	0	2	2	0	2	0	2	0	2
wsnp_be471201A_Ta_1_1	2A	116.193	-3.95197	1	2.62716	chr2A	690934270	1	7	1	Meister	2	0	2	2	2	2	2	2	2	2	2	2	2	2	2	0	0	0	0	0	0	0	1	0	2	2	0	2	2	2	0	0	2	0	2	0	2	2
Excalibur_c6660_746	2A	116.193		0		chr2A	691218436	2	5	3		0	2	0	2	2	0	2	2	0	0	0	0	1.30501	0	0	2	2	2	2	2	2	2	2	2	2	2	2	2	0	0	2	2	0	2	0	2	0	2
BS00029332_51	2A	117.201		0		chr2A	705804860	1	7	1	Linus	2	2	0	2	2	2	2	2	2	0	0	0	2	0	0	2	2	2	2	2	2	2	2	2	2	2	2	2	2	2	2	2	2	2	2	2	2	2
wsnp_JD_c15127_14676522	2A	117.201		0		chr2A	705784264	1	5	3		0	0	2	2	2	0	2	2	0	2	2	2	0	2	2	0	0	0	0	0	0	0	1	0	1	2	0	2	2	1	0	0	2	0	2	0	0	2
wsnp_Ku_c54793_58953037	2A	117.201		0		chr2A	709042006	2	6	2		0	2	0	2	2	2	2	2	1.54516	0	0	0	2	0	0	2	2	2	2	2	2	2	2	2	2	2	2	2	2	2	2	2	2	2	2	2	2	2
Excalibur_rep_c102052_721	2A	117.882		0		chr2A	705823441	1	4	4		0	0	0	2	2	0	2	2	0	0	0	0	0	0	0	0	0	0	0	0	0	0	1	0	1	2	0	2	2	1	0	0	2	0	2	0	0	2
GENE-1381_110	2A	117.882		0		chr2A	690932210	2	4	4		0	0	0	2	2	0	2	2	0	0	0	0	0	0	0	0	0	0	0	0	0	0	1	0	2	2	0	2	0	0	0	0	0	0	0	0	0	2
BS00022758_51	2A	119.39		0		chr2A	698827008	2	7	1	Bernstein	2	2	2	2	2	0	2	2	0	2	2	2	0	2	2	2	2	2	2	2	2	2	2	2	2	2	2	2	2	2	2	2	2	2	2	2	0	2
Excalibur_c41125_360	2A	119.933		0		chr2A	713444679	1	6	2		2	2	0	2	2	0	2	2	0	0	0	0	0	0	0	2	2	2	2	2	2	2	2	2	2	2	2	2	2	2	2	2	2	2	2	2	0	2
Ku_c9320_1234	2A	119.933		0		chr2A	714210046	2	6	2		2	2	0	2	2	0	2	2	0	0	0	0	0	0	0	2	2	2	2	2	2	2	2	2	2	2	2	2	2	2	2	2	2	2	2	2	0	2
RAC875_c81899_216	2A	119.933		0		chr2A	714207640	2	6	2		2	2	0	2	2	0	2	2	0	0	0	0	0	0	0	2	2	2	2	2	2	2	2	2	2	2	2	2	2	2	2	2	2	2	2	2	0	2
Ra_c12874_2263	2A	119.933		0		chr2A	713445871	2	6	2		2	2	0	2	2	0	2	2	0	0	0	0	0	0	0	2	2	2	2	2	2	2	2	2	2	2	2	2	2	2	2	2	2	2	2	2	0	2
Kukri_c4027_151	2A	120.178		0		chr2A	715333166	1	6	2		2	2	0	2	2	0	2	2	0	0	0	0	0	0	0	2	2	2	2	2	2	2	2	2	2	2	2	2	2	2	2	2	2	2	2	2	0	0
RAC875_c3397_1492	2A	120.178		0		chr2A	715336410	1	4	4		2	0	2	0	2	0	0	2	2	2	2	2	2	2	0	2	0	0	0	0	2	0	0	2	0	0	0	2	0	2	0	0	0	0	0	0	2	2
wsnp_Ku_c16358_25225060	2A	120.178		0		chr2A	715301715	1	6	2		2	2	0	2	2	0	2	2	0	0	0	0	0	0	0	2	2	2	2	2	2	2	2	2	2	2	2	2	2	2	2	2	2	2	2	2	0	0
BS00107804_51	2A	121.93		0		chr2A	707040222	1	4	4		0	0	0	2	2	0	2	2	0	0	0	0	0	0	0	0	0	0	0	0	0	0	0	0	1.04684	2	0	2	2	0	0	0	2	0	2	0	0	2
Excalibur_c7282_285	2A	122.536		0		chr2A	710099487	1	6	2		2	0	2	2	2	0	2	2	1	2	2	2	0	2	2	0	0	0	0	0	0	0	1	0	1	2	0	2	2	1	0	0	2	0	2	0	0	2
wsnp_Ex_c23768_33006588	2A	122.536		0		chr2A	710097673	2	6	2		2	0	2	2	2	0	2	2	1	2	2	2	0	2	2	0	0	0	0	0	0	0	1	0	1	2	0	2	2	1	0	0	2	0	2	0	0	2
BS00093201_51	2A	122.826		0		chr2A	718571627	1	3	5		0	0	0	0	2	0	2	2	0	0	0	0	0	0	0	0	0	0	0	0	0	0	2	0	1	2	2	2	2	1	2	0	2	2	2	2	0	0
GENE-2352_964	2A	122.826		0		chr2A	716253288	1	3	5		0	0	0	0	2	0	2	2	0	0	0	0	0	0	0	0	0	0	0	0	0	0	1	0	1	2	2	2	2	1	2	0	2	2	2	2	0	0
wsnp_Ra_c32271_41304469	2A	122.826		0		chr2A	716457525	1	3	5		0	0	0	0	2	0	2	2	0	0	0	0	0	0	0	0	0	0	0	0	0	0	1	0	1	2	2	2	2	1	2	0	2	2	2	2	0	0
BS00080751_51	2A	122.826		0		chr2A	718355404	2	3	5		0	0	0	0	2	0	2	2	0	0	0	0	0	0	0	0	0	0	0	0	0	0	2	0	1	2	2	2	2	1	2	0	2	2	2	2	0	0
Kukri_c74165_204	2A	122.952		0		chr2A	715816853	1	6	2		2	2	0	2	2	0	2	2	0	0	0	0	0	0	0	2	2	2	2	2	2	2	2	2	2	2	2	2	2	2	2	2	2	2	2	2	0	0
wsnp_Ex_c10084_16572374	2A	123.472		0		chr2A	692934506	1	7	1	Bernstein	2	2	2	2	2	0	2	2	2	2	2	2	2	2	2	2	2	2	2	2	2	2	2	2	2	2	2	2	0	0	2	2	0	2	0	2	0	2
BS00081506_51	2A	123.645		0		chr2A	718730530	1	3	5		0	0	0	0	2	0	2	2	0	0	0	0	0	0	0	0	0	0	0	0	0	0	2	0	1	2	2	2	2	2	2	0	2	2	2	2	0	0
BobWhite_c17403_635	2A	123.645		0		chr2A	693241947	1	7	1	Bernstein	2	2	2	2	2	0	2	2	2	2	2	2	2	2	2	2	2	2	2	2	2	2	2	2	2	2	2	2	0	0	2	2	0	2	0	2	0	2
Ku_c69608_894	2A	123.645		0		chr2A	712577973	1	4	4		0	0	0	2	2	0	2	2	0	0	0	0	0	0	0	0	0	0	0	0	0	0	1.11319	0	1	2	0	2	2	1	0	0	2	0	2	0	0	2
Ku_c8927_2075	2A	123.645		0		chr2A	691217652	1	5	3		0	2	0	2	2	0	2	2	0	0	0	0	0	0	0	2	2	2	2	2	2	2	2	2	2	2	2	2	0	0	2	2	0	2	0	2	0	2
wsnp_Ra_c10658_17500498	2A	123.645		0		chr2A	712554231	1	4	4		0	0	0	2	2	0	2	2	0	0	0	0	0	0	0	0	0	0	0	0	0	0	1.14089	0	1.14089	2	0	2	2	1	0	0	2	0	2	0	0	2
BS00086329_51	2A	123.645		0		chr2A	711077642	2	5	3		2	0	0	2	2	0	2	2	0	0	0	0	0	0	0	0	0	0	0	0	0	0	1	0	1	2	0	2	2	1	0	0	2	0	2	0	0	2
BobWhite_c3833_815	2A	123.645		0		chr2A	692850266	2	6	2		0	2	0	2	2	2	2	2	0	0	0	0	0	0	0	2	2	2	2	2	2	2	2	2	2	2	2	2	2	2	2	2	2	2	2	2	2	2
CAP12_c2521_103	2A	123.645		0		chr2A	711980154	2	4	4		0	0	0	2	2	0	2	2	0	0	0	0	0	0	0	0	0	0	0	0	0	0	0	0	0	2	0	2	2	0	0	0	2	0	2	0	0	2
Excalibur_c47219_186	2A	123.645		0		chr2A	711641784	2	5	3		2	0	0	2	2	0	2	2	0	0	0	0	0	0	0	0	0	0	0	0	0	0	1	0	1	2	0	2	2	1	0	0	2	0	2	0	0	2
IAAV6408	2A	123.645		0		chr2A	711976230	2	5	3		2	0	0	2	2	0	2	2	0	0	0	0	0	0	0	0	0	0	0	0	0	0	1	0	1	2	0	2	2	1	0	0	2	0	2	0	0	2
RAC875_c17696_225	2A	123.645		0		chr2A	712722877	2	4	4		0	0	0	2	2	0	2	2	0	0	0	0	0	0	0	0	0	0	0	0	0	0	1	0	1	2	0	2	2	1	0	0	2	0	2	0	0	2
Jagger_c4026_328	2A	124.808		0		chr2A	717170872	1	3	5		0	0	0	0	2	0	2	2	0	0	0	0	0	0	0	0	0	0	0	0	0	0	1	0	1	2	2	2	2	1	2	0	2	2	2	2	0	0
Jagger_c9554_114	2A	124.808		0		chr2A	716548942	1	3	5		0	0	0	0	2	0	2	2	0	0	0	0	0	0	0	0	0	0	0	0	0	0	1	0	1	2	2	2	2	1	2	0	2	2	2	2	0	0
Kukri_c29170_680	2A	124.808		0		chr2A	693293477	1	5	3		0	2	0	2	2	0	2	2	0	0	0	0	0	0	0	2	2	2	2	2	2	2	2	2	2	2	2	2	0	0	2	2	0	2	0	2	0	2
wsnp_BE445431A_Td_2_1	2A	124.808		0		chr2A	717582073	1	3	5		0	0	0	0	2	0	2	2	0	0	0	0	0	0	0	0	0	0	0	0	0	0	1	0	1	2	2	2	2	1	2	0	2	2	2	2	0	0
RAC875_c42648_115	2A	124.931		0		chr2A	716169593	1	3	5		0	0	0	0	2	0	2	2	0	0	0	0	0	0	0	0	0	0	0	0	0	0	1	0	1	2	2	2	2	1	2	0	2	2	2	2	0	0
Kukri_c29170_702	2A	125.331		0		chr2A	693293455	1	6	2		0	2	2	2	2	0	2	2	2	2	2	2	2	2	2	2	2	2	2	2	2	2	2	2	2	2	2	2	0	0	2	2	0	2	0	2	0	2
RAC875_c37510_329	2A	125.331		0		chr2A	727173041	2	7	1	Patras	0	2	2	2	2	2	2	2	2	2	2	2	2	2	2	2	2	2	2	2	2	2	2	2	2	2	2	2	2	2	2	2	2	2	2	2	2	2
Tdurum_contig33398_106	2A	125.669		0		chr2A	718885461	1	3	5		0	0	0	0	2	0	2	2	0	0	0	0	0	0	0	0	0	0	0	0	0	0	2	0	1	2	2	2	2	1	2	0	2	2	2	2	0	0
RAC875_rep_c69619_145	2A	130.891		0		chr2A	734349255	1	7	1	Safari	2	2	2	2	2	2	0	2	2	2	2	2	2	2	2	2	2	1	2	2	2	2	0	2	2	2	2	2	2	2	2	2	2	2	2	2	2	2
RAC875_rep_c69619_78	2A	130.891		0		chr2A	734352047	1	6	2		2	2	2	2	0	2	0	2	2	2	2	2	2	2	2	2	2	1.43667	2	2	2	2	0	2	2	2	2	2	2	2	2	2	2	2	2	2	2	2
BS00024921_51	2A	132.422		0		chr2A	733091174	1	7	1	Tobak	2	2	2	2	0	2	2	2	2	2	2	2	2	2	2	2	2	2	2	2	2	2	2	2	2	2	2	2	2	2	2	2	2	2	2	2	2	2
BS00068413_51	2A	132.422		0		chr2A	734596348	2	7	1	Tobak	2	2	2	2	0	2	2	2	2	2	2	2	2	2	2	2	2	2	2	2	2	2	2	2	2	2	2	2	2	2	2	2	2	2	2	2	2	2
Ku_c33884_267	2A	132.741		0		chr2A	734528788	1	4	4		0	0	0	2	2	0	2	2	0	0	0	0	0	0	0	0	0	1.05652	0	0	0	0	2	2	1.05652	1.05652	2	2	1.05652	0	2	0	2	2	2	2	2	2
wsnp_Ex_c11827_18986376	2A	133.142		0		chr2A	733922278	1	3	5		0	0	0	2	2	0	0	2	0	0	0	0	0	0	0	0	0	0	0	0	0	0	0	1	1	1	2	2	1	0	2	0	2	2	2	2	2	2
RAC875_c19904_308	2A	134.75		0		chr2A	734972837	1	3	5		0	0	0	2	0	0	2	2	0	0	0	0	0	0	0	0	0	1	0	0	0	0	2	2	1	1	2	2	1	0	2	0	2	2	2	2	2	2
BS00065366_51	2A	135.351		0		chr2A	734999495	1	3	5		0	0	0	2	0	0	2	2	0	0	0	0	0	0	0	0	0	1	0	0	0	0	2	2	1	1	2	2	1	0	2	0	2	2	2	2	2	2
BS00077768_51	2A	139.847		0		chr2A	739923970	1	2	6		0	0	0	2	0	0	0	2	0	0	0	0	0	0	0	0	0	0	0	0	0	0	0	2	1	1	2	2	2	0	2	0	2	2	2	2	2	2
BS00077769_51	2A	139.847		0		chr2A	739924052	1	2	6		0	0	0	2	0	0	0	2	0	0	0	0	0	0	0	0	0	0	0	0	0	0	0	2	1	1	2	2	2	0	2	0	2	2	2	2	2	2
Excalibur_rep_c86807_132	2A	139.847		0		chr2A	739817778	1	4	4		2	0	2	0	2	0	0	2	2	2	2	2	2	2	0	2	0	0	0	0	2	0	0	2	0	0	0	2	0	2	0	0	0	0	0	0	2	2
IAAV2861	2A	139.847		0		chr2A	742134340	2	2	6		0	0	0	2	0	0	0	2	0	0	0	0	0	0	0	0	0	0	0	0	0	0	0	2	1	1	2	2	2	0	2	0	2	2	2	2	2	2
RAC875_c25848_122	2A	140.295		0		chr2A	742720804	1	6	2		2	0	2	2	2	0	2	2	0	0	0	2	0	0	0	0	0	1.38529	0	0	0	0	2	2	2	2	2	2	2	0	2	0	2	2	2	2	2	2
Excalibur_c44487_642	2A	141.401		0		chr2A	744447904	1	6	2		2	0	2	2	2	0	2	2	0	0	0	2	0	0	0	0	0	1	0	0	0	0	2	2	2	2	2	2	2	0	2	0	2	2	2	2	2	2
IAAV3791	2A	141.401		0		chr2A	744447878	1	6	2		2	0	2	2	2	0	2	2	0	0	0	2	0	0	0	0	0	1	0	0	0	0	2	2	2	2	2	2	2	0	2	0	2	2	2	2	2	2
Excalibur_c42110_210	2A	141.655		0		chr2A	744283297	1	2	6		0	0	0	2	0	0	0	2	0	0	0	0	0	0	0	0	0	0	0	0	0	0	0	2	1	1	2	2	2	0	2	0	2	2	2	2	2	2
IACX5800	2A	141.655		0		chr2A	743096725	1	4	4		0	2	0	2	0	2	0	2	2	2	2	0	2	2	2	2	2	1	2	2	2	2	0	2	1	1	2	2	2	2	2	2	2	2	2	2	2	2
Ra_c3750_1082	2A	141.655		0		chr2A	743574619	1	2	6		0	0	0	2	0	0	0	2	0	0	0	0	0	0	0	0	0	0	0	0	0	0	0	2	1	1	2	2	2	0	2	0	2	2	2	2	2	2
Tdurum_contig31185_456	2A	141.873	-2.32448	2	0.126477	chr2A	744635237	1	6	2		2	0	2	2	2	0	2	2	0	0	0	2	0	0	0	0	0	1.38902	0	0	0	0	2	2	2	2	2	2	2	0	2	0	2	2	2	2	2	2
Excalibur_c8009_325	2A	142.355		0		chr2A	744811473	1	2	6		0	0	0	2	0	0	0	2	0	0	0	0	0	0	0	0	0	0	0	0	0	0	0	2	0	0	2	2	2	0	2	0	2	2	2	2	2	0
Tdurum_contig49145_914	2A	142.558		0		chr2A	745038680	1	5	3		2	0	0	2	2	0	2	2	0	0	2	2	0	2	0	0	0	0	0	0	0	0	0	2	1	1	2	2	2	0	2	0	2	2	2	2	2	0
Tdurum_contig86183_221	2A	142.558		0		chr2A	745039227	1	2	6		0	0	0	2	0	0	0	2	0	0	0	0	0	0	0	0	0	0	0	0	0	0	0	2	1	1	2	2	2	0	2	0	2	2	2	2	2	0
BS00022409_51	2A	142.663		0		chr2A	745092365	1	2	6		0	0	0	2	0	0	0	2	0	0	0	0	0	0	0	0	0	0	0	0	0	0	0	2	1	1	2	2	2	0	2	0	2	2	2	2	2	0
BS00030165_51	2A	143.216		0		chr2A	744809705	1	2	6		0	0	0	2	0	0	0	2	0	0	0	0	0	0	0	0	0	0	0	0	0	0	0	2	1	1	2	2	2	0	2	0	2	2	2	2	2	0
BS00062732_51	2A	143.216		0		chr2A	747090455	1	2	6		0	0	0	2	0	0	0	2	0	0	0	0	0	0	0	0	0	0	0	0	0	0	0	2	1	1	2	2	2	0	2	0	2	2	0	2	2	0
BobWhite_c17783_174	2A	143.216		0		chr2A	744820605	1	2	6		0	0	0	2	0	0	0	2	0	0	0	0	0	0	0	0	0	0	0	0	0	0	0	2	1	1	2	2	2	0	2	0	2	2	2	2	2	0
IACX3245	2A	143.216		0		chr2A	747089764	1	2	6		0	0	0	2	0	0	0	2	0	0	0	0	0	0	0	0	0	0	0	0	0	0	0	2	1	1	2	2	2	0	2	0	2	2	0	2	2	0
Kukri_rep_c68300_216	2A	143.216		0		chr2A	744812957	1	2	6		0	0	0	2	0	0	0	2	0	0	0	0	0	0	0	0	0	0	0	0	0	0	0	2	1	1	2	2	2	0	2	0	2	2	2	2	2	0
Tdurum_contig6086_269	2A	143.216		0		chr2A	744809705	1	2	6		0	0	0	2	0	0	0	2	0	0	0	0	0	0	0	0	0	0	0	0	0	0	0	2	1	1	2	2	2	0	2	0	2	2	2	2	2	0
Tdurum_contig86243_288	2A	143.216		0		chr2A	752868826	1	2	6		0	0	0	2	0	0	0	2	0	0	2	2	0	2	0	2	0	2	2	0	2	0	0	0	2	2	2	2	2	0	2	0	2	2	0	2	2	0
BobWhite_c31163_694	2A	143.488		0		chr2A	746682372	1	2	6		0	0	0	2	0	0	0	2	0	0	0	0	0	0	0	0	0	0	0	0	0	0	0	2	1	1	2	2	2	0	2	0	2	2	2	2	2	0
Tdurum_contig84245_154	2A	143.488		0		chr2A	746761671	1	5	3		2	0	0	2	2	0	2	2	0	0	2	2	0	2	0	0	0	0	0	0	0	0	0	2	1	1	2	2	2	0	2	0	2	2	2	2	2	0
BS00000209_51	2A	143.649		0		chr2A	746763820	1	5	3		0	2	2	2	0	2	0	2	2	2	0	0	2	0	2	2	2	2	2	2	2	2	2	2	2	2	2	2	2	2	2	2	2	2	2	2	2	2
RFL_Contig927_1591	2A	143.649		0		chr2A	746682413	1	2	6		0	0	0	2	0	0	0	2	0	0	0	0	0	0	0	0	0	0	0	0	0	0	0	2	1	1	2	2	2	0	2	0	2	2	2	2	2	0
Tdurum_contig82404_354	2A	143.649		0		chr2A	746682413	1	2	6		0	0	0	2	0	0	0	2	0	0	0	0	0	0	0	0	0	0	0	0	0	0	0	2	1	1	2	2	2	0	2	0	2	2	2	2	2	0
RAC875_c9523_328	2A	144.163		0		chr2A	749090880	1	5	3		2	0	0	2	2	0	2	2	0	0	2	2	0	2	0	0	2	1.14648	0	2	0	2	2	2	2	1.14648	2	2	2	0	2	0	2	2	0	2	2	0
BobWhite_c15773_166	2A	144.414		0		chr2A	752092859	1	7	1	Tobak	2	2	2	2	0	2	2	2	2	2	2	2	2	2	2	2	0	1	2	0	2	0	0	2	2	2	2	2	2	2	2	2	2	2	2	2	2	2
CAP7_c4056_108	2A	144.414		0		chr2A	752092835	1	7	1	Tobak	2	2	2	2	0	2	2	2	2	2	2	2	2	2	2	2	0	2	2	0	2	0	0	2	2	2	2	2	2	2	2	2	2	2	2	2	2	2
Tdurum_contig63071_67	2A	144.414		0		chr2A	747626987	1	2	6		0	0	0	2	0	0	0	2	0	0	0	0	0	0	0	0	0	0	0	0	0	0	0	2	1	1	2	2	2	0	2	0	2	2	0	2	2	0
BS00023202_51	2A	148.787		0		chr2A	751420205	1	7	1	Tobak	2	2	2	2	0	2	2	2	2	2	2	2	2	2	2	2	0	1	2	0	2	0	0	2	2	2	2	2	2	2	2	2	2	2	2	2	2	2
BobWhite_c5178_188	2A	148.787		0		chr2A	751511217	1	7	1	Tobak	2	2	2	2	0	2	2	2	2	2	2	2	2	2	2	2	0	1	2	0	2	0	0	2	2	2	2	2	2	2	2	2	2	2	2	2	2	2
Excalibur_c20439_825	2A	148.787	-2.36446	42	1.0135	chr2A	753987443	1	4	4		2	0	0	2	2	0	0	2	0	0	2	2	0	2	0	2	2	2	2	2	2	2	2	0	0.946565	2	2	1	2	0	2	0	2	2	0	2	2	0
RAC875_c96033_191	2A	148.787		0		chr2A	753617355	1	3	5		0	0	0	2	2	0	0	2	0	0	2	2	0	2	0	2	2	2	2	2	2	2	2	0	1	2	2	1	2	0	2	0	2	2	0	2	2	0
BS00096927_51	2A	149.648		0		chr2A	755789414	1	2	6		0	0	0	2	0	0	0	2	0	0	2	2	0	2	0	0	0	1	1	0	1	0	0	0	0	0	2	0	2	0	2	0	2	2	0	2	2	0
CAP12_c575_105	2A	149.648		0		chr2A	755794967	1	2	6		0	0	0	2	0	0	0	2	0	0	2	2	0	2	0	0	0	1	1	0	1	0	0	0	0	0	2	0	2	0	2	0	2	2	0	2	2	0
IAAV880	2A	149.648	2.39115	8	1.95124	chr2A	755788434	1	6	2		0	2	2	2	0	2	2	2	2	2	2	2	2	2	2	0	0	1	1	0	1	0	0	2	2	2	2	2	2	2	2	2	2	2	2	2	2	2
wsnp_Ex_c2137_4014287	2A	149.648		0		chr2A	755931124	1	2	6		0	0	0	2	0	0	0	2	0	0	2	2	0	2	0	0	0	1	1	0	1	0	0	0	0	0	2	0	2	0	2	0	2	2	0	2	2	0
wsnp_Ex_c2137_4014383	2A	149.648		0		chr2A	755931220	1	2	6		0	0	0	2	0	0	0	2	0	0	2	2	0	2	0	0	0	0.457831	0	0	1	0	0	0	0	0	2	0	2	0	2	0	2	2	0	2	2	0
wsnp_Ra_c6586_11477949	2A	149.648		0		chr2A	755929570	1	2	6		0	0	0	2	0	0	0	2	0	0	2	2	0	2	0	0	0	1	1	0	1	0	0	0	0	0	2	0	2	0	2	0	2	2	0	2	2	0
BS00089403_51	2A	149.648	-1.92308	2	1.66875			2	6	2		2	0	2	2	2	2	0	2	0	0	0	0	0	0	0	2	2	2	2	2	2	2	2	0	2	2	1	2	0	2	1	0	1	0	2	2	2	2
Excalibur_c52319_257	2A	149.831		0		chr2A	757948238	1	3	5		0	0	0	2	2	0	0	2	0	0	2	2	0	2	0	2	2	2	2	2	2	2	2	0	0	0	2	0	2	0	2	0	2	2	0	2	2	0
wsnp_Ku_c26323_36285601	2A	149.831		0		chr2A	757948237	2	3	5		0	0	0	2	2	0	0	2	0	0	2	2	0	2	0	2	2	2	2	2	2	2	2	0	0	0	2	0	2	0	2	0	2	2	0	2	2	0
Tdurum_contig61938_424	2A	149.861		0		chr2A	755788761	1	4	4		2	0	0	2	2	0	0	2	0	0	2	2	0	2	0	2	2	2	2	2	2	2	2	0	0	0	2	0	2	0	2	0	2	2	0	2	2	0
BS00074648_51	2A	149.861		0		chr2A	755248799	2	4	4		2	0	0	2	2	0	0	2	0	0	2	2	0	2	0	2	2	2	2	2	2	2	2	0	1	2	2	1	2	0	2	0	2	2	0	2	2	0
BS00063368_51	2A	150.115		0		chr2A	754356931	1	2	6		0	0	0	2	0	0	0	2	0	0	2	2	0	2	0	0	0	2	1	0	2	0	0	0	2	2	2	2	2	0	2	0	2	2	0	2	2	0
RAC875_c96399_610	2A	150.115		0		chr2A	758388461	1	4	4		2	0	0	2	2	0	0	2	0	0	2	2	0	2	0	2	2	2	2	2	2	2	2	0	0	0	2	0	2	0	2	0	2	2	0	2	2	0
Excalibur_c91176_326	2A	150.288		0		chr2A	758923290	1	4	4		2	0	0	2	2	0	0	2	0	0	2	2	0	2	0	2	2	2	2	2	2	2	2	0	0	0	2	0	2	0	2	0	2	2	0	2	2	0
Kukri_c44231_1576	2A	150.288		0		chr2A	759828631	1	4	4		2	0	0	2	2	0	0	2	0	0	2	2	0	2	0	2	2	2	2	2	2	2	2	0	0	0	2	0	2	0	2	0	2	2	0	2	2	0
RAC875_c35688_382	2A	150.288		0		chr2A	779882016	1	4	4		2	0	0	2	2	0	0	2	0	0	2	2	0.974781	2	0	2	2	2	2	2	2	2	2	0	0	0	2	0	2	0	2	0	2	2	0	2	2	0
RFL_Contig5122_974	2A	150.288		0		chr2A	759456211	1	4	4		2	0	0	2	2	0	0	2	0	0	2	2	0	2	0	2	2	2	2	2	2	2	2	0	0	0	2	0	2	0	2	0	2	2	0	2	2	0
Tdurum_contig53038_684	2A	150.288		0		chr2A	758420918	1	7	1	Patras	0	2	2	2	2	2	2	2	2	2	2	2	2	2	2	2	2	2	2	2	2	2	2	2	2	2	2	2	2	2	2	2	2	2	2	2	2	2
Tdurum_contig53038_714	2A	150.288		0		chr2A	758420888	1	7	1	Patras	0	2	2	2	2	2	2	2	2	2	2	2	2	2	2	2	2	2	2	2	2	2	2	2	2	2	2	2	2	2	2	2	2	2	2	2	2	2
tplb0021g21_595	2A	150.288		0		chr2A	759306864	1	4	4		2	0	0	2	2	0	0	2	0	0	2	2	0	2	0	2	2	2	2	2	2	2	2	0	0	0	2	0	2	0	2	0	2	2	0	2	2	0
wsnp_Ex_c10555_17236072	2A	150.288		0		chr2A	760566067	1	4	4		2	0	0	2	2	0	0	2	0	0	2	2	0	2	0	2	2	2	2	2	2	2	2	0	0	0	2	0	2	0	2	0	2	2	0	2	2	0
wsnp_Ku_c2838_5354231	2A	150.288		0		chr2A	779670506	1	4	4		2	0	0	2	2	0	0	2	0	0	2	2	0	2	0	2	2	2	2	2	2	2	2	0	0	0	2	0	2	0	2	0	2	2	0	2	2	0
BS00067663_51	2A	150.741	3.40156	8	1.21657	chr2A	755434388	2	7	1	Patras	0	2	2	2	2	2	2	2	2	2	2	2	2	2	2	2	2	2	2	2	2	2	2	2	2	2	2	2	2	2	2	2	2	2	2	2	2	2
BS00011539_51	2A	151.032		0		chr2A	758421352	1	4	4		2	0	0	2	2	0	0	2	0	0	2	2	0	2	0	2	2	2	2	2	2	2	2	0	0	0	2	0	2	0	2	0	2	2	0	2	2	0
RAC875_c27530_860	2A	151.032		0		chr2A	760571541	1	4	4		2	0	0	2	2	0	0	2	0	0	2	2	0	2	0	2	2	2	2	2	2	2	2	0	0	0	2	0	2	0	2	0	2	2	0	2	2	0
Tdurum_contig14482_1073	2A	151.032	-1.94929	1	0.169032	chr2A	779645027	1	4	4		2	0	0	2	2	0	0	2	0	0	2	2	0.984716	2	0	2	2	2	2	2	2	2	2	0	0	0	2	0	2	0	2	0	2	2	0	2	2	0
BS00065245_51	2A	151.194		0		chr2A	758389697	1	7	1	Patras	0	2	2	2	2	2	2	2	2	2	2	2	2	2	2	2	2	2	2	2	2	2	2	2	2	2	2	2	2	2	2	2	2	2	2	2	2	2
Excalibur_c4372_363	2A	151.292		0		chr2A	758396922	1	3	5		0	0	0	2	2	0	0	2	0	0	2	2	0	2	0	2	2	2	2	2	2	2	2	0	0	0	2	0	2	0	2	0	2	2	0	2	2	0
Excalibur_c7971_712	2A	151.292		0		chr2A	759815644	1	4	4		2	0	0	2	2	0	0	2	0	0	2	2	0	2	0	2	2	2	2	2	2	2	2	0	0	0	2	0	2	0	2	0	2	2	0	2	2	0
IAAV5232	2A	151.292		0		chr2A	760565549	1	4	4		2	0	0	2	2	0	0	2	0	0	2	2	0	2	0	2	2	2	2	2	2	2	2	0	0	0	2	0	2	0	2	0	2	2	0	2	2	0
IAAV6102	2A	151.292		0		chr2A	760565549	1	4	4		2	0	0	2	2	0	0	2	0	0	2	2	0	2	0	2	2	2	2	2	2	2	2	0	0	0	2	0	2	0	2	0	2	2	0	2	2	0
Kukri_c25632_86	2A	151.292		0		chr2A	759833644	1	4	4		2	0	0	2	2	0	0	2	0	0	2	2	0	2	0	2	2	2	2	2	2	2	2	0	0	0	2	0	2	0	2	0	2	2	0	2	2	0
RAC875_c1043_258	2A	151.292		0		chr2A	758394812	1	4	4		2	0	0	2	2	0	0	2	0	0	2	2	0	2	0	2	2	2	2	2	2	2	2	0	0	0	2	0	2	0	2	0	2	2	0	2	2	0
RAC875_c1706_1888	2A	151.292		0		chr2A	755776336	1	7	1	Tobak	2	2	2	2	0	2	2	2	2	2	2	2	1.72826	2	2	0	0	1	1.72826	0	1	0	0	2	2	2	2	2	2	2	2	2	2	2	2	2	2	2
RAC875_c22328_1356	2A	151.292		0		chr2A	759816055	1	4	4		2	0	0	2	2	0	0	2	0	0	2	2	0	2	0	2	2	2	2	2	2	2	2	0	0	0	2	0	2	0	2	0	2	2	0	2	2	0
RAC875_c22328_490	2A	151.292		0		chr2A	759813944	1	4	4		2	0	0	2	2	0	0	2	0	0	2	2	0	2	0	2	2	2	2	2	2	2	2	0	0	0	2	0	2	0	2	0	2	2	0	2	2	0
Tdurum_contig42282_10323	2A	151.292		0		chr2A	760569145	1	4	4		2	0	0	2	2	0	0	2	0	0	2	2	0	2	0	2	2	2	2	2	2	2	2	0	0	0	2	0	2	0	2	0	2	2	0	2	2	0
Tdurum_contig52350_296	2A	151.292		0		chr2A	759830666	1	4	4		2	0	0	2	2	0	0	2	0	0	2	2	0	2	0	2	2	2	2	2	2	2	2	0	0	0	2	0	2	0	2	0	2	2	0	2	2	0
Tdurum_contig52350_902	2A	151.292		0		chr2A	759829874	1	4	4		2	0	0	2	2	0	0	2	0	0	2	2	0	2	0	2	2	2	2	2	2	2	2	0	0	0	2	0	2	0	2	0	2	2	0	2	2	0
Tdurum_contig56321_179	2A	151.292		0		chr2A	758514682	1	4	4		2	0	0	2	2	0	0	2	0	0	2	2	0	2	0	2	2	2	2	2	2	2	2	0	0	0	2	0	2	0	2	0	2	2	0	2	2	0
wsnp_Ku_c16547_25454123	2A	151.292		0		chr2A	759829874	1	4	4		2	0	0	2	2	0	0	2	0	0	2	2	0	2	0	2	2	2	2	2	2	2	2	0	0	0	2	0	2	0	2	0	2	2	0	2	2	0
BS00064813_51	2A	151.298		0		chr2A	779295432	1	4	4		2	0	0	2	2	0	0	2	0	0	2	2	0	2	0	2	2	2	2	2	2	2	2	0	0	0	2	0	2	0	2	0	2	2	0	2	2	0
BS00087932_51	2A	151.298		0		chr2A	779673663	1	4	4		2	0	0	2	2	0	0	2	0	0	2	2	0	2	0	2	2	2	2	2	2	2	2	0	0	0	2	0	2	0	2	0	2	2	0	2	2	0
Excalibur_c62106_387	2A	151.298		0		chr2A	780714950	1	4	4		2	0	0	2	2	0	0	2	0	0	2	2	0	2	0	2	2	2	2	2	2	2	2	0	0	0	2	0	2	0	2	0	2	2	0	2	2	0
Excalibur_rep_c69149_1588	2A	151.298		0		chr2A	778921977	1	4	4		2	0	0	2	2	0	0	2	0	0	2	2	0	2	0	2	2	2	2	2	2	2	2	0	0	0	2	0	2	0	2	0	2	2	0	2	2	0
Kukri_c21008_657	2A	151.298		0		chr2A	779881881	1	4	4		2	0	0	2	2	0	0	2	0	0	2	2	0	2	0	2	2	2	2	2	2	2	2	0	0	0	2	0	2	0	2	0	2	2	0	2	2	0
Tdurum_contig50720_482	2A	151.298		0		chr2A	779818505	1	4	4		2	0	0	2	2	0	0	2	0	0	2	2	0.968132	2	0	2	2	2	2	2	2	2	2	0	0	0	2	0	2	0	2	0	2	2	0	2	2	0
Tdurum_contig8350_243	2A	151.298		0		chr2A	780714729	1	4	4		2	0	0	2	2	0	0	2	0	0	2	2	0	2	0	2	2	2	2	2	2	2	2	0	0	0	2	0	2	0	2	0	2	2	0	2	2	0
tplb0025l18_1788	2A	151.298		0		chr2A	779646054	1	4	4		2	0	0	2	2	0	0	2	0	0	2	2	0	2	0	2	2	2	2	2	2	2	2	0	0	0	2	0	2	0	2	0	2	2	0	2	2	0
BS00009692_51	2A	151.298		0		chr2A	778425132	2	4	4		2	0	0	2	2	0	0	2	0	0	2	2	0	2	0	2	2	2	2	2	2	2	2	0	0	0	2	0	2	0	2	0	2	2	0	2	2	0
BS00049210_51	2A	151.298		0		chr2A	778599749	2	4	4		2	0	0	2	2	0	0	2	0	0	2	2	0	2	0	2	2	2	2	2	2	2	2	0	0	0	2	0	2	0	2	0	2	2	0	2	2	0
Tdurum_contig8350_350	2A	151.451		0		chr2A	780714622	1	3	5		0	0	0	2	2	0	0	2	0	0	2	2	0	2	0	2	2	2	2	2	2	2	2	0	0	0	2	0	2	0	2	0	2	2	0	2	2	0
Tdurum_contig56321_232	2A	151.792		0		chr2A	758514632	1	3	5		0	0	0	2	2	0	0	2	0	0	2	2	0	2	0	2	2	2	2	2	2	2	2	0	0	0	2	0	2	0	2	0	2	2	0	2	2	0
CAP8_c3129_381	2A	154.76		0		chr2A	779269586	1	4	4		2	0	0	2	2	0	0	2	0	0	2	2	0	2	0	2	2	2	2	2	2	2	2	0	0	0	2	0	2	0	2	0	2	2	0	2	2	0
GENE-0676_322	2A	156.09		0		chr2A	765705206	1	7	1	Safari	2	2	2	2	2	2	0	2	2	2	2	2	2	2	2	2	2	2	2	2	2	2	2	2	2	2	2	2	2	2	2	2	2	2	2	2	2	2
Kukri_c3688_407	2A	156.09		0		chr2A	763691149	1	7	1	Safari	2	2	2	2	2	2	0	2	2	2	2	2	2	2	2	2	2	2	2	2	2	2	2	2	2	2	2	2	2	2	2	2	2	2	2	2	2	2
RFL_Contig2972_2285	2A	156.09		0		chr2A	761306754	1	3	5		2	0	0	2	0	0	0	2	0	0	2	2	0	2	0	0	0	2	0	1	0	0	2	0	0	0	2	0	1	0	2	0	2	2	0	2	1	0
TA001167-0831	2A	156.09		0		chr2A	765710086	1	7	1	Safari	2	2	2	2	2	2	0	2	2	2	2	2	2	2	2	2	2	2	2	2	2	2	2	2	2	2	2	2	2	2	2	2	2	2	2	2	2	2
wsnp_Ex_c63909_62932437	2A	156.09		0		chr2A	764104790	1	7	1	Safari	2	2	2	2	2	2	0	2	2	2	2	2	2	2	2	2	2	2	2	2	2	2	2	2	2	2	2	2	2	2	2	2	2	2	2	2	2	2
wsnp_Ex_c63909_62932893	2A	156.09		0		chr2A	764103252	1	7	1	Safari	2	2	2	2	2	2	0	2	2	2	2	2	2	2	2	2	2	2	2	2	2	2	2	2	2	2	2	2	2	2	2	2	2	2	2	2	2	2
wsnp_JD_c16948_15934352	2A	156.09		0		chr2A	765708768	1	7	1	Safari	2	2	2	2	2	2	0	2	2	2	2	2	2	2	2	2	2	2	2	2	2	2	2	2	2	2	2	2	2	2	2	2	2	2	2	2	2	2
wsnp_Ku_c850_1758318	2A	156.09		0		chr2A	765705176	1	7	1	Safari	2	2	2	2	2	2	0	2	2	2	2	2	2	2	2	2	2	2	2	2	2	2	2	2	2	2	2	2	2	2	2	2	2	2	2	2	2	2
RAC875_c48891_87	2A	156.09		0				2	7	1	Safari	2	2	2	2	2	2	0	2	2	2	2	2	2	2	2	2	2	2	2	2	2	2	2	2	2	2	2	2	2	2	2	2	2	2	2	2	2	2
wsnp_Ex_c63909_62932669	2A	156.09		0		chr2A	764104390	2	7	1	Safari	2	2	2	2	2	2	0	2	2	2	2	2	2	2	2	2	2	2	2	2	2	2	2	2	2	2	2	2	2	2	2	2	2	2	2	2	2	2
wsnp_Ku_c3688_6797159	2A	156.234		0		chr2A	763689680	1	7	1	Safari	2	2	2	2	2	2	0	2	2	2	2	2	2	2	2	2	2	2	2	2	2	2	2	2	2	2	2	2	2	2	2	2	2	2	2	2	2	2
BS00065001_51	2A	162.894		0				1	4	4		2	0	0	2	2	0	0	2	0	0	2	2	0	2	0	2	2	2	2	2	2	2	2	0	0	0	2	0	2	0	2	0	2	2	0	2	2	0
IAAV7086	2A	162.894		0		chr2A	779186685	1	4	4		2	0	0	2	2	0	0	2	0	0	2	2	0	2	0	2	2	2	2	2	2	2	2	0	0	0	2	0	2	0	2	0	2	2	0	2	2	0
BS00091763_51	2A	166.66		0		chr2A	773186043	1	3	5		2	0	0	2	0	0	0	2	0	0	2	2	0	2	0	1	0	2	0	0	0	0	2	0	0	0	2	0	0	0	2	0	2	2	0	2	2	0
wsnp_Ex_rep_c108004_91402649	2A	167.874		0		chr2A	771236862	1	7	1	Patras	0	2	2	2	2	2	2	2	2	2	2	2	2	2	2	2	2	2	2	2	2	2	2	2	2	2	2	2	2	2	2	2	2	2	2	2	2	2
GENE-0762_631	2A	177.436		0		chr2A	770412721	1	7	1	Patras	0	2	2	2	2	2	2	2	2	2	2	2	2	2	2	2	2	2	2	2	2	2	2	2	2	2	2	2	2	2	2	2	2	2	2	2	2	2
RAC875_c1757_530	2A	177.436		0		chr2A	770011421	1	6	2		0	2	2	2	0	2	2	2	2	2	2	2	2	2	2	0	0	2	0	0	0	0	2	2	2	2	2	2	2	2	2	2	2	2	2	2	2	2
IAAV5706	2A	177.651	2.40628	1	0.46356	chr2A	770017449	1	6	2		0	2	2	2	0	2	2	2	2	2	2	2	2	2	2	0	0	2	0	0	0	0	2	2	2	2	2	2	2	2	2	2	2	2	2	2	2	2
RFL_Contig5277_888	2A	177.651		0		chr2A	771513348	1	7	1	Patras	0	2	2	2	2	2	2	2	2	2	2	2	2	2	2	2	2	2	2	2	2	2	2	2	2	2	2	2	2	2	2	2	2	2	2	2	2	2
BS00030136_51	2A	185.465		0		chr2A	761249536	1	3	5		0	2	0	0	0	2	0	2	2	2	0	0	2	0	2	0	0	0	0	0	0	0	0	2	2	2	0	2	2	2	0	2	2	0	2	1	2	2
BS00058815_51	2B	16.8796		0		chr2B	7436731	1	7	1	Patras	0	2	2	2	2	2	2	2	2	2	2	2	2	2	2	2	2	2	2	2	2	2	2	0	2	2	0	2	2	2	0	0	0	0	1	0	2	2
BS00067280_51	2B	16.8796		0				1	6	2		0	2	2	2	2	0	2	2	2	2	2	2	2	2	2	2	2	2	2	2	2	2	2	0	2	2	0	2	0	0	0	0	0	0	0	0	2	2
BobWhite_c11397_231	2B	16.8796		0		chr2B	10784233	1	7	1	Patras	0	2	2	2	2	2	2	2	2	2	2	2	2	2	2	2	2	2	2	2	2	2	2	0	2	2	0	2	2	2	0	0	0	0	1	0	2	2
Ex_c525_1401	2B	16.8796		0		chr2B	6338781	1	7	1	Patras	0	2	2	2	2	2	2	2	2	2	2	2	2	2	2	2	2	2	2	2	2	2	2	0	2	2	0	2	2	2	0	0	0	0	1	0	2	2
Excalibur_c2656_3198	2B	16.8796		0		chr2B	7430956	1	7	1	Patras	0	2	2	2	2	2	2	2	2	2	2	2	2	2	2	2	2	2	2	2	2	2	2	0	2	2	0	2	2	2	0	0	0	0	1.72131	0	2	2
Excalibur_c29417_400	2B	16.8796		0		chr2B	7429545	1	7	1	Patras	0	2	2	2	2	2	2	2	2	2	2	2	2	2	2	2	2	2	2	2	2	2	2	0	2	2	0	2	2	2	0	0	0	0	1	0	2	2
Excalibur_c29417_499	2B	16.8796		0		chr2B	7429446	1	7	1	Patras	0	2	2	2	2	2	2	2	2	2	2	2	2	2	2	2	2	2	2	2	2	2	2	0	2	2	0	2	2	2	0	0	0	0	1	0	2	2
Excalibur_c42248_663	2B	16.8796		0		chr2B	6715738	1	7	1	Patras	0	2	2	2	2	2	2	2	2	2	2	2	2	2	2	2	2	2	2	2	2	2	2	0	2	2	0	2	2	2	0	0	0	0	1	0	2	2
IACX6340	2B	16.8796		0		chr2B	7579518	1	7	1	Patras	0	2	2	2	2	2	2	2	2	2	2	2	2	2	2	2	2	2	2	2	2	2	2	0	2	2	0	2	2	2	0	0	0	0	1	0	2	2
Kukri_c6306_1151	2B	16.8796		0		chr2B	7436677	1	7	1	Patras	0	2	2	2	2	2	2	2	2	2	2	2	2	2	2	2	2	2	2	2	2	2	2	0	2	2	0	2	2	2	0	0	0	0	1	0	2	2
Tdurum_contig10208_447	2B	16.8796		0		chr2B	11077614	1	4	4		0	0	0	2	2	0	2	2	0	0	0	0	0	0	0	2	0	0	2	0	2	0	0	0	2	2	0	2	0	0	0	0	0	0	0	0	2	2
tplb0034e07_718	2B	16.8796		0		chr2B	6313903	1	7	1	Patras	0	2	2	2	2	2	2	2	2	2	2	2	2	2	2	2	2	2	2	2	2	2	2	0	2	2	0	2	2	2	0	0	0	0	1	0	2	2
wsnp_Ex_c10961_17803258	2B	16.8796		0		chr2B	8250178	1	7	1	Patras	0	2	2	2	2	2	2	2	2	2	2	2	2	2	2	2	2	2	2	2	2	2	2	0	2	2	0	2	2	2	0	0	0	0	1	0	2	2
wsnp_Ex_c326_636368	2B	16.8796		0		chr2B	1316670	1	5	3		0	2	2	2	0	2	0	2	0	0	0	0	1	0	0	0	2	2	0	2	0	2	2	0	2	0	0	2	2	2	0	0	0	0	0	0	2	2
BobWhite_c17047_268	2B	17.9305		0		chr2B	11077370	1	3	5		0	0	0	2	2	0	0	2	0	0	0	0	0	0	0	0	0	0	0	0	0	0	0	0	2	0	0	2	0	0	0	0	0	0	0	0	0	0
Kukri_c3701_392	2B	17.9305		0		chr2B	9730978	1	6	2		0	2	2	2	2	0	2	2	2	2	2	2	2	2	2	2	2	2	2	2	2	2	2	0	2	2	0	2	0	0	0	0	0	0	0	0	2	2
tplb0054d13_2445	2B	17.9305	2.46452	1	0.0301927	chr2B	9740976	1	7	1	Patras	0	2	2	2	2	2	2	2	2	2	2	2	2	2	2	2	2	2	2	2	2	2	2	0	2	2	0	2	2	2	0	0	0	0	1	0	2	2
GENE-1442_78	2B	19.156		0		chr2B	6337735	1	7	1	Patras	0	2	2	2	2	2	2	2	2	2	2	2	2	2	2	2	2	2	2	2	2	2	2	0	2	2	0	2	2	2	0	0	0	0	1	0	2	2
Kukri_rep_c97239_133	2B	19.156		0		chr2B	6210157	1	7	1	Patras	0	2	2	2	2	2	2	2	2	2	2	2	2	2	2	2	2	2	2	2	2	2	2	0	2	2	0	2	2	2	0	0	0	0	1	0	2	2
RAC875_c34512_493	2B	19.156		0				1	7	1	Patras	0	2	2	2	2	2	2	2	2	2	2	2	2	2	2	2	2	2	2	2	2	2	2	0	2	2	0	2	2	2	0	0	0	0	1	0	2	2
RAC875_c34512_685	2B	19.156		0				1	7	1	Patras	0	2	2	2	2	2	2	2	2	2	2	2	2	2	2	2	2	2	2	2	2	2	2	0	2	2	0	2	2	2	0	0	0	0	1	0	2	2
tplb0034e07_1869	2B	19.156		0		chr2B	6311327	1	7	1	Patras	0	2	2	2	2	2	2	2	2	2	2	2	2	2	2	2	2	2	2	2	2	2	2	0	2	2	0	2	2	2	0	0	0	0	1	0	2	2
wsnp_Ra_c1501_2991585	2B	19.156		0		chr2B	6338184	1	7	1	Patras	0	2	2	2	2	2	2	2	2	2	2	2	2	2	2	2	2	2	2	2	2	2	2	0	2	2	0	2	2	2	0	0	0	0	1	0	2	2
BobWhite_c12144_216	2B	19.7204		0		chr2B	10786139	1	4	4		0	0	0	2	2	0	2	2	0	0	0	0	0	0	0	2	0	0	2	0	2	0	0	0	2	2	0	2	0	0	0	0	0	0	0	0	2	2
Excalibur_c34937_710	2B	20.1601		0		chr2B	4988304	1	7	1	Meister	2	0	2	2	2	2	2	2	2	2	2	2	2	2	2	2	2	2	2	2	2	2	2	2	2	2	2	2	2	2	2	2	2	2	2	2	2	2
Excalibur_rep_c107769_116	2B	20.1601		0		chr2B	5666766	1	7	1	Patras	0	2	2	2	2	2	2	2	2	2	2	2	2	2	2	2	2	2	2	2	2	2	2	0	2	2	0	2	2	2	0	0	0	0	2	0	2	2
RAC875_rep_c112807_403	2B	20.1601		0		chr2B	4988010	1	6	2		0	0	2	2	2	2	2	2	2	2	2	2	2	2	2	2	2	2	2	2	2	2	2	0	2	2	0	2	2	2	0	0	0	0	1	0	2	2
RAC875_rep_c71112_400	2B	20.1601		0		chr2B	4990423	1	7	1	Patras	0	2	2	2	2	2	2	2	2	2	2	2	2	2	2	2	2	2	2	2	2	2	2	0	2	2	0	2	2	2	0	0	0	0	2	0	2	2
BS00044332_51	2B	20.1601		0		chr2B	2109722	2	7	1	Patras	0	2	2	2	2	2	2	2	2	2	2	2	2	2	2	2	2	2	2	2	2	2	2	0	2	2	0	2	2	2	0	0	0	0	1	0	2	2
TA007378-0375	2B	20.21		0				2	4	4		0	0	2	2	0	2	0	2	2	2	2	2	2	2	2	0	2	2	0	2	0	2	2	0	2	0	0	2	2	2	0	0	0	0	1.05159	0	2	2
BS00084668_51	2B	20.21		0		chr2B	1832807	1	4	4		0	0	2	2	0	2	0	2	0	0	0	0	0.930726	0	0	0	2	2	0	2	0	2	2	0	2	0	0	2	2	2	0	0	0	0	0.930726	0	2	2
GENE-1230_189	2B	20.21		0		chr2B	1270723	1	6	2		0	0	2	2	2	2	2	2	2	2	2	2	2	2	2	2	2	2	2	2	2	2	2	0	2	2	0	2	2	2	0	0	0	0	1	0	2	2
Kukri_c7339_113	2B	20.21		0		chr2B	3399553	1	4	4		0	0	2	2	0	2	0	2	0	0	0	0	1	0	2	0	2	2	0	2	0	2	2	0	2	0	0	2	2	2	0	0	0	0	1	0	2	2
RAC875_c27611_467	2B	20.21		0		chr2B	1251439	1	6	2		0	0	2	2	2	2	2	2	2	2	2	2	2	2	2	2	2	2	2	2	2	2	2	0	2	2	0	2	2	2	1.60294	0	0	0	1.60294	0	2	2
RAC875_c5577_1682	2B	20.21		0		chr2B	1272430	1	3	5		0	0	0	2	2	0	0	2	0	0	0	0	0	0	0	0	2	0.754171	0	0	0	0	0	0	2	0	0	2	2	0.754171	0	0	0	0	0	0	0	0
RAC875_rep_c109471_154	2B	20.21		0		chr2B	4425755	1	5	3		0	2	2	2	0	2	0	2	0	0	0	0	1.13103	0	0	0	2	2	0	2	0	2	2	0	2	0	0	2	2	2	0	0	0	0	1.13103	0	2	2
Ra_c491_902	2B	20.21		0		chr2B	3773133	1	5	3		0	2	2	2	0	2	0	2	0	0	0	0	1	0	0	0	2	2	0	2	0	2	2	0	2	0	0	2	2	2	0	0	0	0	1.12527	0	2	2
wsnp_Ex_c1996_3754394	2B	20.21		0		chr2B	1330903	1	5	3		0	2	2	2	0	2	0	2	0	0	0	0	1	0	0	0	2	2	0	2	0	2	2	0	2	0	0	2	2	2	0	0	0	0	1	0	2	2
BS00023068_51	2B	20.606		0		chr2B	3300107	1	7	1	Meister	2	0	2	2	2	2	2	2	2	2	2	2	2	2	2	2	2	2	2	2	2	2	2	2	2	2	2	2	2	2	2	2	2	2	2	2	2	2
RAC875_rep_c115433_378	2B	20.606		0		chr2B	4015445	1	5	3		0	2	2	2	0	2	0	2	0	0	0	0	2	0	0	0	2	2	0	2	0	2	2	0	2	0	0	2	2	2	0	0	0	0	2	0	2	2
Ra_c11464_294	2B	20.606		0		chr2B	1331375	1	5	3		0	2	2	2	0	2	0	2	0	0	0	0	1	0	0	0	2	2	0	2	0	2	2	0	2	0	0	2	2	2	0	0	0	0	1	0	2	2
wsnp_Ra_c1660_3275687	2B	20.606		0		chr2B	1315118	1	5	3		0	2	2	2	0	2	0	2	0	0	0	0	1.14365	0	0	0	2	2	0	2	0	2	2	0	2	0	0	2	2	2	0	0	0	0	1	0	2	2
Kukri_c1175_1577	2B	20.606		0		chr2B	11291126	2	5	3		0	2	2	2	0	2	0	2	0	0	0	0	2	0	0	0	2	2	0	2	0	2	2	0	2	0	0	2	2	2	0	0	0	0	2	0	2	2
IACX8446	2B	20.8648		0		chr2B	4665247	1	4	4		0	0	2	2	0	2	0	2	0	0	0	0	1	0	0	0	2	2	0	2	0	2	2	0	2	0	0	2	2	2	0	0	0	0	1	0	2	2
Kukri_c30847_344	2B	20.8648		0		chr2B	4664247	1	5	3		0	2	2	2	0	2	0	2	0	0	0	0	1.12857	0	0	0	2	2	0	2	0	2	2	0	2	0	0	2	2	2	0	0	0	0	1	0	2	2
Kukri_c30847_551	2B	20.8648		0		chr2B	4664516	1	4	4		0	0	2	2	0	2	0	2	0	0	0	0	1	0	0	0	2	2	0	2	0	2	2	0	2	0	0	2	2	2	0	0	0	0	1	0	2	2
Kukri_c40204_617	2B	20.8648		0		chr2B	4663283	1	5	3		0	2	2	2	0	2	0	2	0	0	0	0	1	0	0	0	2	2	0	2	0	2	2	0	2	0	0	2	2	2	0	0	0	0	1	0	2	2
wsnp_Ex_c7776_13247365	2B	20.8648		0		chr2B	4637555	1	4	4		0	0	2	2	0	2	0	2	0	0	0	0	1	0	0	0	2	2	0	2	0	2	2	0	2	0	0	2	2	2	0	0	0	0	1	0	2	2
BS00081871_51	2B	23.5092		0		chr2B	12076610	1	5	3		0	2	2	2	0	2	0	2	0	0	0	0	1	0	0	0	2	2	0	2	0	2	2	0	2	0	0	2	2	2	0	0	0	0	1	0	2	2
BobWhite_c19945_341	2B	23.899		0		chr2B	12881061	1	7	1	Patras	0	2	2	2	2	2	2	2	2	2	2	2	2	2	2	2	2	2	2	2	2	2	2	0	2	2	0	2	2	2	0	0	0	0	1	0	2	2
Kukri_c98858_299	2B	23.899		0		chr2B	11389793	1	7	1	Patras	0	2	2	2	2	2	2	2	2	2	2	2	2	2	2	2	2	2	2	2	2	2	2	0	2	2	0	2	2	2	0	0	0	0	1	0	2	2
BobWhite_c7145_355	2B	25.1089		0		chr2B	11390775	1	7	1	Patras	0	2	2	2	2	2	2	2	2	2	2	2	2	2	2	2	2	2	2	2	2	2	2	0	2	2	0	2	2	2	0	0	0	0	1	0	2	2
RAC875_c6538_123	2B	26.4778		0		chr2B	13166108	1	4	4		2	2	0	2	0	0	0	2	0	0	0	0	0	0	0	0	0	0	0	0	0	0	0	2	2	0	2	2	0	0	2	2	2	2	1	2	2	2
wsnp_Ex_c25445_34710489	2B	26.4778		0		chr2B	14048495	1	4	4		2	2	0	2	0	0	0	2	0	0	0	0	0	0	0	0	0	0	0	0	0	0	0	2	2	0	2	2	0	0	2	2	2	2	1	2	2	2
Excalibur_c19499_948	2B	27.1982		0		chr2B	17783867	1	6	2		2	2	2	2	0	2	0	2	0	0	0	0	1.4725	0	0	0	2	2	0	2	0	2	2	2	2	0	2	2	2	2	2	2	2	2	2	2	2	2
Excalibur_c41459_96	2B	27.1982		0		chr2B	18263078	1	6	2		2	2	2	2	0	2	0	2	0	0	0	0	1.44176	0	0	2	2	2	2	2	2	2	2	2	2	0	2	2	2	2	2	2	2	2	2	2	2	2
Excalibur_c4748_360	2B	27.1982		0		chr2B	18270195	1	6	2		2	2	2	2	0	2	0	2	0	0	0	0	1	0	0	2	2	2	2	2	2	2	2	2	2	0	2	2	2	2	2	2	2	2	2	2	2	2
Kukri_c16758_443	2B	27.1982		0		chr2B	17389176	1	6	2		2	2	2	2	0	2	0	2	0	0	0	0	1	0	0	0	2	2	0	2	0	2	2	2	2	0	2	2	2	2	2	2	2	2	2	2	2	2
Kukri_c52200_878	2B	27.1982		0		chr2B	17780656	1	6	2		2	2	2	2	0	2	0	2	0	0	0	0	1.48288	0	0	0	2	2	0	2	0	2	2	2	2	0	2	2	2	2	2	2	2	2	2	2	2	2
RAC875_c2300_1021	2B	27.1982		0		chr2B	18274185	1	6	2		2	2	2	2	0	2	0	2	0	0	0	0	1	0	0	2	2	2	2	2	2	2	2	2	2	0	2	2	2	2	2	2	2	2	2	2	2	2
RAC875_c609_362	2B	27.1982		0		chr2B	16126989	1	3	5		0	2	0	2	0	0	0	2	0	0	0	0	0	0	0	0	0	0	0	0	0	0	0	0	2	0	0	2	0	0	0	0	0	0	0	0	2	2
Tdurum_contig49928_424	2B	27.1982		0		chr2B	18263281	1	5	3		0	0	2	2	2	0	2	2	2	2	2	2	2	2	2	0	0	0	0	0	0	0	0	2	2	2	2	2	2	2	2	2	2	2	2	2	0	0
GENE-1018_99	2B	27.878		0		chr2B	17783428	1	6	2		2	2	2	2	0	2	0	2	0	0	0	0	1	0	0	0	2	2	0	2	0	2	2	2	2	0	2	2	2	2	2	2	2	2	2	2	2	2
BS00061979_51	2B	32.1626		0		chr2B	20077015	1	6	2		2	2	2	2	0	2	0	2	0	0	0	0	1	0	0	2	2	2	2	2	2	2	2	2	2	0	2	2	2	2	2	2	2	2	2	2	2	2
Excalibur_rep_c101263_892	2B	32.1626		0		chr2B	18941536	1	6	2		2	2	2	2	0	2	0	2	0	0	0	0	1	0	0	2	2	2	2	2	2	2	2	2	2	0	2	2	2	2	2	2	2	2	2	2	2	2
wsnp_Ra_c4321_7860456	2B	41.3586		0		chr2B	24861166	1	5	3		2	0	0	2	2	0	2	2	2	2	2	2	1	2	2	0	1	2	0	2	0	2	0	2	0	2	2	0	2	0	2	2	2	2	2	2	0	0
BobWhite_c9843_117	2B	42.1101		0		chr2B	26101612	1	2	6		0	0	0	2	0	0	0	2	0	0	0	0	0	0	0	0	0	0	0	0	0	0	0	0	0	0	0	0	0	0	0	0	0	0	0	0	0	0
BS00038498_51	2B	42.4656		0		chr2B	25236598	1	2	6		0	0	0	2	0	0	0	2	0	0	0	0	0	0	0	0	0	0	0	0	0	0	0	0	0	0	0	0	0	0	0	0	0	0	0	0	0	0
wsnp_Ex_rep_c66551_64836327	2B	42.4656		0		chr2B	24852686	1	5	3		2	0	0	2	2	0	2	2	2	2	2	2	1	2	2	0	1	2	0	2	0	2	0	2	0	2	2	0	2	0	2	2	2	2	2	2	0	0
wsnp_Ra_rep_c106119_89961852	2B	48.5401		0		chr2B	28366702	1	7	1	Bernstein	2	2	2	2	2	0	2	2	2	2	2	2	2	2	2	2	2	2	2	2	2	2	2	2	2	2	2	2	2	0	2	2	2	2	2	2	2	2
Tdurum_contig54634_815	2B	51.8674		0		chr2B	30497924	1	3	5		0	0	0	2	0	2	0	2	0	0	0	0	0	0	0	0	0	0	0	0	0	0	0	0	0	0	0	0	0	2	0	0	0	0	0	0	0	0
Tdurum_contig28712_225	2B	51.8674		0		chr2B	28416814	2	3	5		0	0	0	2	0	2	0	2	0	0	0	0	0	0	0	0	0	0	0	0	0	0	0	0	0	0	0	0	0	2	0	0	0	0	0	0	0	0
RFL_Contig5031_526	2B	52.1013		0		chr2B	30496930	1	3	5		0	0	0	2	0	2	0	2	0	0	0	0	0	0	0	0	0	0	0	0	0	0	0	0	0	0	0	0	0	2	0	0	0	0	0	0	0	0
Kukri_c53810_137	2B	53.7353		0		chr2B	31622742	1	3	5		0	0	0	2	0	2	0	2	0	0	0	0	0	0	0	0	0	0	0	0	0	0	0	0	0	0	0	0	0	2	0	0	0	0	0	0	0	0
TA001874-1495	2B	53.7353		0		chr2B	32963778	1	7	1	Tobak	2	2	2	2	0	2	2	2	2	2	2	2	2	2	2	2	0	0	2	0	2	0	2	2	2	2	2	2	2	2	2	2	2	2	2	2	2	2
BobWhite_c2988_493	2B	56.2705		0		chr2B	33839793	1	3	5		0	0	0	2	0	2	0	2	0	0	0	0	0	0	0	0	0	0	0	0	0	0	0	0	0	0	0	0	0	2	0	0	0	0	0	0	0	0
Ex_c14755_1362	2B	56.2705		0		chr2B	33840644	2	3	5		0	0	0	2	0	2	0	2	0	0	0	0	0	0	0	0	0	0	0	0	0	0	0	0	0	0	0	0	0	2	0	0	0	0	0	0	0	0
wsnp_Ra_c19083_28215239	2B	56.2705		0		chr2B	33940029	2	3	5		0	0	0	2	0	2	0	2	0	0	0	0	0	0	0	0	0	0	0	0	0	0	0	0	0	0	0	0	0	2	0	0	0	0	0	0	0	0
BS00077914_51	2B	65.2669		0		chr2B	42281570	1	7	1	Bernstein	2	2	2	2	2	0	2	2	0	0	0	2	1.81957	0	0	2	2	2	2	2	2	2	2	2	2	2	2	2	2	2	2	2	2	2	2	2	2	2
Kukri_rep_c103893_875	2B	65.2669		0		chr2B	42953631	1	7	1	Bernstein	2	2	2	2	2	0	2	2	0	0	0	2	1	0	0	2	2	2	2	2	2	2	2	2	2	2	2	2	2	2	2	2	2	2	2	2	2	2
Excalibur_c100910_239	2B	66.1962		0		chr2B	40510375	1	7	1	Bernstein	2	2	2	2	2	0	2	2	0	0	0	2	1	0	0	2	2	2	2	2	2	2	2	2	2	2	2	2	2	2	2	2	2	2	2	2	2	2
RAC875_c1755_971	2B	66.1962		0		chr2B	40904351	1	7	1	Bernstein	2	2	2	2	2	0	2	2	0	0	0	2	1.80305	0	0	2	2	2	2	2	2	2	2	2	2	2	2	2	2	2	2	2	2	2	2	2	2	2
wsnp_Ex_c1962_3696265	2B	66.1962		0		chr2B	40067881	1	5	3		2	0	0	2	2	0	2	2	0	0	0	0	0	0	0	0	2	1	0	2	0	2	1	0	0	2	0	0	0	0	0	0	0	0	0	0	0	2
wsnp_Ex_rep_c72511_70872203	2B	66.1962		0		chr2B	40451994	1	7	1	Bernstein	2	2	2	2	2	0	2	2	0	0	0	2	1	0	0	2	2	2	2	2	2	2	2	1	2	2	2	2	2	0	2	2	2	2	2	2	2	2
wsnp_Ku_c4962_8872507	2B	66.1962		0		chr2B	40448009	1	7	1	Bernstein	2	2	2	2	2	0	2	2	0	0	0	2	1	0	0	2	2	2	2	2	2	2	2	1	2	2	2	2	2	0	2	2	2	2	2	2	2	2
BS00055665_51	2B	66.1962		0		chr2B	41153199	2	5	3		2	0	0	2	2	0	2	2	0	0	0	0	0	0	0	0	2	1	0	2	0	2	2	1	0	2	0	0	0	2	0	0	0	0	0	0	0	2
RAC875_c31358_214	2B	66.1962		0		chr2B	41145744	2	5	3		2	0	0	2	2	0	2	2	0	0	0	0	0	0	0	0	2	1	0	2	0	2	2	1	0	2	0	0	0	2	0	0	0	0	0	0	0	2
wsnp_Ex_c163_321026	2B	66.5049		0		chr2B	44426806	1	7	1	JB Asano	2	2	2	0	2	2	2	2	2	2	2	2	2	2	2	2	2	2	2	2	2	2	2	2	2	2	2	2	2	2	2	2	2	2	2	2	2	2
BS00022950_51	2B	67.0724		0		chr2B	44404953	1	7	1	Bernstein	2	2	2	2	2	0	2	2	0	0	0	2	1	0	0	2	2	2	2	2	2	2	2	2	2	2	2	2	2	2	2	2	2	2	2	2	2	2
BobWhite_c5072_107	2B	67.0724		0		chr2B	44191094	1	7	1	Bernstein	2	2	2	2	2	0	2	2	0	0	0	2	1.81482	0	0	2	2	2	2	2	2	2	2	2	2	2	2	2	2	2	2	2	2	2	2	2	2	2
wsnp_JD_c42879_30043973	2B	67.0724		0		chr2B	43629665	1	7	1	Bernstein	2	2	2	2	2	0	2	2	0	0	0	2	1	0	0	2	2	2	2	2	2	2	2	2	2	2	2	2	2	2	2	2	2	2	2	2	2	2
Excalibur_c21220_88	2B	67.1036		0		chr2B	44922004	1	6	2		2	2	2	0	2	0	2	2	0	0	0	2	2	0	0	2	2	2	2	2	2	2	2	2	2	2	2	2	2	2	2	2	2	2	2	2	2	2
Ku_c41677_924	2B	67.1036		0		chr2B	45537579	1	6	2		2	2	2	0	2	0	2	2	0	0	0	2	1.60328	0	0	2	2	2	2	2	2	2	2	2	2	2	2	2	2	2	2	2	2	2	2	2	2	2
Excalibur_c53516_119	2B	67.5402		0		chr2B	45793964	1	6	2		2	2	2	0	2	0	2	2	0	0	0	2	1	0	0	2	2	2	2	2	2	2	2	2	2	2	2	2	2	2	2	2	2	2	2	2	2	2
RAC875_c21868_792	2B	67.9206		0		chr2B	45788614	1	6	2		2	2	2	0	2	0	2	2	0	0	0	2	1.60196	0	0	2	2	2	2	2	2	2	2	2	2	2	2	2	2	2	2	2	2	2	2	2	2	2
wsnp_Ex_c56027_58308093	2B	67.9206		0		chr2B	45790326	1	6	2		2	2	2	0	2	0	2	2	0	0	0	2	1	0	0	2	2	2	2	2	2	2	2	2	2	2	2	2	2	2	2	2	2	2	2	2	2	2
BobWhite_rep_c65082_84	2B	68.6331		0		chr2B	44352849	2	7	1	Bernstein	2	2	2	2	2	0	2	2	0	0	0	2	1.82135	0	0	2	2	2	2	2	2	2	2	2	2	2	2	2	2	2	2	2	2	2	2	2	2	2
Excalibur_c20050_133	2B	69.0837		0		chr2B	46091136	1	6	2		2	2	2	0	2	0	2	2	0	0	0	2	1	0	0	2	2	2	2	2	2	2	2	2	2	2	2	2	2	2	2	2	2	2	2	2	2	2
Excalibur_c7963_1722	2B	69.0837		0		chr2B	47168620	1	7	1	Bernstein	2	2	2	2	2	0	2	2	0	0	0	2	1	0	0	2	2	2	2	2	2	2	2	2	2	2	2	2	2	2	2	2	2	2	2	2	2	2
Kukri_c28478_750	2B	69.0837		0		chr2B	46090280	1	6	2		2	2	2	0	2	0	2	2	0	0	0	2	1	0	0	2	2	2	2	2	2	2	2	2	2	2	2	2	2	2	2	2	2	2	2	2	2	2
Kukri_rep_c106290_204	2B	69.0837		0		chr2B	47169558	1	7	1	Bernstein	2	2	2	2	2	0	2	2	0	0	0	2	1	0	0	2	2	2	2	2	2	2	2	2	2	2	2	2	2	2	2	2	2	2	2	2	2	2
wsnp_JD_c8085_9129899	2B	69.0837		0		chr2B	47169610	1	7	1	Bernstein	2	2	2	2	2	0	2	2	0	0	0	2	2	0	0	2	2	2	2	2	2	2	2	2	2	2	2	2	2	2	2	2	2	2	2	2	2	2
Excalibur_c20196_503	2B	69.3207		0		chr2B	48042056	1	7	1	Bernstein	2	2	2	2	2	0	2	2	0	0	0	2	1.82609	0	0	2	2	2	2	2	2	2	2	2	2	2	2	2	2	2	2	2	2	2	2	2	2	2
BS00041585_51	2B	69.7729		0		chr2B	47426940	1	6	2		2	2	2	0	0	2	2	2	2	2	2	2	2	2	2	2	2	2	2	2	2	2	2	1	2	2	2	2	2	0	2	2	2	2	2	2	2	0
IAAV2277	2B	69.7729		0		chr2B	47427272	1	6	2		2	2	2	0	0	2	2	2	2	2	2	2	2	2	2	2	2	2	2	2	2	2	2	1	2	2	2	2	2	0	2	2	2	2	2	2	2	0
IAAV4206	2B	69.7729		0		chr2B	47430632	1	6	2		2	2	2	0	0	2	2	2	2	2	2	2	2	2	2	2	2	2	2	2	2	2	2	1	2	2	2	2	2	0	2	2	2	2	2	2	2	0
TA005292-0114	2B	69.7729		0		chr2B	52869259	2	5	3		2	2	2	0	0	0	2	2	0	0	0	2	1	0	0	2	2	2	2	2	2	2	2	1	2	2	2	2	2	0	2	2	2	2	2	2	2	0
RAC875_c17720_501	2B	70.3654		0		chr2B	47181430	1	6	2		2	2	2	2	0	0	2	2	0	0	0	2	2	0	0	2	2	2	2	2	2	2	2	1	2	2	2	2	2	0	2	2	2	2	2	2	2	0
RAC875_c17720_436	2B	70.7209		0		chr2B	47181365	1	7	1	Bernstein	2	2	2	2	2	0	2	2	0	0	0	2	2	0	0	2	2	2	2	2	2	2	2	2	2	2	2	2	2	2	2	2	2	2	2	2	2	2
BobWhite_c23790_98	2B	71.0483		0				1	7	1	Bernstein	2	2	2	2	2	0	2	2	0	0	0	2	1.81957	0	0	2	2	2	2	2	2	2	2	2	2	2	2	2	2	2	2	2	2	2	2	2	2	2
BS00009807_51	2B	71.9994		0		chr2B	52669994	1	7	1	Bernstein	2	2	2	2	2	0	2	2	0	0	0	2	1	0	0	2	2	2	2	2	2	2	2	2	2	2	2	2	2	2	2	2	2	2	2	2	2	2
BobWhite_c11059_169	2B	71.9994		0		chr2B	52667573	1	7	1	Bernstein	2	2	2	2	2	0	2	2	0	0	0	2	2	0	0	2	2	2	2	2	2	2	2	2	2	2	2	2	2	2	2	2	2	2	2	2	2	2
IAAV3165	2B	71.9994		0		chr2B	52670336	1	7	1	Bernstein	2	2	2	2	2	0	2	2	0	0	0	2	1	0	0	2	2	2	2	2	2	2	2	2	2	2	2	2	2	2	2	2	2	2	2	2	2	2
Ku_c34562_480	2B	71.9994		0		chr2B	47454551	1	7	1	Bernstein	2	2	2	2	2	0	2	2	0	0	0	2	1	0	0	2	2	2	2	2	2	2	2	2	2	2	2	2	2	2	2	2	2	2	2	2	2	2
Kukri_c11318_591	2B	71.9994		0		chr2B	51890941	1	7	1	Bernstein	2	2	2	2	2	0	2	2	0	0	0	2	1	0	0	2	2	2	2	2	2	2	2	2	2	2	2	2	2	2	2	2	2	2	2	2	2	2
Kukri_c37311_136	2B	71.9994		0		chr2B	52700856	1	7	1	Bernstein	2	2	2	2	2	0	2	2	0	0	0	2	1.80782	0	0	2	2	2	2	2	2	2	2	2	2	2	2	2	2	2	2	2	2	2	2	2	2	2
Kukri_c59939_94	2B	71.9994		0		chr2B	51890757	1	7	1	Bernstein	2	2	2	2	2	0	2	2	0	0	0	2	1	0	0	2	2	2	2	2	2	2	2	2	2	2	2	2	2	2	2	2	2	2	2	2	2	2
RAC875_c23425_208	2B	71.9994		0		chr2B	47839525	1	7	1	Bernstein	2	2	2	2	2	0	2	2	0	0	0	2	2	0	0	2	2	2	2	2	2	2	2	2	2	2	2	2	2	2	2	2	2	2	2	2	2	2
wsnp_Ex_c10596_17293192	2B	71.9994		0		chr2B	52873537	1	7	1	Bernstein	2	2	2	2	2	0	2	2	0	0	0	2	1	0	0	2	2	2	2	2	2	2	2	2	2	2	2	2	2	2	2	2	2	2	2	2	2	2
wsnp_Ex_c10596_17293363	2B	71.9994		0		chr2B	52874124	1	7	1	Bernstein	2	2	2	2	2	0	2	2	0	0	0	2	2	0	0	2	2	2	2	2	2	2	2	2	2	2	2	2	2	2	2	2	2	2	2	2	2	2
BobWhite_rep_c63363_160	2B	71.9994		0		chr2B	43615989	2	7	1	Bernstein	2	2	2	2	2	0	2	2	0	0	0	2	1	0	0	2	2	2	2	2	2	2	2	2	2	2	2	2	2	2	2	2	2	2	2	2	2	2
IACX1098	2B	74.6781		0		chr2B	58324675	1	1	7	Julius	0	0	0	0	0	0	0	2	0	0	0	0	0	0	0	0	0	0	0	0	0	0	0	0	0	0	0	0	0	0	0	0	0	0	0	0	0	0
BobWhite_c41535_52	2B	74.8995		0		chr2B	58979444	1	7	1	Bernstein	2	2	2	2	2	0	2	2	2	0	0	2	2	0	0	2	2	2	2	2	2	2	2	2	2	2	2	2	2	2	2	2	2	2	2	2	2	2
Kukri_c5497_312	2B	74.8995		0		chr2B	58845565	1	7	1	Bernstein	2	2	2	2	2	0	2	2	2	0	0	2	1.83822	0	0	2	2	2	2	2	2	2	2	2	2	2	2	2	2	2	2	2	2	2	2	2	2	2
wsnp_Ex_c21092_30220342	2B	74.8995		0		chr2B	58978466	1	7	1	Bernstein	2	2	2	2	2	0	2	2	2	0	0	2	2	0	0	2	2	2	2	2	2	2	2	2	2	2	2	2	2	2	2	2	2	2	2	2	2	2
RAC875_c34516_316	2B	76.7019		0		chr2B	65375509	1	3	5		0	2	0	2	0	0	0	2	0	0	0	0	0	0	0	0	0	0	0	0	0	0	0	0	0	0	2	0	2	0	2	2	2	2	2	2	0	0
BobWhite_c47608_273	2B	76.7019		0		chr2B	65317192	2	3	5		0	2	0	2	0	0	0	2	0	0	0	0	0	0	0	0	0	0	0	0	0	0	0	0	0	0	2	0	2	0	2	2	2	2	2	2	0	0
BobWhite_c31129_60	2B	78.9938		0		chr2B	68201601	1	7	1	JB Asano	2	2	2	0	2	2	2	2	2	2	2	2	2	2	2	2	2	2	2	2	2	2	2	2	2	2	2	2	2	2	2	2	2	2	2	2	2	2
Kukri_c44_1704	2B	80.3721		0		chr2B	89312355	1	3	5		0	0	2	0	0	0	2	2	2	2	2	2	2	2	0	2	2	2	2	2	2	2	2	0	2	2	0	2	0	0	0	0	0	0	0	0	2	0
RAC875_rep_c99492_65	2B	80.3721		0		chr2B	89305600	1	3	5		0	0	2	0	0	0	2	2	2	2	2	2	2	2	0	2	2	2	2	2	2	2	2	0	2	2	0	2	0	0	0	0	0	0	0	0	2	0
BS00022422_51	2B	80.7744		0		chr2B	89491655	1	3	5		0	0	2	0	0	0	2	2	2	2	2	2	2	2	0	2	2	2	2	2	2	2	2	0	2	2	0	2	0	0	0	0	0	0	0	0	2	0
RAC875_c95948_614	2B	80.7744		0				1	7	1	JB Asano	2	2	2	0	2	2	2	2	2	2	2	2	2	2	2	2	2	2	2	2	2	2	2	2	2	2	2	2	2	2	2	2	2	2	2	2	2	2
wsnp_Ex_rep_c70571_69488416	2B	80.7744		0				1	6	2		2	0	2	0	2	2	2	2	2	2	2	2	2	2	2	2	2	2	2	2	2	2	2	2	2	2	0	2	0	2	0	0	0	0	0	0	2	2
wsnp_JD_c3732_4781170	2B	80.7744		0		chr2B	75606702	1	3	5		0	0	2	2	0	0	0	2	2	2	0	2	2	0	0	2	0	1	2	0	2	0	0	0	0	0	0	2	0	0	0	0	0	0	0	0	2	0
wsnp_Ku_c31_62657	2B	80.7744		0		chr2B	75608175	1	2	6		0	0	2	0	0	0	0	2	2	2	0	2	2	0	0	2	0	1	2	0	2	0	0	0	0	0	0	2	0	0	0	0	0	0	0	0	2	0
Kukri_c62277_80	2B	80.8555		0		chr2B	89315220	1	3	5		0	0	2	0	0	0	2	2	2	2	2	2	2	2	0	2	2	2	2	2	2	2	2	0	2	2	0	2	0	0	0	0	0	0	0	0	2	0
GENE-1741_103	2B	81.4168		0		chr2B	91039322	1	3	5		0	0	2	0	0	0	2	2	2	2	2	2	2	2	0	2	2	2	2	2	2	2	2	0	2	2	0	2	0	0	0	0	0	0	0	0	2	0
BS00030496_51	2B	81.4168		0		chr2B	91547576	2	3	5		0	0	2	0	0	0	2	2	2	2	2	2	2	2	0	2	2	2	2	2	2	2	2	0	2	2	0	2	0	0	0	0	0	0	0	0	2	0
BS00010055_51	2B	81.7505		0		chr2B	72610551	1	7	1	JB Asano	2	2	2	0	2	2	2	2	2	2	2	2	2	2	2	2	2	2	2	2	2	2	2	2	2	2	2	2	2	2	2	2	2	2	2	2	2	2
BS00065105_51	2B	81.7505		0		chr2B	69648893	1	4	4		0	2	2	2	0	0	0	2	2	2	0	2	2	0	0	2	0	1	2	0	2	0	0	0	0	0	2	2	2	0	2	2	2	2	2	2	2	0
BS00110490_51	2B	81.7505		0		chr2B	77170646	1	1	7	Julius	0	0	0	0	0	0	0	2	0	0	0	0	0	0	0	0	0	0	0	0	0	0	0	0	0	0	0	0	0	0	0	0	0	0	0	0	0	0
BS00067337_51	2B	81.9531		0		chr2B	97188902	1	3	5		0	0	2	0	0	0	2	2	2	2	2	2	2	2	0	2	2	2	2	2	2	2	2	0	2	2	0	2	0	0	0	0	0	0	0	0	2	0
BS00071690_51	2B	81.9531		0		chr2B	105375880	1	6	2		2	2	2	2	0	2	0	2	2	2	2	2	1.08942	2	0	2	0	1	1.08942	0	1	0	0	1	2	0	2	0	2	0	2	2	2	2	0	2	2	0
Excalibur_c12135_100	2B	81.9531		0		chr2B	97932968	1	3	5		0	0	2	0	0	0	2	2	2	2	2	2	2	2	0	2	2	2	2	2	2	2	2	0	2	2	0	2	0	0	0	0	0	0	0	0	2	0
RAC875_c37837_889	2B	81.9531		0		chr2B	94223974	1	3	5		0	0	2	0	0	0	2	2	2	2	2	2	2	2	0	2	2	2	2	2	2	2	2	0	2	2	0	2	0	0	0	0	0	0	0	0	2	0
IACX6223	2B	82.1247		0		chr2B	93409752	1	3	5		0	0	2	0	0	0	2	2	2	2	2	2	2	2	0	2	2	2	2	2	2	2	2	0	2	2	0	2	0	0	0	0	0	0	0	0	2	0
RAC875_c86069_65	2B	82.1247		0		chr2B	91547558	1	3	5		0	0	2	0	0	0	2	2	2	2	2	2	2	2	0	2	2	2	2	2	2	2	2	0	2	2	0	2	0	0	0	0	0	0	0	0	2	0
IACX6239	2B	82.279		0		chr2B	91837387	2	3	5		0	0	2	0	0	0	2	2	2	2	2	2	2	2	0	2	2	2	2	2	2	2	2	0	2	2	0	2	0	0	0	0	0	0	0	0	2	0
TA006136-0595	2B	82.279		0		chr2B	97953790	2	3	5		0	0	2	0	0	0	2	2	2	2	2	2	2	2	0	2	2	2	2	2	2	2	2	0	2	2	0	2	0	0	0	0	0	0	0	0	2	0
CAP7_c1018_75	2B	82.4053		0		chr2B	97442031	2	3	5		0	0	2	0	0	0	2	2	2	2	2	2	2	2	0	2	2	2	2	2	2	2	2	0	2	2	0	2	0	0	0	0	0	0	0	0	0.681609	0
BobWhite_c30622_180	2B	82.4334		0				1	3	5		0	0	2	0	0	0	2	2	2	2	2	2	2	2	0	2	2	2	2	2	2	2	2	0	2	2	0	2	0	0	0	0	0	0	0	0	2	0
IAAV1101	2B	82.4334		0		chr2B	91837050	1	3	5		0	0	2	0	0	0	2	2	2	2	2	2	2	2	0	2	2	2	2	2	2	2	2	0	2	2	0	2	0	0	0	0	0	0	0	0	2	0
BS00023221_51	2B	82.4334		0		chr2B	94199666	2	3	5		0	0	2	0	0	0	2	2	2	2	2	2	2	2	0	2	2	2	2	2	2	2	2	0	2	2	0	2	0	0	0	0	0	0	0	0	2	0
BS00000405_51	2B	82.6735		0		chr2B	97189760	2	3	5		0	0	2	0	0	0	2	2	2	2	2	2	2	2	0	2	2	2	2	2	2	2	2	0	2	2	0	2	0	0	0	0	0	0	0	0	2	0
TA002196-1336	2B	82.6735		0		chr2B	93804277	2	3	5		0	0	2	0	0	0	2	2	2	2	2	2	2	2	0	2	2	2	2	2	2	2	2	0	2	2	0	2	0	0	0	0	0	0	0	0	2	0
Kukri_c36879_83	2B	83.3938		0		chr2B	95761959	1	3	5		0	0	2	0	0	0	2	2	2	2	2	2	2	2	0	2	2	2	2	2	2	2	2	0	2	2	0	2	0	0	0	0	0	0	0	0	2	0
BS00038218_51	2B	83.7961		0		chr2B	99961088	1	6	2		2	2	2	2	0	2	0	2	2	2	2	2	1.09041	2	0	2	0	1	1.09041	0	1	0	0	1	2	0	2	0	2	0	2	2	2	2	0	2	2	0
BS00079213_51	2B	83.7961		0		chr2B	104237413	1	6	2		2	2	2	2	0	2	0	2	2	2	2	2	1.08933	2	0	2	0	1	0	0	1	0	0	1	2	0	2	0	2	0	2	2	2	2	0	2	2	0
BS00103461_51	2B	83.7961		0		chr2B	104580548	1	6	2		2	2	2	2	0	2	0	2	2	2	2	2	2	2	0	2	0	1	1.0918	0	1.0918	0	0	1	2	0	2	0	2	0	2	2	2	2	0	2	2	0
Excalibur_c43482_141	2B	83.7961		0		chr2B	100088851	1	3	5		0	0	0	0	2	0	2	2	0	0	0	0	0	0	2	0	2	2	2	2	0.977679	2	2	0.977679	0	2	0	2	0	2	0	0	0	0	2	0	0	2
RAC875_c26415_350	2B	83.7961		0		chr2B	98298305	1	5	3		2	2	0	2	0	2	0	2	0	0	0	0	0	0	0	0	0	0	0	0	0	0	0	1	0	0	2	0	2	0	2	2	2	2	0	2	0	0
RAC875_c3302_1411	2B	83.7961		0		chr2B	102977102	1	6	2		2	2	2	2	0	2	0	2	2	2	2	2	2	2	0	2	0	1	0	0	1	0	0	1	2	0	2	0	2	0	2	2	2	2	0	2	2	0
RAC875_c76533_442	2B	83.7961		0		chr2B	98360670	1	6	2		2	2	2	2	0	2	0	2	2	2	2	2	2	2	0	2	0	1.07342	0	0	1	0	0	1	2	0	2	0	2	0	2	2	2	2	0	2	2	0
Tdurum_contig1653_190	2B	83.7961		0		chr2B	100095144	1	6	2		2	2	2	2	0	2	0	2	2	2	2	2	2	2	0	2	0	1.07206	0	0	1	0	0	1	2	0	2	0	2	0	2	2	2	2	0	2	2	0
Tdurum_contig59780_988	2B	83.7961		0		chr2B	98365755	1	7	1	Linus	2	2	0	2	2	2	2	2	0	0	0	0	0	0	2	0	2	1	1.81236	2	1.81236	2	2	2	0	2	2	2	2	2	2	2	2	2	2	2	0	2
tplb0045o20_1168	2B	83.7961		0		chr2B	99760913	1	6	2		2	2	2	2	0	2	0	2	2	2	2	2	2	2	0	2	0	1	1	0	2	0	0	1	2	0	2	0	2	0	2	2	2	2	0	2	2	0
wsnp_Ex_c741_1456698	2B	83.7961		0		chr2B	99760913	1	6	2		2	2	2	2	0	2	0	2	2	2	2	2	2	2	0	2	0	1	1	0	2	0	0	1	2	0	2	0	2	0	2	2	2	2	0	2	2	0
wsnp_JD_c12687_12877994	2B	83.7961		0		chr2B	99759678	1	6	2		2	2	2	2	0	2	0	2	2	2	2	2	2	2	0	2	0	1	1.09269	0	1.09269	0	0	1	2	0	2	0	2	0	2	2	2	2	0	2	2	0
GENE-0900_239	2B	83.7961		0		chr2B	102419923	2	6	2		2	2	2	2	0	2	0	2	2	2	2	2	2	2	0	2	0	1.09284	0	0	2	0	0	1.09284	2	0	2	0	2	0	2	2	2	2	0	2	2	0
IAAV666	2B	83.7961		0		chr2B	98363707	2	5	3		2	2	0	2	0	2	0	2	0	0	0	0	0	0	0	0	0	0	0	0	0	0	0	1	0	0	2	0	2	0	2	2	2	2	0	2	0	0
BS00021675_51	2B	84.2436		0		chr2B	104792516	2	6	2		2	2	2	2	0	2	0	2	2	2	2	2	2	2	0	2	0	1	0	0	1	0	0	1	2	0	2	0	2	0	2	2	2	2	0	2	2	0
BS00043099_51	2B	84.6911		0		chr2B	99756510	1	6	2		2	2	2	2	0	2	0	2	2	2	2	2	2	2	0	2	0	1	0	0	1	0	0	1	2	0	2	0	2	0	2	2	2	2	0	2	2	0
wsnp_Ex_c14162_22093694	2B	84.6911		0				1	4	4		0	2	0	2	0	2	0	2	2	2	0	2	2	0	0	0	2	0	0	2	0	2	1.23272	2	0	0	2	0	2	2	2	2	2	2	2	2	2	2
Kukri_rep_c85389_715	2B	86.4498		0		chr2B	105991618	1	6	2		2	2	2	2	0	2	0	2	2	2	2	2	2	2	0	2	0	1	1	0	2	0	0	1	2	0	2	0	2	0	2	2	2	2	0	2	2	0
BS00067975_51	2B	86.4498		0		chr2B	107081066	2	6	2		2	2	2	2	0	2	0	2	2	2	2	2	2	2	0	2	0	1	1.09924	0	1	0	0	1	2	0	2	0	2	0	2	2	2	2	0	2	2	0
BS00068042_51	2B	86.4498		0		chr2B	107381837	2	6	2		2	2	2	2	0	2	0	2	2	2	2	2	2	2	0	2	0	1	1.10543	0	1	0	0	1	2	0	2	0	2	0	2	2	2	2	0	2	2	0
BS00110554_51	2B	86.4498		0		chr2B	105696591	2	6	2		2	2	2	2	0	2	0	2	2	2	2	2	2	2	0	2	0	1	1.11124	0	2	0	0	1.11124	2	0	2	0	2	0	2	2	2	2	0	2	2	0
BS00009540_51	2B	87.1202		0		chr2B	105696286	1	7	1	Tobak	2	2	2	2	0	2	2	2	2	2	2	2	2	2	0	2	2	2	2	2	2	2	2	1	2	2	2	2	2	0	2	2	2	2	0	2	2	2
RAC875_c46454_129	2B	87.1202		0		chr2B	105696286	1	7	1	Tobak	2	2	2	2	0	2	2	2	2	2	2	2	2	2	0	2	2	2	2	2	2	2	2	1	2	2	2	2	2	0	2	2	2	2	0	2	2	2
BS00110319_51	2B	87.1857		0		chr2B	105696571	1	7	1	Safari	2	2	2	2	2	2	0	2	2	2	2	2	1.61171	2	2	2	0	1	1	0	1	0	0	2	2	0	2	0	2	2	2	2	2	2	2	2	2	0
BS00110442_51	2B	87.1857		0		chr2B	105696571	1	7	1	Safari	2	2	2	2	2	2	0	2	2	2	2	2	2	2	2	2	0	1	1.61522	0	1	0	0	2	2	0	2	0	2	2	2	2	2	2	2	2	2	0
tplb0045o20_699	2B	87.1857		0		chr2B	99765465	1	6	2		2	2	2	2	0	2	0	2	2	2	2	2	2	2	0	2	0	1	1	0	1.09825	0	0	1	2	0	2	0	2	0	2	2	2	2	0	2	2	0
wsnp_JG_c609_370792	2B	87.4352		0		chr2B	108903939	1	7	1	Safari	2	2	2	2	2	2	0	2	2	2	2	2	1.39869	2	2	2	0	1.39869	0	0	1	0	0	2	2	0	2	0	2	2	2	2	2	2	2	2	2	0
BS00059315_51	2B	88.4393		0		chr2B	138536901	1	7	1	Tobak	2	2	2	2	0	2	2	2	2	2	2	2	2	2	0	2	2	2	2	2	2	2	2	0	2	2	2	2	2	0	2	2	2	2	0	2	2	2
Excalibur_c13239_85	2B	88.4393		0		chr2B	134995898	1	7	1	Tobak	2	2	2	2	0	2	2	2	2	2	2	2	2	2	0	2	2	2	2	2	2	2	2	0	2	2	2	2	2	0	2	2	2	2	0	2	2	2
Excalibur_c15031_73	2B	88.4393		0		chr2B	139068437	1	7	1	Tobak	2	2	2	2	0	2	2	2	2	2	2	2	2	2	0	2	2	2	2	2	2	2	2	0	2	2	2	2	2	0	2	2	2	2	0	2	2	2
GENE-0644_370	2B	88.4393		0		chr2B	135000497	1	7	1	Tobak	2	2	2	2	0	2	2	2	2	2	2	2	2	2	0	2	2	2	2	2	2	2	2	0	2	2	2	2	2	0	2	2	2	2	0	2	2	2
GENE-0644_42	2B	88.4393		0		chr2B	135000425	1	7	1	Tobak	2	2	2	2	0	2	2	2	2	2	2	2	2	2	0	2	2	2	2	2	2	2	2	0	2	2	2	2	2	0	2	2	2	2	0	2	2	2
GENE-0644_421	2B	88.4393		0		chr2B	135000548	1	7	1	Tobak	2	2	2	2	0	2	2	2	2	2	2	2	2	2	0	2	2	2	2	2	2	2	2	0	2	2	2	2	2	0	2	2	2	2	0	2	2	2
RAC875_rep_c106400_276	2B	88.4393		0		chr2B	140776850	1	7	1	Tobak	2	2	2	2	0	2	2	2	2	2	2	2	2	2	0	2	2	2	2	2	2	2	2	0	2	2	2	2	2	0	2	2	2	2	0	2	2	2
RAC875_rep_c113555_122	2B	88.4393		0				1	7	1	Tobak	2	2	2	2	0	2	2	2	2	2	2	2	2	2	0	2	2	2	2	2	2	2	2	0	2	2	2	2	2	0	2	2	2	2	0	2	2	2
BS00066905_51	2B	88.4393		0		chr2B	136623833	2	7	1	Tobak	2	2	2	2	0	2	2	2	2	2	2	2	2	2	0	2	2	2	2	2	2	2	2	0	2	2	2	2	2	0	2	2	2	2	0	2	2	2
BS00003404_51	2B	88.8634		0		chr2B	121370808	1	7	1	Tobak	2	2	2	2	0	2	2	2	2	2	2	2	2	2	0	2	2	2	2	2	2	2	2	0	2	2	2	2	2	0	2	2	2	2	0	2	2	2
BS00070001_51	2B	88.8634		0		chr2B	122010450	1	7	1	Tobak	2	2	2	2	0	2	2	2	2	2	2	2	2	2	0	2	2	2	2	2	2	2	2	0	2	2	2	2	2	0	2	2	2	2	0	2	2	2
Kukri_c46621_143	2B	88.8634		0		chr2B	121677025	1	7	1	Tobak	2	2	2	2	0	2	2	2	2	2	2	2	2	2	0	2	2	2	2	2	2	2	2	0	2	2	2	2	2	0	2	2	2	2	0	2	2	2
RAC875_c52566_551	2B	88.8634		0		chr2B	126949333	1	7	1	Tobak	2	2	2	2	0	2	2	2	2	2	2	2	2	2	0	2	2	2	2	2	2	2	2	0	2	2	2	2	2	0	2	2	2	2	0	2	2	2
RAC875_c52566_644	2B	88.8634		0		chr2B	126949404	1	7	1	Tobak	2	2	2	2	0	2	2	2	2	2	2	2	2	2	0	2	2	2	2	2	2	2	2	0	2	2	2	2	2	0	2	2	2	2	0	2	2	2
TA001821-0411	2B	88.8634		0		chr2B	118632774	1	7	1	Tobak	2	2	2	2	0	2	2	2	2	2	2	2	2	2	0	2	2	2	2	2	2	2	2	0	2	2	2	2	2	0	2	2	2	2	0	2	2	2
Tdurum_contig77602_931	2B	88.8634		0		chr2B	120589914	1	7	1	Tobak	2	2	2	2	0	2	2	2	2	2	2	2	2	2	0	2	2	2	2	2	2	2	2	0	2	2	2	2	2	0	2	2	2	2	0	2	2	2
wsnp_BE497494B_Ta_2_1	2B	88.8634		0		chr2B	121364886	1	7	1	Tobak	2	2	2	2	0	2	2	2	2	2	2	2	2	2	0	2	2	2	2	2	2	2	2	0	2	2	2	2	2	0	2	2	2	2	0	2	2	2
wsnp_CAP11_c3947_1866837	2B	88.8634		0		chr2B	121370808	1	7	1	Tobak	2	2	2	2	0	2	2	2	2	2	2	2	2	2	0	2	2	2	2	2	2	2	2	0	2	2	2	2	2	0	2	2	2	2	0	2	2	2
IAAV2480	2B	88.9289		0		chr2B	118865320	1	7	1	Tobak	2	2	2	2	0	2	2	2	2	2	2	2	2	2	0	2	2	2	2	2	2	2	2	0	2	2	2	2	2	0	2	2	2	2	0	2	2	2
Ku_c4042_576	2B	88.9289		0		chr2B	118287554	1	7	1	Tobak	2	2	2	2	0	2	2	2	2	2	2	2	2	2	0	2	2	2	2	2	2	2	2	0	2	2	2	2	2	0	2	2	2	2	0	2	2	2
wsnp_Ex_c269_517710	2B	88.9289		0		chr2B	118692796	1	7	1	Tobak	2	2	2	2	0	2	2	2	2	2	2	2	2	2	0	2	2	2	2	2	2	2	2	0	2	2	2	2	2	0	2	2	2	2	0	2	2	2
wsnp_Ex_c269_518324	2B	88.9289		0		chr2B	118693529	1	7	1	Tobak	2	2	2	2	0	2	2	2	2	2	2	2	2	2	0	2	2	2	2	2	2	2	2	0	2	2	2	2	2	0	2	2	2	2	0	2	2	2
wsnp_Ku_c4042_7375053	2B	88.9289		0		chr2B	118286601	1	7	1	Tobak	2	2	2	2	0	2	2	2	2	2	2	2	2	2	0	2	2	2	2	2	2	2	2	0	2	2	2	2	2	0	2	2	2	2	0	2	2	2
Ra_c27275_627	2B	89.1066		0		chr2B	122701236	1	2	6		0	0	0	0	2	0	0	2	0	0	0	0	0	0	2	0	0	0	0	0	0	0	0	2	0	0	0	0	0	2	0	0	0	0	2	0	0	0
BobWhite_c10238_127	2B	89.6367		0		chr2B	122756813	1	7	1	Tobak	2	2	2	2	0	2	2	2	2	2	2	2	2	2	0	2	2	2	2	2	2	2	2	0	2	2	2	2	2	0	2	2	2	2	0	2	2	2
wsnp_CAP7_rep_c12606_5316797	2B	89.6367		0		chr2B	131573924	1	7	1	Tobak	2	2	2	2	0	2	2	2	2	2	2	2	2	2	0	2	2	2	2	2	2	2	2	0	2	2	2	2	2	0	2	2	2	2	0	2	2	2
wsnp_Ex_c6537_11338763	2B	89.6367		0		chr2B	131571965	1	7	1	Tobak	2	2	2	2	0	2	2	2	2	2	2	2	2	2	0	2	2	2	2	2	2	2	2	0	2	2	2	2	2	0	2	2	2	2	0	2	2	2
BS00063577_51	2B	89.7771		0		chr2B	132518531	1	7	1	Tobak	2	2	2	2	0	2	2	2	2	2	2	2	2	2	0	2	2	2	2	2	2	2	2	0	2	2	2	2	2	0	2	2	2	2	0	2	2	2
Ra_c6728_590	2B	90.0265		0		chr2B	134090349	1	7	1	Tobak	2	2	2	2	0	2	2	2	2	2	2	2	2	2	0	2	2	2	2	2	2	2	2	0	2	2	2	2	2	0	2	2	2	2	0	2	2	2
D_contig25212_98	2B	90.2417	-3.41185	9	1.10773	chr2B	136153848	1	7	1	Patras	0	2	2	2	2	2	2	2	2	2	2	2	2	2	2	0	0	2	0	0	0	0	2	1	2	2	0	2	0	2	0	0	0	0	2	0	2	2
BS00022657_51	2B	90.9714		0		chr2B	132340633	1	7	1	Tobak	2	2	2	2	0	2	2	2	2	2	2	2	2	2	0	2	2	2	2	2	2	2	2	0	2	2	2	2	2	0	2	2	2	2	0	2	2	2
Excalibur_c40056_59	2B	90.9714		0		chr2B	110855709	1	7	1	Tobak	2	2	2	2	0	2	2	2	2	2	2	2	2	2	0	2	2	2	2	2	2	2	2	1	2	2	2	2	2	0	2	2	2	2	0	2	2	2
Excalibur_c45094_602	2B	90.9714		0		chr2B	158643756	1	7	1	Tobak	2	2	2	2	0	2	2	2	2	2	2	2	2	2	0	2	2	2	2	2	2	2	2	0	2	2	2	2	2	0	2	2	2	2	0	2	2	2
IAAV3789	2B	90.9714		0		chr2B	140767051	1	7	1	Tobak	2	2	2	2	0	2	2	2	2	2	2	2	2	2	0	2	2	2	2	2	2	2	2	0	2	2	2	2	2	0	2	2	2	2	0	2	2	2
Kukri_c40953_658	2B	90.9714		0		chr2B	140765054	1	7	1	Tobak	2	2	2	2	0	2	2	2	2	2	2	2	2	2	0	2	2	2	2	2	2	2	2	0	2	2	2	2	2	0	2	2	2	2	0	2	2	2
RAC875_c15649_1101	2B	90.9714		0		chr2B	142374576	1	7	1	Tobak	2	2	2	2	0	2	2	2	2	2	2	2	2	2	0	2	2	2	2	2	2	2	2	0	2	2	2	2	2	0	2	2	2	2	0	2	2	2
RAC875_c31252_173	2B	90.9714		0				1	7	1	Tobak	2	2	2	2	0	2	2	2	2	2	2	2	2	2	0	2	2	2	2	2	2	2	2	0	2	2	2	2	2	0	2	2	2	2	0	2	2	2
RAC875_rep_c112008_519	2B	90.9714		0		chr2B	139812784	1	7	1	Tobak	2	2	2	2	0	2	2	2	2	2	2	2	2	2	0	2	2	2	2	2	2	2	2	0	2	2	2	2	2	0	2	2	2	2	0	2	2	2
RFL_Contig1633_304	2B	90.9714		0		chr2B	130342903	1	7	1	Tobak	2	2	2	2	0	2	2	2	2	2	2	2	2	2	0	2	2	2	2	2	2	2	2	0	2	2	2	2	2	0	2	2	2	2	0	2	2	2
wsnp_Ex_c7246_12443506	2B	90.9714		0		chr2B	133007073	1	7	1	Tobak	2	2	2	2	0	2	2	2	2	2	2	2	2	2	0	2	2	2	2	2	2	2	2	0	2	2	2	2	2	0	2	2	2	2	0	2	2	2
wsnp_Ex_c7738_13195349	2B	90.9714		0		chr2B	129662554	1	7	1	Tobak	2	2	2	2	0	2	2	2	2	2	2	2	2	2	0	2	2	2	2	2	2	2	2	0	2	2	2	2	2	0	2	2	2	2	0	2	2	2
Ku_c28266_279	2B	90.9714		0		chr2B	139814794	2	7	1	Tobak	2	2	2	2	0	2	2	2	2	2	2	2	2	2	0	2	2	2	2	2	2	2	2	0	2	2	2	2	2	0	2	2	2	2	0	2	2	2
JD_c39990_130	2B	91.1024		0		chr2B	133169443	1	7	1	Tobak	2	2	2	2	0	2	2	2	2	2	2	2	2	2	0	2	2	2	2	2	2	2	2	0	2	2	2	2	2	0	2	2	2	2	0	2	2	2
Ku_c23446_2209	2B	91.1024		0		chr2B	133009104	1	7	1	Tobak	2	2	2	2	0	2	2	2	2	2	2	2	2	2	0	2	2	2	2	2	2	2	2	0	2	2	2	2	2	0	2	2	2	2	0	2	2	2
Tdurum_contig83066_276	2B	91.1024		0		chr2B	133689893	1	7	1	Tobak	2	2	2	2	0	2	2	2	2	2	2	2	2	2	0	2	2	2	2	2	2	2	2	0	2	2	2	2	2	0	2	2	2	2	0	2	2	2
RAC875_c14105_66	2B	92.2063		0		chr2B	146773449	2	7	1	Tobak	2	2	2	2	0	2	2	2	2	2	2	2	2	2	0	2	2	2	2	2	2	2	2	0	2	2	2	2	2	0	2	2	2	2	0	2	2	2
wsnp_CAP8_c630_456418	2B	92.2063		0		chr2B	146661192	1	7	1	Tobak	2	2	2	2	0	2	2	2	2	2	2	2	2	2	0	2	2	2	2	2	2	2	2	0	2	2	2	2	2	0	2	2	2	2	0	2	2	2
BS00022940_51	2B	92.2811		0				1	7	1	Tobak	2	2	2	2	0	2	2	2	2	2	2	2	2	2	0	2	2	2	2	2	2	2	2	0	2	2	2	2	2	0	2	2	2	2	0	2	2	2
IAAV7129	2B	92.5711		0		chr2B	149843934	1	7	1	Tobak	2	2	2	2	0	2	2	2	2	2	2	2	2	2	0	2	2	2	2	2	2	2	2	0	2	2	2	2	2	0	2	2	2	2	0	2	2	2
Kukri_c6973_344	2B	92.6647		0		chr2B	154251253	1	7	1	Tobak	2	2	2	2	0	2	2	2	2	2	2	2	2	2	0	2	2	2	2	2	2	2	2	0	2	2	2	2	2	0	2	2	2	2	0	2	2	2
Ku_c7740_879	2B	93.0108		0				1	7	1	Tobak	2	2	2	2	0	2	2	2	2	2	2	2	2	2	0	2	2	2	2	2	2	2	2	0	2	2	2	2	2	0	2	2	2	2	0	2	2	2
BS00092273_51	2B	93.4661		0		chr2B	158622273	1	7	1	Tobak	2	2	2	2	0	2	2	2	2	2	2	2	2	2	0	2	2	2	2	2	2	2	2	0	2	2	2	2	2	0	2	2	2	2	0	2	2	2
Excalibur_rep_c106124_239	2B	93.4661		0		chr2B	159207418	1	7	1	Tobak	2	2	2	2	0	2	2	2	2	2	2	2	2	2	0	2	2	2	2	2	2	2	2	0	2	2	2	2	2	0	2	2	2	2	0	2	2	2
GENE-1389_396	2B	93.4661		0		chr2B	159207105	1	7	1	Tobak	2	2	2	2	0	2	2	2	2	2	2	2	2	2	0	2	2	2	2	2	2	2	2	0	2	2	2	2	2	0	2	2	2	2	0	2	2	2
GENE-1389_59	2B	93.4661		0		chr2B	159207015	1	7	1	Tobak	2	2	2	2	0	2	2	2	2	2	2	2	2	2	0	2	2	2	2	2	2	2	2	0	2	2	2	2	2	0	2	2	2	2	0	2	2	2
IACX1412	2B	93.4661		0		chr2B	159205862	1	7	1	Tobak	2	2	2	2	0	2	2	2	2	2	2	2	2	2	0	2	2	2	2	2	2	2	2	0	2	2	2	2	2	0	2	2	2	2	0	2	2	2
RAC875_c1226_652	2B	93.4661		0		chr2B	157693584	1	7	1	Tobak	2	2	2	2	0	2	2	2	2	2	2	2	2	2	0	2	2	2	2	2	2	2	2	0	2	2	2	2	2	0	2	2	2	2	0	2	2	2
wsnp_BE399688B_Ta_2_1	2B	93.4661		0		chr2B	158432170	1	7	1	Tobak	2	2	2	2	0	2	2	2	2	2	2	2	2	2	0	2	2	2	2	2	2	2	2	0	2	2	2	2	2	0	2	2	2	2	0	2	2	2
wsnp_Ex_c45094_50985067	2B	93.4661		0		chr2B	158643785	1	7	1	Tobak	2	2	2	2	0	2	2	2	2	2	2	2	2	2	0	2	2	2	2	2	2	2	2	0	2	2	2	2	2	0	2	2	2	2	0	2	2	2
wsnp_Ex_c9248_15372536	2B	93.4661		0		chr2B	158618930	1	7	1	Tobak	2	2	2	2	0	2	2	2	2	2	2	2	2	2	0	2	2	2	2	2	2	2	2	0	2	2	2	2	2	0	2	2	2	2	0	2	2	2
wsnp_Ex_c22018_31193171	2B	93.8403		0		chr2B	164088634	1	6	2		2	2	0	2	0	2	2	2	0	0	0	0	0	0	0	2	2	2	0	2	1	2	2	0	2	2	2	2	2	0	2	2	2	2	0	2	0	0
wsnp_Ex_c62844_62315607	2B	94.651		0		chr2B	164939927	1	6	2		2	2	0	2	0	2	2	2	0	0	0	0	0	0	0	2	2	2	0	2	1	2	2	0	2	2	2	2	2	0	2	2	2	2	0	2	0	0
Kukri_c34353_821	2B	95.1469		0		chr2B	165506841	1	6	2		2	2	0	2	0	2	2	2	0	0	0	0	0	0	0	2	2	2	0	2	1	2	2	0	2	2	2	2	2	0	2	2	2	2	0	2	0	0
wsnp_Ex_rep_c102216_87433489	2B	95.1469		0		chr2B	189619960	1	6	2		2	2	0	2	0	2	2	2	0	0	0	0	0	0	0	2	2	2	0	2	1	2	2	0	2	2	2	2	2	0	2	2	2	2	0	2	0	0
RAC875_c32503_134	2B	95.2872		0		chr2B	167469340	1	6	2		2	2	0	2	0	2	2	2	0	0	0	0	0	0	0	2	2	2	0	2	1	2	2	0	2	2	2	2	2	0	2	2	2	2	0	2	0	0
IACX3325	2B	95.8235		0		chr2B	183315492	1	7	1	Linus	2	2	0	2	2	2	2	2	0	0	0	0	0	0	2	2	2	2	0	2	1	2	2	2	2	2	2	2	2	2	2	2	2	2	2	2	0	0
wsnp_Ex_c3044_5620102	2B	95.8235		0		chr2B	166472440	1	6	2		2	2	0	2	0	2	2	2	0	0	0	0	0	0	0	2	2	2	0	2	1	2	2	0	2	2	2	2	2	0	2	2	2	2	0	2	0	0
BS00037278_51	2B	96.1354		0		chr2B	184661676	1	6	2		2	2	0	2	0	2	2	2	0	0	0	0	1.49348	0	0	2	2	2	0	2	2	2	2	0	2	2	2	2	2	0	2	2	2	2	0	2	0	0
BS00043103_51	2B	96.1354		0		chr2B	183200569	1	7	1	Linus	2	2	0	2	2	2	2	2	0	0	0	0	0	0	2	2	2	2	0	2	1	2	2	2	2	2	2	2	2	2	2	2	2	2	2	2	0	0
wsnp_Ku_c27759_37702654	2B	96.1354		0		chr2B	184493274	1	6	2		2	2	0	2	0	2	2	2	0	0	0	0	0	0	0	2	2	2	0	2	1.49455	2	2	0	2	2	2	2	2	0	2	2	2	2	0	2	0	0
wsnp_Ex_rep_c67671_66332423	2B	96.3724		0		chr2B	211534439	1	6	2		2	2	0	2	0	2	2	2	0	0	0	0	0	0	0	2	2	2	0	2	1.49293	2	2	0	2	2	2	2	2	0	2	2	2	2	0	2	0	0
BS00078506_51	2B	96.3724		0		chr2B	210842786	2	6	2		2	2	0	2	0	2	2	2	0	0	0	0	0	0	0	2	2	2	0	2	1	2	2	0	2	2	2	2	2	0	2	2	2	2	0	2	0	0
BS00031814_51	2B	96.9867		0		chr2B	167798344	1	6	2		2	2	0	2	0	2	2	2	0	0	0	0	0	0	0	2	2	2	0	2	1.48261	2	2	0	2	2	2	2	2	0	2	2	2	2	0	2	0	0
BS00034245_51	2B	96.9867		0		chr2B	216467919	1	5	3		2	2	0	0	0	2	2	2	0	0	0	0	0	0	0	2	2	2	0	2	1	2	2	0	0	0	2	0	2	0	2	2	2	2	0	2	0	0
Excalibur_rep_c109282_92	2B	96.9867		0		chr2B	206374744	1	6	2		2	2	0	2	0	2	2	2	0	0	0	0	0	0	0	2	2	2	0	2	1	2	2	0	2	2	2	2	2	0	2	2	2	2	0	2	0	0
GENE-1313_319	2B	96.9867		0		chr2B	216853667	1	5	3		2	2	0	0	0	2	2	2	0	0	0	0	0	0	0	2	2	2	0	2	1.07508	2	2	0	0	0	2	0	2	0	2	2	2	2	0	2	0	0
IAAV6765	2B	96.9867		0		chr2B	214590819	1	5	3		2	2	0	0	0	2	2	2	0	0	0	0	0	0	0	2	2	2	0	2	1	2	2	0	0	0	2	0	2	0	2	2	2	2	0	2	0	0
Kukri_c53629_239	2B	96.9867		0		chr2B	168610729	1	6	2		2	2	0	2	0	2	2	2	0	0	0	0	0	0	0	2	2	2	0	2	2	2	2	0	2	2	2	2	2	0	2	2	2	2	0	2	0	0
Kukri_rep_c107245_634	2B	96.9867		0		chr2B	225437883	1	5	3		2	2	0	0	0	2	2	2	0	0	0	0	0	0	0	2	2	2	0	2	1	2	2	0	0	0	2	0	2	0	2	2	2	2	0	2	0	0
Kukri_rep_c68124_672	2B	96.9867		0		chr2B	216463274	1	5	3		2	2	0	0	0	2	2	2	0	0	0	0	0	0	0	2	2	2	0	2	1.07399	2	2	0	0	0	2	0	2	0	2	2	2	2	0	2	0	0
Kukri_rep_c69267_496	2B	96.9867		0		chr2B	206117351	1	6	2		2	2	0	2	0	2	2	2	0	0	0	0	0	0	0	2	2	2	0	2	1	2	2	0	2	2	2	2	2	0	2	2	2	2	0	2	0	0
wsnp_Ex_c15089_23270614	2B	96.9867		0		chr2B	215204441	1	5	3		2	2	0	0	0	2	2	2	0	0	0	0	0	0	0	2	2	2	0	2	1	2	2	0	0	0	2	0	2	0	2	2	2	2	0	2	0	0
wsnp_Ex_c22423_31615798	2B	96.9867		0		chr2B	215593654	1	5	3		2	2	0	0	0	2	2	2	0	0	0	0	0	0	0	2	2	2	0	2	1.075	2	2	0	0	0	2	0	2	0	2	2	2	2	0	2	0	0
wsnp_JD_rep_c64505_41132927	2B	96.9867		0		chr2B	165111193	1	6	2		2	2	0	2	0	2	2	2	0	0	0	0	0	0	0	2	2	2	0	2	2	2	2	0	2	2	2	2	2	0	2	2	2	2	0	2	0	0
wsnp_Ku_c15336_23908130	2B	96.9867		0		chr2B	164938839	1	6	2		2	2	0	2	0	2	2	2	0	0	0	0	0	0	0	2	2	2	0	2	1.20847	2	2	0	2	2	2	2	2	0	2	2	2	2	0	2	0	0
wsnp_RFL_Contig1418_565105	2B	96.9867		0		chr2B	215204652	1	5	3		2	2	0	0	0	2	2	2	0	0	0	0	0	0	0	2	2	2	0	2	1	2	2	0	0	0	2	0	2	0	2	2	2	2	0	2	0	0
BobWhite_c8113_532	2B	97.2642		0		chr2B	210259691	1	6	2		2	2	0	2	0	2	2	2	0	0	0	0	0	0	0	2	2	2	0	2	1	2	2	0	2	2	2	2	2	0	2	2	2	2	0	2	0	0
Excalibur_rep_c107558_367	2B	97.2642		0		chr2B	190018048	1	6	2		2	2	0	2	0	2	2	2	0	0	0	0	0	0	0	2	2	2	0	2	1	2	2	0	2	2	2	2	2	0	2	2	2	2	0	2	0	0
wsnp_Ex_c3764_6853627	2B	97.2642		0		chr2B	185761189	1	6	2		2	2	0	2	0	2	2	2	0	0	0	0	0	0	0	2	2	2	0	2	2	2	2	0	2	2	2	2	2	0	2	2	2	2	0	2	0	0
wsnp_Ex_rep_c106085_90293854	2B	97.2642		0		chr2B	189594754	1	6	2		2	2	0	2	0	2	2	2	0	0	0	0	0	0	0	2	2	2	0	2	1	2	2	0	2	2	2	2	2	0	2	2	2	2	0	2	0	0
wsnp_Ra_c46023_52004149	2B	97.2642		0		chr2B	189619297	1	6	2		2	2	0	2	0	2	2	2	0	0	0	0	0	0	0	2	2	2	0	2	1	2	2	0	2	2	2	2	2	0	2	2	2	2	0	2	0	0
BobWhite_c892_73	2B	97.3733		0		chr2B	211535314	1	6	2		2	2	0	2	0	2	2	2	0	0	0	0	1.4913	0	0	2	2	2	0	2	1	2	2	0	2	2	2	2	2	0	2	2	2	2	0	2	0	0
wsnp_Ex_c51352_55323092	2B	97.3733		0		chr2B	211528794	1	6	2		2	2	0	2	0	2	2	2	0	0	0	0	0	0	0	2	2	2	0	2	1.49398	2	2	0	2	2	2	2	2	0	2	2	2	2	0	2	0	0
wsnp_Ex_c7003_12065567	2B	97.3999		0		chr2B	210259894	2	6	2		2	2	0	2	0	2	2	2	0	0	0	0	1.49022	0	0	2	2	2	0	2	1	2	2	0	2	2	2	2	2	0	2	2	2	2	0	2	0	0
wsnp_Ex_c7003_12065828	2B	97.5012		0		chr2B	210259511	1	6	2		2	2	0	2	0	2	2	2	0	0	0	0	0	0	0	2	2	2	0	2	1	2	2	0	2	2	2	2	2	0	2	2	2	2	0	2	0	0
Ku_c6546_718	2B	97.5355		0		chr2B	206752112	1	6	2		2	2	0	2	0	2	2	2	0	0	0	0	0	0	0	2	2	2	0	2	1	2	2	0	2	2	2	2	2	0	2	2	2	2	0	2	0	0
RAC875_c46661_184	2B	97.5355		0		chr2B	209253010	1	6	2		2	2	0	2	0	2	2	2	0	0	0	0	0	0	0	2	2	2	0	2	1	2	2	0	2	2	2	2	2	0	2	2	2	2	0	2	0	0
RAC875_c5080_915	2B	97.5355		0		chr2B	206113216	1	6	2		2	2	0	2	0	2	2	2	0	0	0	0	0	0	0	2	2	2	0	2	1	2	2	0	2	2	2	2	2	0	2	2	2	2	0	2	0	0
BS00029342_51	2B	98.5271		0				1	7	1	Linus	2	2	0	2	2	2	2	2	2	2	2	2	2	2	2	2	2	2	2	2	2	2	2	2	2	2	2	2	2	2	2	2	2	2	2	2	2	2
Ra_c6700_406	2B	98.5271		0		chr2B	215204347	1	5	3		2	2	0	0	0	2	2	2	0	0	0	0	0	0	0	2	2	2	0	2	1	2	2	0	0	0	2	0	2	0	2	2	2	2	0	2	0	0
Excalibur_c584_726	2B	99.157		0		chr2B	245888169	1	6	2		2	2	0	2	0	2	2	2	0	0	0	0	0	0	0	2	2	2	0	2	1	2	2	0	2	2	2	1	2	0	2	2	2	2	0	2	0	0
Kukri_c26474_540	2B	99.157		0		chr2B	245790739	1	6	2		2	2	0	2	0	2	2	2	0	0	0	0	0	0	0	2	2	2	0	2	1	2	2	0	2	2	2	1	2	0	2	2	2	2	0	2	0	0
TA001505-1171	2B	99.157		0		chr2B	247934093	1	6	2		2	2	0	2	0	2	2	2	0	0	0	0	1.45514	0	0	2	2	2	0	2	1.45514	2	2	0	2	2	2	1	2	0	2	2	2	2	0	2	0	0
BS00081109_51	2B	99.4178		0		chr2B	734453472	2	4	4		2	0	2	0	2	0	0	2	2	2	2	2	2	2	0	2	0	0	0	0	2	0	0	2	0	0	0	2	0	2	0	0	0	0	0	0	2	2
GENE-1232_258	2B	99.4178		0		chr2B	743693307	2	4	4		2	0	2	0	2	0	0	2	2	2	2	2	2	2	0	2	0	0	0	0	2	0	0	2	0	0	0	2	0	2	0	0	0	0	0	0	2	2
BobWhite_c16735_131	2B	99.7308		0		chr2B	442569592	1	7	1	Tobak	2	2	2	2	0	2	2	2	2	2	2	2	2	2	0	2	2	2	2	2	2	2	2	0	2	2	2	2	2	0	2	2	2	2	0	2	2	2
Kukri_c48787_108	2B	99.7308		0		chr2B	246953552	1	6	2		2	2	0	2	0	2	2	2	0	0	0	0	0	0	0	2	2	2	0	2	1	2	2	0	2	2	2	1	2	0	2	2	2	2	0	2	0	0
RAC875_s109189_188	2B	99.7308		0		chr2B	248149824	1	6	2		2	2	0	2	0	2	2	2	0	0	0	0	0	0	0	2	2	2	0	2	1	2	2	0	2	2	2	1	2	0	2	2	2	2	0	2	0	0
Ra_c6266_140	2B	99.7308		0		chr2B	440214909	1	7	1	Tobak	2	2	2	2	0	2	2	2	2	2	2	2	2	2	0	2	2	2	2	2	2	2	2	0	2	2	2	2	2	0	2	2	2	2	0	2	2	2
wsnp_JD_c9251_10121369	2B	99.7308		0		chr2B	442796872	1	7	1	Tobak	2	2	2	2	0	2	2	2	2	2	2	2	2	2	0	2	2	2	2	2	2	2	2	0	2	2	2	2	2	0	2	2	2	2	0	2	2	2
Tdurum_contig91519_224	2B	99.7308		0		chr2B	407235210	2	7	1	Tobak	2	2	2	2	0	2	2	2	2	2	2	2	2	2	0	2	2	2	2	2	2	2	2	0	2	2	2	2	2	0	2	2	2	2	0	2	2	2
BS00035380_51	2B	99.7375		0		chr2B	740313563	2	4	4		2	0	2	0	2	0	0	2	2	2	2	2	2	2	0	2	0	0	0	0	2	0	0	2	0	0	0	2	0	2	0	0	0	0	0	0	2	2
BS00094330_51	2B	99.7375		0		chr2B	743693465	2	4	4		2	0	2	0	2	0	0	2	2	2	2	2	2	2	0	2	0	0	0	0	2	0	0	2	0	0	0	2	0	2	0	0	0	0	0	0	2	2
Ra_c6266_136	2B	99.762		0		chr2B	440214913	2	7	1	Tobak	2	2	2	2	0	2	2	2	2	2	2	2	2	2	0	2	2	2	2	2	2	2	2	0	2	2	2	2	2	0	2	2	2	2	0	2	2	2
IAAV1743	2B	99.7932		0		chr2B	439225260	1	7	1	Tobak	2	2	2	2	0	2	2	2	2	2	2	2	2	2	0	2	2	2	2	2	2	2	2	0	2	2	2	2	2	0	2	2	2	2	0	2	2	2
Jagger_c7212_85	2B	99.7932		0		chr2B	439223209	1	7	1	Tobak	2	2	2	2	0	2	2	2	2	2	2	2	2	2	0	2	2	2	2	2	2	2	2	0	2	2	2	2	2	0	2	2	2	2	0	2	2	2
BobWhite_c10215_242	2B	99.7932	-5.17261	1	0.688159	chr2B	441079831	2	7	1	Tobak	2	2	2	2	0	2	2	2	2	2	2	2	2	2	0	2	2	2	2	2	2	2	2	0	2	2	2	2	2	0	2	2	2	2	0	2	2	2
Kukri_c10017_833	2B	99.8025	-1.98387	2	0.249845			1	7	1	Tobak	2	2	2	2	0	2	2	2	2	2	2	2	2	2	0	2	0	0	2	0	2	0	0	0	2	2	2	2	2	0	2	2	2	2	0	2	2	2
RAC875_c15396_90	2B	102.225		0		chr2B	564234162	1	5	3		0	2	0	0	2	2	2	2	0	0	0	0	0	0	2	0	1	2	0	2	0	1	2	2	2	2	2	0	2	2	2	2	2	2	2	2	2	0
Jagger_c6853_60	2B	102.983		0		chr2B	547058575	1	7	1	Tobak	2	2	2	2	0	2	2	2	2	2	2	2	2	2	0	2	2	2	2	2	2	2	2	0	2	2	2	2	2	0	2	2	2	2	0	2	0	2
Ra_c111671_555	2B	103.089		0		chr2B	546201966	1	6	2		2	2	0	2	0	2	2	2	0	0	0	0	0	0	0	0	2	2	0	2	0	2	2	0	2	2	2	0	2	0	2	2	2	2	0	2	0	0
RAC875_c29716_871	2B	103.089		0		chr2B	546203282	2	6	2		2	2	0	2	0	2	2	2	0	0	0	0	0	0	0	0	2	2	0	2	0	2	2	0	2	2	2	0	2	0	2	2	2	2	0	2	0	0
D_contig09015_259	2B	103.336		0		chr2B	547837087	1	7	1	Tobak	2	2	2	2	0	2	2	2	2	2	2	2	2	2	0	2	2	2	2	2	2	2	2	0	2	2	2	2	2	0	2	2	2	2	0	2	0	2
Tdurum_contig92604_368	2B	103.336		0		chr2B	547096011	1	7	1	Tobak	2	2	2	2	0	2	2	2	2	2	2	2	2	2	0	2	2	2	2	2	2	2	2	0	2	2	2	2	2	0	2	2	2	2	0	2	0	2
wsnp_Ex_c20169_29215401	2B	103.616		0		chr2B	553628691	2	5	3		0	2	2	0	0	2	2	2	2	2	2	2	2	2	0	2	2	2	2	2	2	2	2	0	2	2	2	2	2	0	2	2	2	2	0	2	0	2
RFL_Contig4718_1269	2B	103.616		0		chr2B	553623420	1	6	2		0	2	2	2	0	2	2	2	2	2	2	2	2	2	0	2	2	2	2	2	2	2	2	0	2	2	2	2	2	0	2	2	2	2	0	2	0	2
Tdurum_contig26542_457	2B	103.616		0		chr2B	554292531	1	4	4		0	2	0	0	0	2	2	2	0	0	0	0	0	0	0	0	1	2	0	2	0	1	2	0	2	2	2	0	2	0	2	2	2	2	0	2	0	0
wsnp_JD_rep_c67103_42432235	2B	104.031	3.48468	2	0.401946	chr2B	578601420	1	7	1	Linus	2	2	0	2	2	2	2	2	0	0	0	0	0	0	2	0	2	2	0	2	0	1	2	2	2	2	2	0	2	2	2	2	2	2	2	2	2	0
BS00091099_51	2B	104.031		0		chr2B	578601402	2	7	1	Linus	2	2	0	2	2	2	2	2	0	0	0	0	0	0	2	0	1	2	0	2	0	1	2	2	2	2	2	0	2	2	2	2	2	2	2	2	2	0
wsnp_Ex_c114_230248	2B	104.031	2.77349	2	0.0349223	chr2B	580020456	2	7	1	Linus	2	2	0	2	2	2	2	2	0	0	0	0	0	0	2	0	1	2	0	2	0	1	2	2	2	2	2	0	2	2	2	2	2	2	2	2	2	0
Tdurum_contig13653_255	2B	104.39		0		chr2B	564234663	1	5	3		0	2	0	0	2	2	2	2	0	0	0	0	0	0	2	0	1	2	0	2	0	1	2	2	2	2	2	0	2	2	2	2	2	2	2	2	2	0
GENE-4029_80	2B	104.39		0		chr2B	564234541	2	5	3		0	2	0	0	2	2	2	2	0	0	0	0	0	0	2	0	1	2	0	2	0	1	2	2	2	2	2	0	2	2	2	2	2	2	2	2	2	0
IAAV5226	2B	105.322		0		chr2B	598971724	1	7	1	Patras	0	2	2	2	2	2	2	2	2	2	2	2	2	2	2	2	2	2	2	2	2	2	2	2	2	2	2	2	2	2	2	2	2	2	2	2	2	2
IACX5850	2B	105.322		0		chr2B	599813162	1	7	1	Patras	0	2	2	2	2	2	2	2	2	2	2	2	2	2	2	2	2	2	2	2	2	2	2	2	2	2	2	2	2	2	2	2	2	2	2	2	2	2
Kukri_c32700_104	2B	105.322		0		chr2B	601334100	1	7	1	Patras	0	2	2	2	2	2	2	2	2	2	2	2	2	2	2	2	2	2	2	2	2	2	2	2	2	2	2	2	2	2	2	2	2	2	2	2	2	2
RAC875_c14775_1048	2B	105.322		0		chr2B	600705106	1	7	1	Patras	0	2	2	2	2	2	2	2	2	2	2	2	2	2	2	2	2	2	2	2	2	2	2	2	2	2	2	2	2	2	2	2	2	2	2	2	2	2
wsnp_Ex_c10838_17631243	2B	105.322		0		chr2B	598971724	1	7	1	Patras	0	2	2	2	2	2	2	2	2	2	2	2	2	2	2	2	2	2	2	2	2	2	2	2	2	2	2	2	2	2	2	2	2	2	2	2	2	2
Ex_c55735_1012	2B	105.908		0		chr2B	605000654	1	6	2		0	2	2	2	0	2	2	2	2	2	2	2	2	2	2	2	2	2	2	2	2	2	2	0	2	2	2	2	2	0	2	2	2	2	0	2	0	2
wsnp_Ex_c55735_58127324	2B	105.908		0		chr2B	605001488	1	6	2		0	2	2	2	0	2	2	2	2	2	2	2	2	2	2	2	2	2	2	2	2	2	2	0	2	2	2	2	2	0	2	2	2	2	0	2	0	2
Excalibur_rep_c66577_159	2B	106.563		0		chr2B	572591318	1	7	1	Tobak	2	2	2	2	0	2	2	2	2	2	2	2	2	2	2	2	2	2	2	2	2	2	2	0	2	2	2	2	2	0	2	2	2	2	0	2	0	2
BS00093992_51	2B	106.68		0		chr2B	595126929	2	7	1	Patras	0	2	2	2	2	2	2	2	2	2	2	2	2	2	2	2	2	2	2	2	2	2	2	2	2	2	2	2	2	2	2	2	2	2	2	2	2	2
BS00100563_51	2B	106.728		0		chr2B	564877374	1	5	3		0	2	0	0	2	2	2	2	0	0	0	0	0	0	2	0	1	2	0	2	0	1	2	2	2	2	2	0	2	2	2	2	2	2	2	2	2	0
Excalibur_c9580_1142	2B	106.728		0		chr2B	556685811	1	6	2		0	2	2	0	2	2	2	2	2	2	2	2	2	2	2	2	2	2	2	2	2	2	2	2	2	2	2	2	2	2	2	2	2	2	2	2	2	2
Ra_c71978_532	2B	107.396		0		chr2B	648083705	1	7	1	Tobak	2	2	2	2	0	2	2	2	2	2	2	2	2	2	2	2	2	2	2	2	2	2	2	0	2	2	2	2	2	0	2	2	2	2	2	2	0	2
TA001720-0874	2B	107.396		0		chr2B	648481712	1	7	1	Tobak	2	2	2	2	0	2	2	2	2	2	2	2	2	2	2	2	2	2	2	2	2	2	2	0	2	2	2	2	2	0	2	2	2	2	2	2	0	2
wsnp_BF473744B_Ta_2_2	2B	107.396		0		chr2B	648082015	1	7	1	Tobak	2	2	2	2	0	2	2	2	2	2	2	2	2	2	2	2	2	2	2	2	2	2	2	0	2	2	2	2	2	0	2	2	2	2	2	2	0	2
Tdurum_contig51168_326	2B	107.486		0		chr2B	651358779	1	7	1	Tobak	2	2	2	2	0	2	2	2	2	2	2	2	2	2	2	2	2	2	2	2	2	2	2	0	2	2	2	2	2	0	2	2	2	2	2	2	0	2
wsnp_JD_c47318_32176833	2B	107.486		0		chr2B	632920883	1	4	4		0	2	0	0	0	2	2	2	0	0	0	0	0	0	2	0	1	2	0	2	0	1	2	0	2	2	2	0	2	0	2	2	2	2	0	2	0	0
Excalibur_c11392_1193	2B	107.867		0		chr2B	641943184	1	7	1	Tobak	2	2	2	2	0	2	2	2	2	2	2	2	2	2	2	2	2	2	2	2	2	2	2	0	2	2	2	2	2	0	2	2	2	2	0	2	0	2
wsnp_Ex_c9729_16071358	2B	107.867		0		chr2B	643685086	1	7	1	Tobak	2	2	2	2	0	2	2	2	2	2	2	2	2	2	2	2	2	2	2	2	2	2	2	0	2	2	2	2	2	0	2	2	2	2	2	2	0	2
BS00022800_51	2B	108.038		0		chr2B	595126655	1	7	1	Patras	0	2	2	2	2	2	2	2	2	2	2	2	2	2	2	2	2	2	2	2	2	2	2	2	2	2	2	2	2	2	2	2	2	2	2	2	2	2
BS00093993_51	2B	108.038		0		chr2B	595126605	1	7	1	Patras	0	2	2	2	2	2	2	2	2	2	2	2	2	2	2	2	2	2	2	2	2	2	2	2	2	2	2	2	2	2	2	2	2	2	2	2	2	2
CAP7_rep_c5636_102	2B	108.038		0		chr2B	640103095	1	7	1	Tobak	2	2	2	2	0	2	2	2	2	2	2	2	2	2	2	2	2	2	2	2	2	2	2	0	2	2	2	2	2	0	2	2	2	2	0	2	0	2
Ex_c24711_1153	2B	108.038		0		chr2B	640341263	1	7	1	Tobak	2	2	2	2	0	2	2	2	2	2	2	2	2	2	2	2	2	2	2	2	2	2	2	0	2	2	2	2	2	0	2	2	2	2	0	2	0	2
GENE-0910_153	2B	108.038		0		chr2B	639221022	1	7	1	Tobak	2	2	2	2	0	2	2	2	2	2	2	2	2	2	2	2	2	2	2	2	2	2	2	0	2	2	2	2	2	0	2	2	2	2	0	2	0	2
GENE-1375_20	2B	108.038		0		chr2B	640104239	1	7	1	Tobak	2	2	2	2	0	2	2	2	2	2	2	2	2	2	2	2	2	2	2	2	2	2	2	0	2	2	2	2	2	0	2	2	2	2	0	2	0	2
Kukri_c19751_873	2B	108.038		0		chr2B	594172437	1	7	1	Patras	0	2	2	2	2	2	2	2	2	2	2	2	2	2	2	2	2	2	2	2	2	2	2	2	2	2	2	2	2	2	2	2	2	2	2	2	2	2
Tdurum_contig30930_184	2B	108.038	2.09652	1	0.104091	chr2B	594201501	1	6	2		2	2	0	2	0	2	2	2	0	0	0	0	0	0	2	0	1	2	0	2	0	1	2	0	2	2	2	0	2	0	2	2	2	2	0	2	0	0
Tdurum_contig54925_415	2B	108.038		0		chr2B	637574237	1	7	1	Tobak	2	2	2	2	0	2	2	2	2	2	2	2	2	2	2	2	2	2	2	2	2	2	2	0	2	2	2	2	2	0	2	2	2	2	0	2	0	2
wsnp_Ex_c24711_33964543	2B	108.038		0		chr2B	640341216	1	7	1	Tobak	2	2	2	2	0	2	2	2	2	2	2	2	2	2	2	2	2	2	2	2	2	2	2	0	2	2	2	2	2	0	2	2	2	2	0	2	0	2
wsnp_Ex_rep_c67543_66165372	2B	108.038		0		chr2B	593675093	1	6	2		2	2	0	2	0	2	2	2	0	0	0	0	0	0	2	0	1	2	0	2	0	1	2	0	2	2	2	0	2	0	2	2	2	2	0	2	0	0
wsnp_JD_c52_87219	2B	108.038		0		chr2B	640689140	1	7	1	Tobak	2	2	2	2	0	2	2	2	2	2	2	2	2	2	2	2	2	2	2	2	2	2	2	0	2	2	2	2	2	0	2	2	2	2	0	2	0	2
GENE-0609_166	2B	108.107		0		chr2B	639219925	2	7	1	Tobak	2	2	2	2	0	2	2	2	2	2	2	2	2	2	2	2	2	2	2	2	2	2	2	0	2	2	2	2	2	0	2	2	2	2	0	2	0	2
BS00064528_51	2B	108.347		0		chr2B	638955436	1	7	1	Tobak	2	2	2	2	0	2	2	2	2	2	2	2	2	2	2	2	2	2	2	2	2	2	2	0	2	2	2	2	2	0	2	2	2	2	0	2	0	2
Ra_c4051_1010	2B	108.347		0		chr2B	638261899	1	7	1	Tobak	2	2	2	2	0	2	2	2	2	2	2	2	2	2	2	2	2	2	2	2	2	2	2	0	2	2	2	2	2	0	2	2	2	2	0	2	0	2
TA002671-0128-w	2B	108.347		0		chr2B	638630217	1	7	1	Tobak	2	2	2	2	0	2	2	2	2	2	2	2	2	2	2	2	2	2	2	2	2	2	2	0	2	2	2	2	2	0	2	2	2	2	0	2	0	2
BS00012036_51	2B	108.453		0		chr2B	646215599	1	7	1	Tobak	2	2	2	2	0	2	2	2	2	2	2	2	2	2	2	2	2	2	2	2	2	2	2	0	2	2	2	2	2	0	2	2	2	2	2	2	0	2
GENE-0675_104	2B	108.453		0		chr2B	647105402	1	7	1	Tobak	2	2	2	2	0	2	2	2	2	2	2	2	2	2	2	2	2	2	2	2	2	2	2	0	2	2	2	2	2	0	2	2	2	2	2	2	0	2
IAAV5675	2B	108.453		0		chr2B	645309795	1	7	1	Tobak	2	2	2	2	0	2	2	2	2	2	2	2	2	2	2	2	2	2	2	2	2	2	2	0	2	2	2	2	2	0	2	2	2	2	2	2	0	2
Ra_c68109_376	2B	108.453		0		chr2B	647108830	1	7	1	Tobak	2	2	2	2	0	2	2	2	2	2	2	2	2	2	2	2	2	2	2	2	2	2	2	0	2	2	2	2	2	0	2	2	2	2	2	2	0	2
TA002269-1202	2B	108.453		0		chr2B	647316311	1	7	1	Tobak	2	2	2	2	0	2	2	2	2	2	2	2	2	2	2	2	2	2	2	2	2	2	2	0	2	2	2	2	2	0	2	2	2	2	2	2	0	2
Tdurum_contig12831_69	2B	108.453		0		chr2B	647104590	1	7	1	Tobak	2	2	2	2	0	2	2	2	2	2	2	2	2	2	2	2	2	2	2	2	2	2	2	0	2	2	2	2	2	0	2	2	2	2	2	2	0	2
Tdurum_contig31911_195	2B	108.453		0		chr2B	646417340	1	7	1	Tobak	2	2	2	2	0	2	2	2	2	2	2	2	2	2	2	2	2	2	2	2	2	2	2	0	2	2	2	2	2	0	2	2	2	2	2	2	0	2
wsnp_JD_c11975_12326445	2B	108.453		0		chr2B	646958975	1	7	1	Tobak	2	2	2	2	0	2	2	2	2	2	2	2	2	2	2	2	2	2	2	2	2	2	2	0	2	2	2	2	2	0	2	2	2	2	2	2	0	2
BS00022717_51	2B	109.073		0		chr2B	680573506	1	3	5		2	0	0	0	2	0	0	2	0	0	0	0	0	0	0	0	0	0	0	0	0	0	0	2	0	0	0	0	0	2	0	0	0	0	0	0	2	0
BS00080967_51	2B	109.136		0		chr2B	669436308	1	4	4		2	0	2	0	2	0	0	2	2	2	2	2	2	2	0	2	0	0	0	0	2	0	0	2	0	0	0	2	0	2	0	0	0	0	0	0	2	2
GENE-1125_32	2B	109.136		0		chr2B	637573903	1	7	1	Tobak	2	2	2	2	0	2	2	2	2	2	2	2	2	2	2	2	2	2	2	2	2	2	2	0	2	2	2	2	2	0	2	2	2	2	0	2	0	2
RAC875_rep_c118667_79	2B	109.136		0		chr2B	681539523	1	7	1	Linus	2	2	0	2	2	2	2	2	0	0	0	0	0	0	2	0	2	2	2	2	0	2	2	2	2	2	2	0	2	2	2	2	2	2	2	2	2	0
wsnp_Ex_c17845_26604587	2B	109.136		0		chr2B	650285240	1	6	2		0	2	2	2	0	2	2	2	2	2	2	2	2	2	2	2	2	2	2	2	2	2	2	0	2	2	2	2	2	0	2	2	2	2	2	2	0	2
BS00010012_51	2B	109.245		0		chr2B	687248631	1	4	4		2	0	2	0	2	0	0	2	2	2	2	2	2	2	0	2	0	0	0	0	2	0	0	2	0	0	0	2	0	2	0	0	0	0	0	0	2	2
BS00016650_51	2B	109.245		0		chr2B	683029170	1	4	4		2	0	2	0	2	0	0	2	2	2	2	2	2	2	0	2	0	0	0	0	2	0	0	2	0	0	0	2	0	2	0	0	0	0	0	0	2	2
Tdurum_contig18858_324	2B	109.476		0		chr2B	675340502	1	4	4		2	0	2	0	2	0	0	2	2	2	2	2	2	2	0	2	0	0	0	0	2	0	0	2	0	0	0	2	0	2	0	0	0	0	0	0	2	2
BS00046166_51	2B	109.526		0		chr2B	673982517	1	4	4		2	0	2	0	2	0	0	2	2	2	2	2	2	2	0	2	0	0	0	0	2	0	0	2	0	0	0	2	0	2	0	0	0	0	0	0	2	2
BS00083497_51	2B	109.526		0		chr2B	670837292	1	7	1	Linus	2	2	0	2	2	2	2	2	2	0	0	0	2	0	0	2	2	2	2	2	2	2	2	2	2	2	2	2	2	2	2	2	2	2	2	2	2	2
BobWhite_c41676_137	2B	109.526		0		chr2B	672531309	1	3	5		2	0	2	0	0	0	0	2	2	2	2	2	2	2	0	2	0	0	0	0	2	0	0	0	0	0	0	2	0	0	0	0	0	0	0	0	0	2
BobWhite_rep_c64679_73	2B	109.526		0		chr2B	666650024	1	4	4		2	0	2	0	2	0	0	2	2	2	2	2	2	2	0	2	0	0	0	0	2	0	0	2	0	0	0	2	0	2	0	0	0	0	0	0	2	2
CAP7_c1933_170	2B	109.526	-2.00883	1	0.121483	chr2B	666532056	1	4	4		2	0	2	0	2	0	0	2	2	2	2	2	2	2	0	2	0	0	0	0	2	0	0	2	0	0	0	2	0	2	0	0	0	0	0	0	2	2
Excalibur_c105074_293	2B	109.526		0		chr2B	670837161	1	3	5		2	0	2	0	0	0	0	2	2	2	2	2	2	2	0	2	0	0	0	0	2	0	0	0	0	0	0	2	0	0	0	0	0	0	0	0	0	2
Excalibur_c1353_1364	2B	109.526		0		chr2B	676128399	1	3	5		2	0	2	0	0	0	0	2	2	2	2	2	2	2	0	2	0	0	0	0	2	0	0	0	0	0	0	2	0	0	0	0	0	0	0	0	0	2
Excalibur_c6922_1393	2B	109.526		0		chr2B	573200420	1	7	1	Tobak	2	2	2	2	0	2	2	2	2	2	2	2	2	2	2	2	2	2	2	2	2	2	2	0	2	2	2	2	2	0	2	2	2	2	0	2	0	2
Excalibur_rep_c68985_110	2B	109.526		0		chr2B	680576351	1	7	1	Linus	2	2	0	2	2	2	2	2	0	0	0	0	0	0	2	0	2	2	2	2	0	2	2	2	2	2	2	0	2	2	2	2	2	2	2	2	2	0
Excalibur_rep_c77221_93	2B	109.526		0		chr2B	680768673	1	7	1	Linus	2	2	0	2	2	2	2	2	0	0	0	0	0	0	2	0	2	2	2	2	0	2	2	2	2	2	2	0	2	2	2	2	2	2	2	2	2	0
Kukri_c18459_2622	2B	109.526		0		chr2B	669440793	1	4	4		2	0	2	0	2	0	0	2	2	2	2	2	2	2	0	2	0	0	0	0	2	0	0	2	0	0	0	2	0	2	0	0	0	0	0	0	2	2
Kukri_c4294_371	2B	109.526		0		chr2B	648920752	1	7	1	Patras	0	2	2	2	2	2	2	2	2	2	2	2	2	2	2	2	2	2	2	2	2	2	2	2	2	2	2	2	2	2	2	2	2	2	2	2	2	2
Kukri_c97631_275	2B	109.526		0		chr2B	648912715	1	7	1	Patras	0	2	2	2	2	2	2	2	2	2	2	2	2	2	2	2	2	2	2	2	2	2	2	2	2	2	2	2	2	2	2	2	2	2	2	2	2	2
Kukri_s115194_71	2B	109.526		0		chr2B	573201874	1	7	1	Tobak	2	2	2	2	0	2	2	2	2	2	2	2	2	2	2	2	2	2	2	2	2	2	2	0	2	2	2	2	2	0	2	2	2	2	0	2	0	2
TA004957-0405	2B	109.526		0				1	7	1	Tobak	2	2	2	2	0	2	2	2	2	2	2	2	2	2	2	2	2	2	2	2	2	2	2	0	2	2	2	2	2	0	2	2	2	2	2	2	0	2
Tdurum_contig5691_596	2B	109.526		0		chr2B	668570062	1	4	4		2	0	2	0	2	0	0	2	2	2	2	2	2	2	0	2	0	0	0	0	2	0	0	2	0	0	0	2	0	2	0	0	0	0	0	0	2	2
BS00011630_51	2B	109.526		0		chr2B	688459169	2	4	4		2	0	2	0	2	0	0	2	2	2	2	2	2	2	0	2	0	0	0	0	2	0	0	2	0	0	0	2	0	2	0	0	0	0	0	0	2	2
Excalibur_c57590_187	2B	109.526		0		chr2B	710897682	2	4	4		2	0	2	0	2	0	0	2	2	2	2	2	2	2	0	2	0	0	0	0	2	0	0	2	0	0	0	2	0	2	0	0	0	0	0	0	2	2
Excalibur_c6735_214	2B	109.526		0		chr2B	719523377	2	4	4		2	0	2	0	2	0	0	2	2	2	2	2	2	2	0	2	0	0	0	0	2	0	0	2	0	0	0	2	0	2	0	0	0	0	0	0	2	2
Excalibur_c76598_570	2B	109.526		0		chr2B	681539627	2	2	6		2	0	0	0	0	0	0	2	0	0	0	0	0	0	0	0	0	0	0	0	0	0	0	0	0	0	0	0	0	0	0	0	0	0	0	0	0	0
Kukri_c19198_379	2B	109.526		0		chr2B	695841397	2	4	4		2	0	2	0	2	0	0	2	2	2	2	2	2	2	0	2	0	0	0	0	2	0	0	2	0	0	0	2	0	2	0	0	0	0	0	0	2	2
TA013902-0228	2B	109.526		0		chr2B	722620724	2	4	4		2	0	2	0	2	0	0	2	2	2	2	2	2	2	0	2	0	0	0	0	2	0	0	2	0	0	0	2	0	2	0	0	0	0	0	0	2	2
wsnp_Ex_c114_229879	2B	109.526		0		chr2B	580020087	2	7	1	Tobak	2	2	2	2	0	2	2	2	2	2	2	2	2	2	2	2	2	2	2	2	2	2	2	0	2	2	2	2	2	0	2	2	2	2	0	2	0	2
Excalibur_rep_c108662_132	2B	110.823		0		chr2B	682039430	1	7	1	Linus	2	2	0	2	2	2	2	2	0	0	0	0	0	0	2	0	2	2	2	2	0	2	2	2	2	2	2	0	2	2	2	2	2	2	2	2	2	0
IACX8470	2B	110.823		0		chr2B	681542494	1	3	5		2	0	0	0	2	0	0	2	0	0	0	0	0	0	0	0	0	0	0	0	0	0	0	2	0	0	0	0	0	2	0	0	0	0	0	0	2	0
RFL_Contig3172_1752	2B	113.358		0		chr2B	694056318	1	4	4		2	0	2	0	2	0	0	2	2	2	2	2	2	2	0	2	0	0	0	0	2	0	0	2	0	0	0	2	0	2	0	0	0	0	0	0	2	2
BS00046164_51	2B	113.851		0		chr2B	697510373	1	3	5		2	0	2	0	0	0	0	2	2	2	2	2	2	2	0	2	0	0	0	0	2	0	0	0	0	0	0	2	0	0	0	0	0	0	0	0	0	2
BS00046165_51	2B	113.851	4.02453	1	5.40364e-05	chr2B	697510384	1	7	1	Tobak	2	2	2	2	0	2	2	2	2	2	2	2	2	2	2	2	2	2	2	2	2	2	2	0	2	2	2	2	2	0	2	2	2	2	2	2	0	2
Excalibur_c36280_764	2B	113.851		0		chr2B	697512104	1	3	5		2	0	2	0	0	0	0	2	2	2	2	2	2	2	0	2	0	0	0	0	2	0	0	0	0	0	0	2	0	0	0	0	0	0	0	0	0	2
IACX2158	2B	113.851		0		chr2B	695992436	1	3	5		2	0	2	0	0	0	0	2	2	2	2	2	2	2	0	2	0	0	0	0	2	0	0	0	0	0	0	2	0	0	0	0	0	0	0	0	0	2
wsnp_Ex_c5123_9088111	2B	113.857		0		chr2B	696677568	1	3	5		2	0	2	0	0	0	0	2	2	2	2	2	2	2	0	2	0	0	0	0	2	0	0	0	0	0	0	2	0	0	0	0	0	0	0	0	0	2
wsnp_Ex_c5123_9089025	2B	113.857		0		chr2B	696678779	1	7	1	Tobak	2	2	2	2	0	2	2	2	2	2	2	2	2	2	2	2	2	2	2	2	2	2	2	0	2	2	2	2	2	0	2	2	2	2	2	2	0	2
BS00104667_51	2B	114.094		0		chr2B	690218325	1	3	5		2	0	0	0	2	0	0	2	0	0	0	0	0	0	0	0	0	0	0	0	0	0	0	2	0	0	0	0	0	2	0	0	0	0	0	0	2	0
Excalibur_c65341_303	2B	114.094		0		chr2B	695581355	1	4	4		2	0	2	0	2	0	0	2	2	2	2	2	2	2	0	2	0	0	0	0	2	0	0	2	0	0	0	2	0	2	0	0	0	0	0	0	2	2
Kukri_c84629_315	2B	114.094		0		chr2B	695508999	1	4	4		2	0	2	0	2	0	0	2	2	2	2	2	2	2	0	2	0	0	0	0	2	0	0	2	0	0	0	2	0	2	0	0	0	0	0	0	2	2
RAC875_c17455_152	2B	114.094		0		chr2B	696678792	1	7	1	Tobak	2	2	2	2	0	2	2	2	2	2	2	2	2	2	2	2	2	2	2	2	2	2	2	0	2	2	2	2	2	0	2	2	2	2	2	2	0	2
tplb0048g05_866	2B	114.094		0				1	3	5		2	0	0	0	2	0	0	2	0	0	0	0	0	0	0	0	0	0	0	0	0	0	0	2	0	0	0	0	0	2	0	0	0	0	0	0	2	0
wsnp_Ex_c5123_9087869	2B	114.094		0		chr2B	696677326	1	7	1	Tobak	2	2	2	2	0	2	2	2	2	2	2	2	2	2	2	2	2	2	2	2	2	2	2	0	2	2	2	2	2	0	2	2	2	2	2	2	0	2
Excalibur_c60964_203	2B	114.094		0		chr2B	708436756	2	4	4		2	0	2	0	2	0	0	2	2	2	2	2	2	2	0	2	0	0	0	0	2	0	0	2	0	0	0	2	0	2	0	0	0	0	0	0	2	2
RAC875_c103094_120	2B	114.187		0		chr2B	698303834	1	3	5		2	0	2	0	0	0	0	2	2	2	2	2	2	2	0	2	0	0	0	0	2	0	0	0	0	0	0	2	0	0	0	0	0	0	0	0	0	2
BS00068310_51	2B	114.322		0				1	4	4		2	0	2	0	2	0	0	2	2	2	2	2	2	2	0	2	0	0	0	0	2	0	0	2	0	0	0	2	0	2	0	0	0	0	0	0	2	2
BobWhite_c47357_535	2B	114.322		0		chr2B	698968757	1	3	5		2	0	2	0	0	0	0	2	2	2	2	2	2	2	0	2	0	0	0	0	2	0	0	0	0	0	0	2	0	0	0	0	0	0	0	0	0	2
RAC875_c4465_81	2B	114.322		0		chr2B	699109204	1	3	5		2	0	2	0	0	0	0	2	2	2	2	2	2	2	0	2	0	0	0	0	2	0	0	0	0	0	0	2	0	0	0	0	0	0	0	0	0	2
Excalibur_c2819_1773	2B	114.368		0		chr2B	698964448	1	3	5		2	0	2	0	0	0	0	2	2	2	2	2	2	2	0	2	0	0	0	0	2	0	0	0	0	0	0	2	0	0	0	0	0	0	0	0	0	2
Excalibur_c2819_2310	2B	114.368		0		chr2B	698963683	1	3	5		2	0	2	0	0	0	0	2	2	2	2	2	2	2	0	2	0	0	0	0	2	0	0	0	0	0	0	2	0	0	0	0	0	0	0	0	0	2
RAC875_c17459_566	2B	114.368		0		chr2B	699176168	1	7	1	Tobak	2	2	2	2	0	2	2	2	2	2	2	2	2	2	2	2	2	2	2	2	2	2	2	0	2	2	2	2	2	0	2	2	2	2	2	2	0	2
RAC875_c4465_549	2B	114.368		0		chr2B	699108736	1	3	5		2	0	2	0	0	0	0	2	2	2	2	2	2	2	0	2	0	0	0	0	2	0	0	0	0	0	0	2	0	0	0	0	0	0	0	0	0	2
wsnp_Ex_c2203_4129271	2B	114.368		0		chr2B	699108379	1	3	5		2	0	2	0	0	0	0	2	2	2	2	2	2	2	0	2	0	0	0	0	2	0	0	0	0	0	0	2	0	0	0	0	0	0	0	0	0	2
Ex_c16948_754	2B	114.568		0		chr2B	699827018	1	3	5		2	0	2	0	0	0	0	2	2	2	2	2	2	2	0	2	0	0	0	0	2	0	0	0	0	0	0	2	0	0	0	0	0	0	0	0	0	2
Kukri_c834_259	2B	114.568		0		chr2B	698968658	1	3	5		2	0	2	0	0	0	0	2	2	2	2	2	2	2	0	2	0	0	0	0	2	0	0	0	0	0	0	2	0	0	0	0	0	0	0	0	0	2
RAC875_c10132_462	2B	114.568		0		chr2B	700208672	1	7	1	Tobak	2	2	2	2	0	2	2	2	2	2	2	2	2	2	2	2	2	2	2	2	2	2	2	0	2	2	2	2	2	0	2	2	2	2	2	2	0	2
RFL_Contig2577_584	2B	114.568		0		chr2B	700456534	1	3	5		2	0	2	0	0	0	0	2	2	2	2	2	2	2	0	2	0	0	0	0	2	0	0	0	0	0	0	2	0	0	0	0	0	0	0	0	0	2
BS00047070_51	2B	114.817		0		chr2B	714779851	1	3	5		2	0	2	0	0	0	0	2	2	2	2	2	2	2	0	2	0	0	0	0	2	0	0	0	0	0	0	2	0	0	0	0	0	0	0	0	0	2
BS00092869_51	2B	115.008		0		chr2B	696677187	1	7	1	Tobak	2	2	2	2	0	2	2	2	2	2	2	2	2	2	2	2	2	2	2	2	2	2	2	0	2	2	2	2	2	0	2	2	2	2	2	2	0	2
BobWhite_c38001_528	2B	115.008		0		chr2B	713675167	1	7	1	Tobak	2	2	2	2	0	2	2	2	2	2	2	2	2	2	2	2	2	2	2	2	2	2	2	0	2	2	2	2	2	0	2	2	2	2	2	2	0	2
IACX6309	2B	115.008		0		chr2B	694051039	1	4	4		2	0	2	0	2	0	0	2	2	2	2	2	2	2	0	2	0	0	0	0	2	0	0	2	0	0	0	2	0	2	0	0	0	0	0	0	2	2
Excalibur_c80601_308	2B	115.332		0		chr2B	713676040	1	7	1	Tobak	2	2	2	2	0	2	2	2	2	2	2	2	2	2	2	2	2	2	2	2	2	2	2	0	2	2	2	2	2	0	2	2	2	2	2	2	0	2
Excalibur_c80601_83	2B	115.332		0		chr2B	713675815	1	3	5		2	0	2	0	0	0	0	2	2	2	2	2	0.477024	2	0	2	0	0	0	0	2	0	0	0	0	0	0	2	0	0	0	0	0	0	0	0	0	2
tplb0024l03_910	2B	115.332		0		chr2B	713675758	1	7	1	Tobak	2	2	2	2	0	2	2	2	2	2	2	2	2	2	2	2	2	2	2	2	2	2	2	0	2	2	2	2	2	0	2	2	2	2	2	2	0	2
Excalibur_c80601_278	2B	115.535		0		chr2B	713676010	1	7	1	Tobak	2	2	2	2	0	2	2	2	2	2	2	2	2	2	2	2	2	2	2	2	2	2	2	0	2	2	2	2	2	0	2	2	2	2	2	2	0	2
Excalibur_c2484_2113	2B	115.728		0		chr2B	717474744	1	3	5		2	0	2	0	0	0	0	2	2	2	2	2	2	2	0	2	0	0	0	0	2	0	0	0	0	0	0	2	0	0	0	0	0	0	0	0	0	2
IAAV3100	2B	115.728		0		chr2B	715028597	1	3	5		2	0	2	0	0	0	0	2	2	2	2	2	2	2	0	2	0	0	0	0	2	0	0	0	0	0	0	2	0	0	0	0	0	0	0	0	0	2
BobWhite_c32938_177	2B	115.728		0		chr2B	715599596	2	3	5		2	0	2	0	0	0	0	2	2	2	2	2	2	2	0	2	0	0	0	0	2	0	0	0	0	0	0	2	0	0	0	0	0	0	0	0	0	2
IAAV1401	2B	115.797		0		chr2B	722087844	1	4	4		2	0	2	0	2	0	0	2	2	2	2	2	2	2	0	2	0	0	0	0	2	0	0	2	0	0	0	2	0	2	0	0	0	0	0	0	2	2
Excalibur_rep_c101581_184	2B	115.829		0		chr2B	721113783	2	4	4		2	0	2	0	2	0	0	2	2	2	2	2	2	2	0	2	0	0	0	0	2	0	0	2	0	0	0	2	0	2	0	0	0	0	0	0	2	2
BS00022674_51	2B	115.862		0		chr2B	726547785	2	4	4		2	0	2	0	2	0	0	2	2	2	2	2	2	2	0	2	0	0	0	0	2	0	0	2	0	0	0	2	0	2	0	0	0	0	0	0	2	2
Kukri_c101063_740	2B	115.862		0		chr2B	721113033	2	4	4		2	0	2	0	2	0	0	2	2	2	2	2	2	2	0	2	0	0	0	0	2	0	0	2	0	0	0	2	0	2	0	0	0	0	0	0	2	2
TA002338-0901	2B	115.862		0		chr2B	719520319	2	4	4		2	0	2	0	2	0	0	2	2	2	2	2	2	2	0	2	0	0	0	0	2	0	0	2	0	0	0	2	0	2	0	0	0	0	0	0	2	2
Tdurum_contig32221_462	2B	115.862		0		chr2B	719964963	2	4	4		2	0	2	0	2	0	0	2	2	2	2	2	2	2	0	2	0	0	0	0	2	0	0	2	0	0	0	2	0	2	0	0	0	0	0	0	2	2
BS00066719_51	2B	115.862		0				1	4	4		2	0	2	0	2	0	0	2	2	2	2	2	2	2	0	2	0	0	0	0	2	0	0	2	0	0	0	2	0	2	0	0	0	0	0	0	2	2
Tdurum_contig54784_485	2B	115.862		0		chr2B	718967996	1	4	4		2	0	2	0	2	0	0	2	2	2	2	2	2	2	0	2	0	0	0	0	2	0	0	2	0	0	0	2	0	2	0	0	0	0	0	0	2	2
wsnp_CAP7_c1592_791887	2B	115.862		0		chr2B	725960418	1	4	4		2	0	2	0	2	0	0	2	2	2	2	2	2	2	0	2	0	0	0	0	2	0	0	2	0	0	0	2	0	2	0	0	0	0	0	0	2	2
Excalibur_c35074_257	2B	118.432		0		chr2B	734495342	1	4	4		2	0	2	0	2	0	0	2	2	2	2	2	2	2	0	2	0	0	0	0	2	0	0	2	0	0	0	2	0	2	0	0	0	0	0	0	2	2
BS00004224_51	2B	119.071		0		chr2B	730563026	1	4	4		2	0	2	0	2	0	0	2	2	2	2	2	2	2	0	2	0	0	0	0	2	0	0	2	0	0	0	2	0	2	0	0	0	0	0	0	2	2
BS00065327_51	2B	119.071		0		chr2B	731481895	1	4	4		2	0	2	0	2	0	0	2	2	2	2	2	2	2	0	2	0	0	0	0	2	0	0	2	0	0	0	2	0	2	0	0	0	0	0	0	2	2
BobWhite_c13525_262	2B	119.071		0		chr2B	734200086	1	4	4		2	0	2	0	2	0	0	2	2	2	2	2	2	2	0	2	0	0	0	0	2	0	0	2	0	0	0	2	0	2	0	0	0	0	0	0	2	2
BobWhite_c18540_97	2B	119.071		0		chr2B	682848350	1	4	4		2	0	2	0	2	0	0	2	2	2	2	2	2	2	0	2	0	0	0	0	2	0	0	2	0	0	0	2	0	2	0	0	0	0	0	0	2	2
Excalibur_c14201_111	2B	119.071		0		chr2B	730564000	1	4	4		2	0	2	0	2	0	0	2	2	2	2	2	2	2	0	2	0	0	0	0	2	0	0	2	0	0	0	2	0	2	0	0	0	0	0	0	2	2
Excalibur_c95944_641	2B	119.071		0		chr2B	732608675	1	4	4		2	0	2	0	2	0	0	2	2	2	2	2	2	2	0	2	0	0	0	0	2	0	0	2	0	0	0	2	0	2	0	0	0	0	0	0	2	2
Kukri_c57014_168	2B	119.071		0		chr2B	734127065	1	4	4		2	0	2	0	2	0	0	2	2	2	2	2	2	2	0	2	0	0	0	0	2	0	0	2	0	0	0	2	0	2	0	0	0	0	0	0	2	2
Kukri_rep_c68903_301	2B	119.071		0		chr2B	730188559	1	4	4		2	0	2	0	2	0	0	2	2	2	2	2	2	2	0	2	0	0	0	0	2	0	0	2	0	0	0	2	0	2	0	0	0	0	0	0	2	2
Kukri_rep_c68903_708	2B	119.071		0		chr2B	730189381	1	4	4		2	0	2	0	2	0	0	2	2	2	2	2	1	2	0	2	0	0	0	0	2	0	0	2	0	0	0	2	0	2	0	0	0	0	0	0	2	2
RAC875_c29913_139	2B	119.071		0		chr2B	732607611	1	4	4		2	0	2	0	2	0	0	2	2	2	2	2	2	2	0	2	0	0	0	0	2	0	0	2	0	0	0	2	0	2	0	0	0	0	0	0	2	2
Tdurum_contig82393_581	2B	119.071		0		chr2B	730562761	1	4	4		2	0	2	0	2	0	0	2	2	2	2	2	2	2	0	2	0	0	0	0	2	0	0	2	0	0	0	2	0	2	0	0	0	0	0	0	2	2
wsnp_Ra_rep_c74497_72390803	2B	119.071		0		chr2B	682851342	1	7	1	Linus	2	2	0	2	2	2	2	2	0	0	0	0	0	0	2	0	2	2	2	2	0	2	2	2	2	2	2	0	2	2	2	2	2	2	2	2	2	0
BS00111236_51	2B	119.071		0		chr2B	738686705	2	4	4		2	0	2	0	2	0	0	2	2	2	2	2	2	2	0	2	0	0	0	0	2	0	0	2	0	0	0	2	0	2	0	0	0	0	0	0	2	2
BobWhite_c55700_273	2B	119.071		0		chr2B	736247208	2	4	4		2	0	2	0	2	0	0	2	2	2	2	2	2	2	0	2	0	0	0	0	2	0	0	2	0	0	0	2	0	2	0	0	0	0	0	0	2	2
CAP8_c5161_541	2B	119.071		0		chr2B	725960657	2	4	4		2	0	2	0	2	0	0	2	2	2	2	2	2	2	0	2	0	0	0	0	2	0	0	2	0	0	0	2	0	2	0	0	0	0	0	0	2	2
IAAV3984	2B	119.071		0		chr2B	743739783	2	4	4		2	0	2	0	2	0	0	2	2	2	2	2	2	2	0	2	0	0	0	0	2	0	0	2	0	0	0	2	0	2	0	0	0	0	0	0	2	2
RAC875_rep_c106542_272	2B	119.071		0		chr2B	731311055	2	4	4		2	0	2	0	2	0	0	2	2	2	2	2	2	2	0	2	0	0	0	0	2	0	0	2	0	0	0	2	0	2	0	0	0	0	0	0	2	2
TA003231-0629	2B	119.071		0		chr2B	742470868	2	4	4		2	0	2	0	2	0	0	2	2	2	2	2	2	2	0	2	0	0	0	0	2	0	0	2	0	0	0	2	0	2	0	0	0	0	0	0	2	2
TA011763-0791	2B	119.071		0				2	4	4		2	0	2	0	2	0	0	2	2	2	2	2	0.768894	2	0	2	0	0	0	0	2	0	0	2	0	0	0	2	0	2	0	0	0	0	0	0	2	2
wsnp_CAP7_c317_172502	2B	119.071		0		chr2B	731000003	2	4	4		2	0	2	0	2	0	0	2	2	2	2	2	2	2	0	2	0	0	0	0	2	0	0	2	0	0	0	2	0	2	0	0	0	0	0	0	2	2
wsnp_Ex_c45468_51254978	2B	119.071		0		chr2B	732606339	2	4	4		2	0	2	0	2	0	0	2	2	2	2	2	2	2	0	2	0	0	0	0	2	0	0	2	0	0	0	2	0	2	0	0	0	0	0	0	2	2
Tdurum_contig71365_233	2B	119.613		0		chr2B	738410414	1	4	4		2	0	2	0	2	0	0	2	2	2	2	2	2	2	0	2	0	0	0	0	2	0	0	2	0	0	0	2	0	2	0	0	0	0	0	0	2	2
BobWhite_c9690_94	2B	126.134		0		chr2B	743729224	1	5	3		0	2	0	2	0	2	2	2	0	0	0	0	0	0	2	0	2	2	2	2	0	2	2	0	2	2	2	0	2	0	2	2	2	2	2	2	0	0
Tdurum_contig28795_273	2B	126.134		0		chr2B	743746386	1	1	7	Julius	0	0	0	0	0	0	0	2	0	0	0	0	0	0	0	0	0	0	0	0	0	0	0	0	0	0	0	0	0	0	0	0	0	0	0	0	0	0
RAC875_c20979_234	2B	126.143		0		chr2B	743728670	1	1	7	Julius	0	0	0	0	0	0	0	2	0	0	0	0	0	0	0	0	0	0	0	0	0	0	0	0	0	0	0	0	0	0	0	0	0	0	0	0	0	0
wsnp_RFL_Contig3273_3319580	2B	126.143		0		chr2B	743738847	1	1	7	Julius	0	0	0	0	0	0	0	2	0	0	0	0	0	0	0	0	0	0	0	0	0	0	0	0	0	0	0	0	0	0	0	0	0	0	0	0	0	0
wsnp_RFL_Contig3917_4326857	2B	126.143		0		chr2B	743745594	1	5	3		0	2	0	2	0	2	2	2	0	0	0	0	0	0	2	0	2	2	2	2	0	2	2	0	2	2	2	0	2	0	2	2	2	2	2	2	0	0
Excalibur_c2157_173	2B	126.312		0		chr2B	743746506	1	5	3		0	2	0	2	0	2	2	2	0	0	0	0	0	0	2	0	2	2	2	2	0	2	2	0	2	2	2	0	2	0	2	2	2	2	2	2	0	0
Excalibur_c37753_655	2B	126.312		0		chr2B	743746033	1	5	3		0	2	0	2	0	2	2	2	0	0	0	0	0	0	2	0	2	2	2	2	0	2	2	0	2	2	2	0	2	0	2	2	2	2	2	2	0	0
BS00010988_51	2B	126.53		0		chr2B	748974423	1	2	6		2	0	0	0	0	0	0	2	0	0	0	0	0	0	0	0	0	0	0	0	0	0	0	0	0	0	0	0	0	0	0	0	0	0	0	0	0	0
BS00022805_51	2B	129.081		0		chr2B	745719282	1	7	1	Linus	2	2	0	2	2	2	2	2	0	0	0	0	0	0	2	0	2	2	2	2	0	2	2	2	2	2	2	0	2	2	2	2	2	2	2	2	2	0
BS00100981_51	2B	129.081		0		chr2B	747602904	1	6	2		0	2	0	2	2	2	2	2	0	0	0	0	0	0	2	0	2	2	2	2	0	2	2	2	2	2	2	0	2	2	2	2	2	2	2	2	2	0
Excalibur_c10637_515	2B	129.081		0		chr2B	747821466	1	7	1	Patras	0	2	2	2	2	2	2	2	2	2	2	2	2	2	2	2	2	2	2	2	2	2	2	2	2	2	2	2	2	2	2	2	2	2	2	2	2	2
BS00010098_51	2B	129.09		0		chr2B	745699581	1	7	1	Patras	0	2	2	2	2	2	2	2	2	2	2	2	2	2	2	2	2	2	2	2	2	2	2	2	2	2	2	2	2	2	2	2	2	2	2	2	2	2
BS00009060_51	2B	129.47		0		chr2B	747821525	1	7	1	Patras	0	2	2	2	2	2	2	2	2	2	2	2	2	2	2	2	2	2	2	2	2	2	2	2	2	2	2	2	2	2	2	2	2	2	2	2	2	2
IAAV6288	2B	129.47		0		chr2B	748152586	1	7	1	Patras	0	2	2	2	2	2	2	2	2	2	2	2	2	2	2	2	2	2	2	2	2	2	2	2	2	2	2	2	2	2	2	2	2	2	2	2	2	2
BobWhite_c7050_792	2B	129.849		0		chr2B	746101501	2	7	1	Linus	2	2	0	2	2	2	2	2	0	0	0	0	0	0	2	0	2	2	2	2	0	2	2	2	2	2	2	0	2	2	2	2	2	2	2	2	2	0
Tdurum_contig9214_279	2B	129.849		0		chr2B	746101729	2	7	1	Linus	2	2	0	2	2	2	2	2	0	0	0	0	0	0	2	0	2	2	2	2	0	2	2	2	2	2	2	0	2	2	2	2	2	2	2	2	2	0
Excalibur_c18966_1008	2B	130.291		0		chr2B	748980182	1	2	6		2	0	0	0	0	0	0	2	0	0	0	0	0	0	0	0	0	0	0	0	0	0	0	0	0	0	0	0	0	0	0	0	0	0	0	0	0	0
Excalibur_c39207_880	2B	130.291		0		chr2B	748974802	1	1	7	Julius	0	0	0	0	0	0	0	2	0	0	0	0	0	0	0	0	0	0	0	0	0	0	0	0	0	0	0	0	0	0	0	0	0	0	0	0	0	0
BS00026432_51	2B	130.618	2.38632	1	0.0235353	chr2B	752486038	1	6	2		0	2	0	2	2	2	2	2	0	0	0	0	0	0	2	0	2	2	2	2	0	2	2	2	2	2	2	0	2	2	2	2	2	2	2	2	2	0
BS00063236_51	2B	130.618		0		chr2B	752830276	1	6	2		0	2	0	2	2	2	2	2	0	0	0	0	0	0	2	0	2	2	2	2	0	2	2	2	2	2	2	0	2	2	2	2	2	2	2	2	2	0
BS00076000_51	2B	130.618	2.34673	15	0.519947	chr2B	751322544	1	5	3		0	2	0	2	2	0	2	2	0	0	0	0	1.36859	0	2	0	2	2	2	2	0	2	2	2	2	2	2	0	2	2	2	2	2	2	2	2	2	0
CAP11_c2941_210	2B	130.618		0		chr2B	751541301	1	5	3		0	2	0	2	2	0	2	2	0	0	0	0	1.36808	0	2	0	2	2	2	2	0	2	2	2	2	2	2	0	2	2	2	2	2	2	2	2	2	0
Excalibur_c42146_338	2B	130.618	2.24566	1	1.6056	chr2B	752485239	1	6	2		0	2	0	2	2	2	2	2	0	0	0	0	0	0	2	0	2	2	2	2	0	2	2	2	2	2	2	0	2	2	2	2	2	2	2	2	2	0
RAC875_c66695_560	2B	130.618	3.80947	2	0.40177	chr2B	746037361	1	7	1	Linus	2	2	0	2	2	2	2	2	0	0	0	0	0	0	2	0	2	2	2	2	0	2	2	2	2	2	2	0	2	2	2	2	2	2	2	2	2	0
wsnp_Ex_rep_c103064_88104690	2B	130.618		0		chr2B	751264143	1	6	2		0	2	2	2	2	0	2	2	2	2	2	2	2	2	2	2	2	2	2	2	2	2	2	2	2	2	2	2	2	2	2	2	2	2	2	2	2	2
wsnp_JD_c12346_12606967	2B	130.618		0		chr2B	746036594	1	7	1	Linus	2	2	0	2	2	2	2	2	0	0	0	0	0	0	2	0	2	2	2	2	0	2	2	2	2	2	2	0	2	2	2	2	2	2	2	2	2	0
BS00030361_51	2B	130.659	2.16788	1	0.12933	chr2B	750013199	2	6	2		0	2	2	2	2	0	2	2	2	2	2	2	2	2	2	2	2	2	2	2	2	2	2	2	2	2	2	2	2	2	2	2	2	2	2	2	2	2
BS00068181_51	2B	130.699		0		chr2B	751183085	1	6	2		0	2	2	2	2	0	2	2	2	2	2	2	2	2	2	2	2	2	2	2	2	2	2	2	2	2	2	2	2	2	2	2	2	2	2	2	2	2
BS00080318_51	2B	132.473		0		chr2B	763842555	1	5	3		0	2	2	0	0	2	2	2	2	2	2	2	2	2	2	2	2	2	2	2	2	2	2	2	2	2	2	0	2	2	2	2	2	2	2	2	1	0
Tdurum_contig10108_246	2B	132.473	3.50021	5	0.831595			1	7	1	Linus	2	2	0	2	2	2	2	2	0	0	0	0	0	0	2	0	2	2	2	2	0	2	2	2	2	2	2	2	2	2	2	2	2	2	2	2	2	2
Excalibur_c10441_984	2B	133.467		0		chr2B	763630822	2	5	3		0	2	2	0	0	2	2	2	2	2	2	2	2	2	2	2	2	2	2	2	2	2	2	2	2	2	2	0	2	2	2	2	2	2	2	2	1	0
Kukri_c12117_134	2B	133.923		0		chr2B	764822950	1	6	2		0	2	2	0	2	2	2	2	2	2	2	2	2	2	2	2	2	2	2	2	2	2	2	2	2	2	2	0	2	2	2	2	2	2	2	2	1	0
BS00009882_51	2B	134.46		0		chr2B	767651618	1	4	4		2	0	0	2	2	0	0	2	0	0	0	0	0	0	0	0	0	0	0	0	0	0	0	0	0	0	0	2	0	0	0	0	0	0	0	0	2	2
BS00011276_51	2B	134.46		0		chr2B	768548832	1	4	4		2	0	0	2	2	0	0	2	0	0	0	0	0	0	0	0	0	0	0	0	0	0	0	0	0	0	0	2	0.997802	0	0	0	0	0	0	0	2	2
BS00046601_51	2B	134.46		0		chr2B	767375355	1	4	4		2	0	0	2	2	0	0	2	0	0	0	0	0	0	0	0	0	0	0	0	0	0	0	0	0	0	0	2	0	0	0	0	0	0	0	0	2	2
BS00069756_51	2B	134.46		0		chr2B	769079547	1	4	4		2	0	0	2	2	0	0	2	0	0	0	0	0	0	0	0	0	0	0	0	0	0	0	0	0	0	0	2	0	0	0	0	0	0	0	0	2	2
BS00084417_51	2B	134.46		0		chr2B	763633070	1	5	3		0	2	2	0	0	2	2	2	2	2	2	2	2	2	2	2	2	2	2	2	2	2	2	2	2	2	2	0	2	2	2	2	2	2	2	2	1	0
BS00106695_51	2B	134.46		0		chr2B	767171587	1	4	4		2	0	0	2	2	0	0	2	0	0	0	0	0	0	0	0	0	0	0	0	0	0	0	0	0	0	0	2	0	0	0	0	0	0	0	0	2	2
BobWhite_c42601_173	2B	134.46		0		chr2B	760930897	1	7	1	Patras	0	2	2	2	2	2	2	2	2	2	2	2	2	2	2	2	2	2	2	2	2	2	2	2	2	2	2	2	2	2	2	2	2	2	2	2	2	2
BobWhite_c5191_362	2B	134.46		0		chr2B	767169918	1	4	4		2	0	0	2	2	0	0	2	0	0	0	0	0	0	0	0	0	0	0	0	0	0	0	0	0	0	0	2	0	0	0	0	0	0	0	0	2	2
BobWhite_c5191_563	2B	134.46		0		chr2B	767170206	1	4	4		2	0	0	2	2	0	0	2	0	0	0	0	0	0	0	0	0	0	0	0	0	0	0	0	0	0	0	2	0	0	0	0	0	0	0	0	2	2
BobWhite_rep_c50285_700	2B	134.46		0		chr2B	761990946	1	7	1	Patras	0	2	2	2	2	2	2	2	2	2	2	2	2	2	2	2	2	2	2	2	2	2	2	2	2	2	2	2	2	2	2	2	2	2	2	2	2	2
CAP12_s9114_61	2B	134.46		0		chr2B	767132258	1	4	4		2	0	0	2	2	0	0	2	0	0	0	0	0	0	0	0	0	0	0	0	0	0	0	0	0	0	0	2	0	0	0	0	0	0	0	0	2	2
Excalibur_c1883_340	2B	134.46		0		chr2B	768548809	1	4	4		2	0	0	2	2	0	0	2	0	0	0	0	0	0	0	0	0	0	0	0	0	0	0	0	0	0	0	2	0	0	0	0	0	0	0	0	2	2
Excalibur_c224_1383	2B	134.46		0		chr2B	763862485	1	5	3		0	2	2	0	0	2	2	2	2	2	2	2	2	2	2	2	2	2	2	2	2	2	2	2	2	2	2	0	2	2	2	2	2	2	2	2	1	0
Excalibur_c65466_714	2B	134.46		0		chr2B	769072214	1	4	4		2	0	0	2	2	0	0	2	0	0	0	0	0	0	0	0	0	0	0	0	0	0	0	0	0	0	0	2	0	0	0	0	0	0	0	0	2	2
Excalibur_c9752_289	2B	134.46		0		chr2B	760950906	1	7	1	Patras	0	2	2	2	2	2	2	2	2	2	2	2	2	2	2	2	2	2	2	2	2	2	2	2	2	2	2	2	2	2	2	2	2	2	2	2	2	2
GENE-1355_130	2B	134.46		0		chr2B	763632126	1	5	3		0	2	2	0	0	2	2	2	2	2	2	2	2	2	2	2	2	2	2	2	2	2	2	2	2	2	2	0	2	2	2	2	2	2	2	2	1	0
IAAV283	2B	134.46		0		chr2B	753801858	1	4	4		2	0	2	0	0	2	0	2	2	2	2	2	2	2	0	2	0	0	0	0	2	0	0	2	0	0	0	2	0	2	0	0	0	0	0	0	2	2
IACX8828	2B	134.46		0		chr2B	770681219	1	4	4		2	0	0	2	2	0	0	2	0	0	0	0	0	0	0	0	0	0	0	0	0	0	0	0	0	0	0	2	0	0	0	0	0	0	0	0	2	2
Jagger_c7688_98	2B	134.46		0		chr2B	765072211	1	5	3		0	2	2	0	0	2	2	2	2	2	2	2	2	2	2	2	2	2	2	2	2	2	2	2	2	2	2	0	2	2	2	2	2	2	2	2	2	0
Kukri_c11915_313	2B	134.46		0		chr2B	760950702	1	7	1	Patras	0	2	2	2	2	2	2	2	2	2	2	2	2	2	2	2	2	2	2	2	2	2	2	2	2	2	2	2	2	2	2	2	2	2	2	2	2	2
Kukri_c18754_67	2B	134.46		0		chr2B	765071723	1	5	3		0	2	2	0	0	2	2	2	2	2	2	2	2	2	2	2	2	2	2	2	2	2	2	2	2	2	2	0	2	2	2	2	2	2	2	2	1	0
Kukri_c30020_302	2B	134.46		0		chr2B	759173462	1	7	1	Patras	0	2	2	2	2	2	2	2	2	2	2	2	2	2	2	2	2	2	2	2	2	2	2	2	2	2	2	2	2	2	2	2	2	2	2	2	2	2
Kukri_c50391_219	2B	134.46		0				1	7	1	Patras	0	2	2	2	2	2	2	2	2	2	2	2	2	2	2	2	2	2	2	2	2	2	2	2	2	2	2	2	2	2	2	2	2	2	2	2	2	2
[truncated: 5,869 more rows]
[truncated: 893 more columns]
